# Supplementary material for: Phytochrome-mediated light perception in dodders drives haustorium development through epigenetic mechanisms
Source: Plant Cell Physiol. 2026 Apr 2;67(4):685–99. doi: 10.1093/pcp/pcag043 (PMC13192454; doi:10.1093/pcp/pcag043)
Supplement: Data_S1_pcag043 [file data_s1_pcag043.xlsx]

## Sheet: Sheet1
Data S1: Response of Cuscuta shoots to different light conditions. The schedules (depicted in colums B to Y) were produced with LED-BASED Heliospectra RX30 lamps (see legend for color decoding). The spectra are shown in Supplemental file S1. Each replicate consisted of 1 host plant (Pelargonium zonale) that was infected with 3 detached Cuscuta shoots of approximately 20 cm length by winding the s…
	hours and light conditions																								name	# of replicates (each replicate being 3 Cuscuta shoots on 1 host)	# of shoots twined around the host	# of haustoria produced per host	Weight increase of Cuscuta shoots [g]
	4				4				4				4				4				4
(A)																									LD control	12	2.83333	58.25	1.38417	Average values	WL
																											3	36	1.1
																											3	62	1.1
																											1	11	1
																											3	40	2.5
																											3	21	0.21
																											3	100	0.61
																											3	70	2
																											3	169	1.36
																											3	47	3.15
																											3	32	0.38
																											3	71	2
																											3	40	1.2
																														click on (+) in left bar to view all data points	D
(B)																									2h R	10	1.2	3.9	0.254	Average values	RL
																											2	2	0.07
																											1	6	0.8
																											3	5	0.67
																											2	7	0.66
																											0	0	0.13
																											0	0	0.02
																											2	12	0.1
																											0	0	0
																											0	0	0
																											2	7	0.09
																														click on (+) in left bar to view all data points	FRL
(C)																									2h FR	10	2.9	66.5	2.318	Average values	R-supplemented WL
																											3	62	1.8
																											3	68	2.8
																											3	42	1.29
																											3	52	3.65
																											3	32	0.33
																											3	101	1.19
																											3	83	7.36
																											3	116	3.06
																											3	61	0.74
																											2	48	0.96
																														click on (+) in left bar to view all data points	FR-supplemented WL
(D)																									1+1h R	3	2.33333	15	1.76667	Average values
																											3	22	1.1
																											3	15	1.9
																											1	8	2.3
																														click on (+) in left bar to view all data points
(E)																									1+1h FR	3	3	50.6667	4.56667	Average values
																											3	34	4
																											3	70	7.9
																											3	48	1.8
																														click on (+) in left bar to view all data points
(F)																									2hR	1	3	14	0.16
(G)																									2hR	1	3	16	1.3
(H)																									SD control	1	2	36	1.1
(I)																									SD R	1	2	2	0.7
(J)																									SD FR	1	3	62	1.8
