# Supplementary material for: Phytochrome-mediated light perception in dodders drives haustorium development through epigenetic mechanisms
Source: Plant Cell Physiol. 2026 Apr 2;67(4):685–99. doi: 10.1093/pcp/pcag043 (PMC13192454; doi:10.1093/pcp/pcag043)
Supplement: Data_S2_pcag043 [file data_s2_pcag043.xlsx]

## Sheet: Sheet1
Data S2. Soft clustering of gene expression in C. campestris.
Ctrl = control, R = red light, FR = far-red light, d1 = day 1, d3 = day 3.
Cluster	Pattern	Identifier	Membership	BINCODE	NAME	DESCRIPTION	FRd3	FRd1	K	Rd1	Rd3
10	Ctrl	Cc018060	0.921997	35.2	not assigned.not annotated	mercator4v7.0: not classified & original description: none	-0.20545	-0.741711	1.75516	-0.421613	-0.38639
10	Ctrl	Cc046275	0.917067	5.2.11.1.1	Lipid metabolism.glycerolipid metabolism.glycerolipid degradation.triacylglycerol lipase activities.monoacylglycerol lipase	mercator4v7.0: monoacylglycerol lipase & original description: none	-0.201497	-0.764802	1.7511	-0.382869	-0.40193
10	Ctrl	Cc041816	0.915549	19.2.2.10.2.7	Protein homeostasis.ubiquitin-proteasome system.ubiquitin-fold protein conjugation.U-Box E3 ubiquitin ligase activities.group-II.E3 ubiquitin ligase *(PUB16/17)	mercator4v7.0: E3 ubiquitin ligase *(PUB16/17) & original description: none	-0.318037	-0.743863	1.75777	-0.430523	-0.265348
10	Ctrl	Cc001674	0.914446	18.5.1.2.4	Protein modification.dephosphorylation.protein serine/threonine protein phosphatase activities.PPM Mn/Mg-dependent protein phosphatase activities.clade D protein phosphatase	mercator4v7.0: clade D protein phosphatase & original description: none	-0.251887	-0.61588	1.77299	-0.497645	-0.407573
10	Ctrl	Cc028381	0.909765	27.8.1.2.1	Multi-process regulation.calcium homeostasis.Ca2+-dependent signalling.CML-type calcium sensor activities.calcium sensor *(CML2/3/++)	mercator4v7.0: calcium sensor *(CML2/3/++) & original description: none	-0.353644	-0.748047	1.75801	-0.396667	-0.259651
10	Ctrl	Cc011805	0.906951	9.4.8.4	Redox homeostasis.ascorbate-based redox regulation.ascorbate metabolism.apoplastic ascorbate oxidase *(AAO)	mercator4v7.0: apoplastic ascorbate oxidase *(AAO) & original description: none	-0.409638	-0.647667	1.77606	-0.355645	-0.36311
10	Ctrl	Cc011805	0.906951	50.1.10	Enzyme classification.EC_1 oxidoreductases.EC_1-10 oxidoreductase acting on diphenol or related substance as donor	mercator4v7.0: EC_1.10 oxidoreductase acting on diphenol or related substance as donor & original description: none	-0.409638	-0.647667	1.77606	-0.355645	-0.36311
10	Ctrl	Cc010762	0.900653	19.2.2.10.2.7	Protein homeostasis.ubiquitin-proteasome system.ubiquitin-fold protein conjugation.U-Box E3 ubiquitin ligase activities.group-II.E3 ubiquitin ligase *(PUB16/17)	mercator4v7.0: E3 ubiquitin ligase *(PUB16/17) & original description: none	-0.275925	-0.623401	1.77245	-0.357553	-0.515571
10	Ctrl	Cc006041	0.892943	35.2	not assigned.not annotated	mercator4v7.0: not classified & original description: none	-0.231238	-0.769016	1.74255	-0.518035	-0.224264
10	Ctrl	Cc045576	0.889817	35.2	not assigned.not annotated	mercator4v7.0: not classified & original description: none	-0.216402	-0.778499	1.73962	-0.519885	-0.224834
10	Ctrl	Cc010412	0.881816	35.2	not assigned.not annotated	mercator4v7.0: not classified & original description: none	-0.442074	-0.711741	1.76058	-0.387831	-0.218936
10	Ctrl	Cc046923	0.877562	16.6.1.9.1	RNA homeostasis.post-transcriptional regulator activities.C3H-ZF-type post-transcriptional regulator activity.tandem-ZF-type RNA-binding activity.regulatory protein *(OXS2)	mercator4v7.0: OXS2-type post-transcriptional regulator & original description: none	-0.28157	-0.657233	1.75585	-0.59822	-0.218826
10	Ctrl	Cc009051	0.873439	35.2	not assigned.not annotated	mercator4v7.0: not classified & original description: none	-0.404571	-0.616662	1.76768	-0.535664	-0.210782
10	Ctrl	Cc046698	0.870288	14.5.7.1	RNA biosynthesis.DNA-binding transcriptional regulation.beta-hairpin exposed by alpha/beta-scaffold structure.NAC transcription factor	mercator4v7.0: NAC transcription factor & original description: none	-0.456233	-0.532659	1.7857	-0.367156	-0.429652
10	Ctrl	Cc004948	0.869911	22.3.1.5	Vesicle trafficking.endocytic trafficking.ESCRT-mediated sorting.regulatory protein *(ISTL)	mercator4v7.0: regulatory protein *(ISTL) of ESCRT-mediated sorting & original description: none	-0.261347	-0.523236	1.77708	-0.435503	-0.556995
10	Ctrl	Cc025049	0.86976	14.5.7.5.1	RNA biosynthesis.DNA-binding transcriptional regulation.beta-hairpin exposed by alpha/beta-scaffold structure.WRKY transcription factor activity.transcription factor *(WRKY)	mercator4v7.0: transcription factor *(WRKY) & original description: none	-0.333103	-0.646221	1.76564	-0.243489	-0.542829
10	Ctrl	Cc033738	0.867453	35.2	not assigned.not annotated	mercator4v7.0: not classified & original description: none	-0.0794149	-0.699958	1.73827	-0.585325	-0.373573
10	Ctrl	Cc013107	0.865656	7.2.7	Coenzyme metabolism.thiamine pyrophosphate metabolism.thiamine pyrophosphate hydrolase *(NUDX20)	mercator4v7.0: thiamine pyrophosphate hydrolase *(NUDX20) & original description: none	-0.0804285	-0.674561	1.74159	-0.589949	-0.39665
10	Ctrl	Cc013107	0.865656	10.11.1.6.1	Phytohormone action.signalling peptides.NCRP (non-cysteine-rich-peptide) category.DVL/ROT-peptide activity.DVL/RTFL-precursor polypeptide	mercator4v7.0: DVL/RTFL precursor polypeptide & original description: none	-0.0804285	-0.674561	1.74159	-0.589949	-0.39665
10	Ctrl	Cc016042	0.861822	24.3.4.1	Solute transport.channel-mediated transport.AMT-type ammonium transporter activities.ammonium transporter *(AMT1)	mercator4v7.0: ammonium transporter *(AMT1) & original description: none	-0.460022	-0.494857	1.78726	-0.453453	-0.378925
10	Ctrl	Cc030942	0.860408	19.2.2.12.3.3.41	Protein homeostasis.ubiquitin-proteasome system.ubiquitin-fold protein conjugation.CULLIN-based E3 ubiquitin ligase activities.CUL1-based/SCF E3 ubiquitin ligase complexes.F-BOX regulatory substrate adaptor activities.substrate adaptor	mercator4v7.0: substrate adaptor of SCF E3 ubiquitin ligase complex & original description: none	-0.204024	-0.826836	1.72384	-0.523951	-0.169028
10	Ctrl	Cc018869	0.857513	50.1.13	Enzyme classification.EC_1 oxidoreductases.EC_1-14 oxidoreductase acting on paired donor with incorporation or reduction of molecular oxygen	mercator4v7.0: EC_1.14 oxidoreductase acting on paired donor with incorporation or reduction of molecular oxygen & original description: none	-0.282367	-0.562402	1.76353	-0.648953	-0.269808
10	Ctrl	Cc047305	0.842405	35.2	not assigned.not annotated	mercator4v7.0: not classified & original description: none	-0.514887	-0.56931	1.77254	-0.470604	-0.217739
10	Ctrl	Cc017932	0.839551	35.2	not assigned.not annotated	mercator4v7.0: not classified & original description: none	-0.276083	-0.461341	1.77358	-0.63756	-0.398595
10	Ctrl	Cc005902	0.838392	35.2	not assigned.not annotated	mercator4v7.0: not classified & original description: none	-0.28646	-0.785633	1.73583	-0.148352	-0.515383
10	Ctrl	Cc009890	0.83596	35.2	not assigned.not annotated	mercator4v7.0: not classified & original description: none	-0.129245	-0.891279	1.70461	-0.498944	-0.185141
10	Ctrl	Cc026866	0.828645	35.2	not assigned.not annotated	mercator4v7.0: not classified & original description: none	-0.0386191	-0.738421	1.718	-0.64227	-0.298688
10	Ctrl	Cc008422	0.819196	3.2.3.3.1.2	Carbohydrate metabolism.starch metabolism.degradation.hydrolysis and phosphorolysis.amylase activities.beta amylase *(BMY)	mercator4v7.0: beta amylase *(BMY) & original description: none	-0.252123	-0.958591	1.70008	-0.305994	-0.183374
10	Ctrl	Cc008422	0.819196	50.3.2	Enzyme classification.EC_3 hydrolases.EC_3-2 glycosylase	mercator4v7.0: EC_3.2 glycosylase & original description: none	-0.252123	-0.958591	1.70008	-0.305994	-0.183374
10	Ctrl	Cc001314	0.814514	16.6.1.9.1	RNA homeostasis.post-transcriptional regulator activities.C3H-ZF-type post-transcriptional regulator activity.tandem-ZF-type RNA-binding activity.regulatory protein *(OXS2)	mercator4v7.0: OXS2-type post-transcriptional regulator & original description: none	-0.290873	-0.757905	1.72276	-0.607114	-0.066872
10	Ctrl	Cc004713	0.813835	35.2	not assigned.not annotated	mercator4v7.0: not classified & original description: none	-0.229803	-0.910176	1.70082	-0.465768	-0.0950737
10	Ctrl	Cc025976	0.813642	24.3.12	Solute transport.channel-mediated transport.ligand-gated cation channel *(GLR1/2/3)	mercator4v7.0: ligand-gated cation channel *(GLR1/2/3) & original description: none	-0.594272	-0.588512	1.76874	-0.306961	-0.278992
10	Ctrl	Cc002075	0.812666	35.2	not assigned.not annotated	mercator4v7.0: not classified & original description: none	-0.223764	-0.415978	1.77106	-0.578096	-0.553219
10	Ctrl	Cc032620	0.804544	35.2	not assigned.not annotated	mercator4v7.0: not classified & original description: none	-0.607949	-0.559072	1.7703	-0.332487	-0.270792
10	Ctrl	Cc005922	0.794577	35.2	not assigned.not annotated	mercator4v7.0: not classified & original description: none	-0.301173	-0.359936	1.77664	-0.581047	-0.534485
10	Ctrl	Cc044695	0.793395	35.2	not assigned.not annotated	mercator4v7.0: not classified & original description: none	-0.0225099	-0.807282	1.69556	-0.654358	-0.211406
10	Ctrl	Cc005590	0.789965	27.6.1.5.1	Multi-process regulation.phosphoinositide signalling.inositol phosphate homeostasis.inositol polyphosphate phosphatase activities.type-I inositol-polyphosphate 5-phosphatase	mercator4v7.0: type-I inositol-polyphosphate 5-phosphatase & original description: none	-0.436783	-0.898336	1.71118	-0.229129	-0.146929
10	Ctrl	Cc005590	0.789965	50.3.1	Enzyme classification.EC_3 hydrolases.EC_3-1 hydrolase acting on ester bond	mercator4v7.0: EC_3.1 hydrolase acting on ester bond & original description: none	-0.436783	-0.898336	1.71118	-0.229129	-0.146929
10	Ctrl	Cc044768	0.786398	35.2	not assigned.not annotated	mercator4v7.0: not classified & original description: none	-0.489142	-0.85307	1.71868	-0.252596	-0.123872
10	Ctrl	Cc007716	0.784058	35.2	not assigned.not annotated	mercator4v7.0: not classified & original description: none	-0.360884	-0.371338	1.77139	-0.684084	-0.355083
10	Ctrl	Cc005747	0.77796	10.7.1.3	Phytohormone action.jasmonic acid.biosynthesis.allene oxidase synthase *(AOS)	mercator4v7.0: allene oxidase synthase *(AOS) & original description: none	-0.501863	-0.347006	1.78212	-0.556852	-0.376401
10	Ctrl	Cc044663	0.77762	35.2	not assigned.not annotated	mercator4v7.0: not classified & original description: none	-0.387666	-0.333251	1.78075	-0.475376	-0.58446
10	Ctrl	Cc001332	0.774422	14.5.7.10.4	RNA biosynthesis.DNA-binding transcriptional regulation.beta-hairpin exposed by alpha/beta-scaffold structure.ERF transcription factor activity.subgroup ERF-IV/DREB2 transcription factor	mercator4v7.0: subgroup ERF-IV/DREB2 transcription factor & original description: none	-0.12463	-1.02302	1.67265	-0.228487	-0.29652
10	Ctrl	Cc033850	0.772207	35.2	not assigned.not annotated	mercator4v7.0: not classified & original description: none	-0.236822	-0.351871	1.7652	-0.665959	-0.510549
10	Ctrl	Cc006274	0.766252	27.2.8	Multi-process regulation.Programmed Cell Death (PCD) system.regulatory protein *(CAD1)	mercator4v7.0: regulatory protein *(CAD1) of Programmed Cell Death & original description: none	-0.240211	-0.346406	1.76343	-0.688839	-0.487973
10	Ctrl	Cc036404	0.765802	35.2	not assigned.not annotated	mercator4v7.0: not classified & original description: none	-0.292535	-1.00556	1.68104	-0.236523	-0.146415
10	Ctrl	Cc026089	0.765427	9.2.3.3	Redox homeostasis.glutathione-based redox regulation.glutathione S-transferase activities.class tau glutathione S-transferase *(GSTU1/2/++)	mercator4v7.0: class tau glutathione S-transferase *(GSTU1/2/++) & original description: none	-0.0368903	-0.534946	1.73161	-0.435877	-0.723893
10	Ctrl	Cc026089	0.765427	12.2.1.1.7	Cell division.cell cycle organisation.cell cycle control.CYCLIN regulatory protein activities.regulatory protein *(CYCP/CYCU)	mercator4v7.0: regulatory protein *(CYCP/CYCU) of cell cycle:w & original description: none	-0.0368903	-0.534946	1.73161	-0.435877	-0.723893
10	Ctrl	Cc010436	0.760898	35.2	not assigned.not annotated	mercator4v7.0: not classified & original description: none	-0.0249735	-0.942911	1.66736	-0.556605	-0.142866
10	Ctrl	Cc000832	0.760699	35.2	not assigned.not annotated	mercator4v7.0: not classified & original description: none	0.0403214	-0.955941	1.66818	-0.279981	-0.47258
10	Ctrl	Cc033801	0.758307	5.1.7.2.2	Lipid metabolism.fatty acid metabolism.fatty acid desaturation.first desaturation.acyl-CoA desaturase *(ADS/FAD5)	mercator4v7.0: acyl-CoA desaturase *(ADS) & original description: none	-0.0635041	-0.850601	1.67885	-0.666531	-0.0982135
10	Ctrl	Cc033801	0.758307	50.1.13	Enzyme classification.EC_1 oxidoreductases.EC_1-14 oxidoreductase acting on paired donor with incorporation or reduction of molecular oxygen	mercator4v7.0: EC_1.14 oxidoreductase acting on paired donor with incorporation or reduction of molecular oxygen & original description: none	-0.0635041	-0.850601	1.67885	-0.666531	-0.0982135
10	Ctrl	Cc007006	0.757879	19.2.2.8.2.6	Protein homeostasis.ubiquitin-proteasome system.ubiquitin-fold protein conjugation.RING E3 ubiquitin ligase activities.RING-HC-class.E3 ubiquitin ligase *(RMA/MUSE)	mercator4v7.0: E3 ubiquitin ligase *(RMA/MUSE) & original description: none	-0.0786278	-1.03987	1.66023	-0.339449	-0.202283
10	Ctrl	Cc007006	0.757879	19.2.4.2.5.2	Protein homeostasis.ubiquitin-proteasome system.membrane-associated protein degradation.ER-associated protein degradation (ERAD).Membralin-driven ERAD pathway.E3 ubiquitin ligase *(RMA/MUSE)	mercator4v7.0: E3 ubiquitin ligase *(RMA/MUSE) & original description: none	-0.0786278	-1.03987	1.66023	-0.339449	-0.202283
10	Ctrl	Cc029977	0.75587	14.5.7.10.7	RNA biosynthesis.DNA-binding transcriptional regulation.beta-hairpin exposed by alpha/beta-scaffold structure.ERF transcription factor activity.subgroup ERF-VII transcription factor	mercator4v7.0: subgroup ERF-VII transcription factor & original description: none	-0.251048	-1.00016	1.67352	-0.364128	-0.0581826
10	Ctrl	Cc029977	0.75587	26.2.1.1	External stimuli response.oxygen.plasma-membrane-associated oxygen-sensor activity.transcription factor component *(HRE/RAP2-12)	mercator4v7.0: transcription factor component *(HRE/RAP2-12) of oxygen-sensor activity & original description: none	-0.251048	-1.00016	1.67352	-0.364128	-0.0581826
10	Ctrl	Cc026164	0.754872	35.2	not assigned.not annotated	mercator4v7.0: not classified & original description: none	0.105965	-0.647017	1.70188	-0.579519	-0.581305
10	Ctrl	Cc008976	0.753843	19.3.6.4	Protein homeostasis.proteolysis.metallopeptidase activities.M10-class Matrixin-type metalloprotease *(MMP)	mercator4v7.0: M10-class Matrixin-type metalloprotease *(MMP) & original description: none	-0.488101	-0.390904	1.76332	-0.675234	-0.20908
10	Ctrl	Cc008976	0.753843	50.3.4	Enzyme classification.EC_3 hydrolases.EC_3-4 hydrolase acting on peptide bond (peptidase)	mercator4v7.0: EC_3.4 hydrolase acting on peptide bond (peptidase) & original description: none	-0.488101	-0.390904	1.76332	-0.675234	-0.20908
10	Ctrl	Cc045819	0.747312	35.2	not assigned.not annotated	mercator4v7.0: not classified & original description: none	0.0868692	-0.803925	1.68202	-0.322196	-0.64277
10	Ctrl	Cc046340	0.742077	10.1.2.1.2	Phytohormone action.abscisic acid.perception and signalling.receptor activities.recruitment factor *(CAR)	mercator4v7.0: abscisic acid receptor recruitment factor *(CAR) & original description: none	-0.0628025	-1.00504	1.65563	-0.483727	-0.104061
10	Ctrl	Cc033549	0.736363	4.8.4.3	Amino acid metabolism.polyamine metabolism.polyamine conjugation.polyamine N-acetyltransferase *(NATA1/2)	mercator4v7.0: polyamine N-acetyltransferase *(NATA1/2) & original description: none	0.0078617	-0.47314	1.72134	-0.73808	-0.517981
10	Ctrl	Cc010658	0.733289	35.2	not assigned.not annotated	mercator4v7.0: not classified & original description: none	-0.262383	-0.400999	1.74001	-0.823915	-0.252717
10	Ctrl	Cc045899	0.728657	10.1.2.1.2	Phytohormone action.abscisic acid.perception and signalling.receptor activities.recruitment factor *(CAR)	mercator4v7.0: abscisic acid receptor recruitment factor *(CAR) & original description: none	-0.352075	-0.991567	1.67243	-0.308894	-0.0198954
10	Ctrl	Cc034432	0.728018	35.2	not assigned.not annotated	mercator4v7.0: not classified & original description: none	-0.0874784	-0.395945	1.73223	-0.790502	-0.458309
10	Ctrl	Cc000974	0.726894	18.5.1.2.2	Protein modification.dephosphorylation.protein serine/threonine protein phosphatase activities.PPM Mn/Mg-dependent protein phosphatase activities.clade B protein phosphatase	mercator4v7.0: clade B protein phosphatase & original description: none	-0.46225	-0.264258	1.77055	-0.657346	-0.386698
10	Ctrl	Cc033332	0.72038	35.2	not assigned.not annotated	mercator4v7.0: not classified & original description: none	0.00657164	-1.06589	1.63853	-0.364827	-0.214383
10	Ctrl	Cc021123	0.714885	19.3.3.1	Protein homeostasis.proteolysis.aspartic peptidase activities.Pepsin-type protease	mercator4v7.0: Pepsin-type protease & original description: none	-0.708182	-0.619522	1.73835	-0.27048	-0.140167
10	Ctrl	Cc021123	0.714885	50.3.4	Enzyme classification.EC_3 hydrolases.EC_3-4 hydrolase acting on peptide bond (peptidase)	mercator4v7.0: EC_3.4 hydrolase acting on peptide bond (peptidase) & original description: none	-0.708182	-0.619522	1.73835	-0.27048	-0.140167
10	Ctrl	Cc029754	0.713731	26.11.3.3.3.2	External stimuli response.pathogen.defense mechanisms.defense enzyme activities.defensin activities.defensin *(PDF2)	mercator4v7.0: defensin *(PDF2) & original description: none	-0.67913	-0.694635	1.72925	-0.140608	-0.214881
10	Ctrl	Cc000551	0.711918	5.6.3.1.1.1.2	Lipid metabolism.lipid trafficking.endoplasmic reticulum - organelle lipid transfer.phospholipid transverse translocation.ATP-dependent machinery.ALA-ALIS flippase complex.regulatory component *(ALIS)	mercator4v7.0: regulatory component *(ALIS) of ALA-ALIS flippase complex & original description: none	0.155332	-0.614312	1.68605	-0.651478	-0.575592
10	Ctrl	Cc000551	0.711918	24.1.2.4.1.2	Solute transport.primary active transport.P-type ATPase superfamily.group-P4 ATPase activities.phospholipid flippase complex.regulatory component *(ALIS)	mercator4v7.0: regulatory component *(ALIS) of phospholipid flippase complex & original description: none	0.155332	-0.614312	1.68605	-0.651478	-0.575592
10	Ctrl	Cc047285	0.709059	35.2	not assigned.not annotated	mercator4v7.0: not classified & original description: none	-0.021472	-0.833998	1.65878	-0.740611	-0.0626992
10	Ctrl	Cc005671	0.707442	14.5.2.8	RNA biosynthesis.DNA-binding transcriptional regulation.zinc-coordinating DNA-binding domain.ZAT transcription factor	mercator4v7.0: ZAT transcription factor & original description: none	0.172782	-0.930439	1.63984	-0.55559	-0.326595
10	Ctrl	Cc022118	0.707243	14.5.7.1	RNA biosynthesis.DNA-binding transcriptional regulation.beta-hairpin exposed by alpha/beta-scaffold structure.NAC transcription factor	mercator4v7.0: NAC transcription factor & original description: none	-0.609687	-0.331051	1.76874	-0.259993	-0.568013
10	Ctrl	Cc029964	0.705484	35.2	not assigned.not annotated	mercator4v7.0: not classified & original description: none	-0.738879	-0.468349	1.75595	-0.294215	-0.25451
10	Ctrl	Cc009790	0.703167	35.2	not assigned.not annotated	mercator4v7.0: not classified & original description: none	0.10843	-1.04533	1.62955	-0.356976	-0.335675
10	Ctrl	Cc028995	0.700878	35.2	not assigned.not annotated	mercator4v7.0: not classified & original description: none	-0.628856	-0.711777	1.71298	-0.403315	0.030971
10	Ctrl	Cc039077	0.700851	18.4.1.33.1	Protein modification.phosphorylation.TKL protein kinase activities.RLCK-VII receptor-like protein kinase activities.RLCK-VIIa receptor-like protein kinase	mercator4v7.0: RLCK-VIIa receptor-like protein kinase & original description: none	-0.542563	-0.854106	1.69101	-0.338626	0.04429
10	Ctrl	Cc039077	0.700851	50.2.7	Enzyme classification.EC_2 transferases.EC_2-7 transferase transferring phosphorus-containing group	mercator4v7.0: EC_2.7 transferase transferring phosphorus-containing group & original description: none	-0.542563	-0.854106	1.69101	-0.338626	0.04429
10	Ctrl	Cc023456	0.699598	35.2	not assigned.not annotated	mercator4v7.0: not classified & original description: none	-0.564473	-0.871864	1.69598	-0.0550657	-0.204575
10	Ctrl	Cc015423	0.697712	35.2	not assigned.not annotated	mercator4v7.0: not classified & original description: none	-0.00930279	-1.08338	1.63207	-0.177349	-0.362039
10	Ctrl	Cc039885	0.697546	18.4.1.33.1	Protein modification.phosphorylation.TKL protein kinase activities.RLCK-VII receptor-like protein kinase activities.RLCK-VIIa receptor-like protein kinase	mercator4v7.0: RLCK-VIIa receptor-like protein kinase & original description: none	-0.349331	-0.20906	1.76069	-0.676857	-0.525444
10	Ctrl	Cc039885	0.697546	26.11.2.2.3	External stimuli response.pathogen.effector-triggered immunity (ETI) machinery.RIN4-RPM1 immune signalling.protein kinase *(RIPK) targeted to RIN4	mercator4v7.0: protein kinase *(RIPK) targeted to RIN4 & original description: none	-0.349331	-0.20906	1.76069	-0.676857	-0.525444
10	Ctrl	Cc039885	0.697546	50.2.7	Enzyme classification.EC_2 transferases.EC_2-7 transferase transferring phosphorus-containing group	mercator4v7.0: EC_2.7 transferase transferring phosphorus-containing group & original description: none	-0.349331	-0.20906	1.76069	-0.676857	-0.525444
10	Ctrl	Cc001703	0.696763	35.2	not assigned.not annotated	mercator4v7.0: not classified & original description: none	-0.525404	-0.206094	1.77201	-0.528034	-0.512479
10	Ctrl	Cc045820	0.696401	35.2	not assigned.not annotated	mercator4v7.0: not classified & original description: none	0.0863227	-1.03055	1.63242	-0.223868	-0.464328
10	Ctrl	Cc018991	0.696286	4.6.5.2	Amino acid metabolism.amino acid degradation.threonine degradation.threonine dehydratase	mercator4v7.0: threonine dehydratase & original description: none	-0.141699	-0.80437	1.67832	-0.013938	-0.71831
10	Ctrl	Cc018991	0.696286	50.4.3	Enzyme classification.EC_4 lyases.EC_4-3 carbon-nitrogen lyase	mercator4v7.0: EC_4.3 carbon-nitrogen lyase & original description: none	-0.141699	-0.80437	1.67832	-0.013938	-0.71831
10	Ctrl	Cc024370	0.692192	3.13.4.1	Carbohydrate metabolism.nucleotide sugar biosynthesis.UDP-D-galacturonic acid biosynthesis.UDP-D-glucuronic acid 4-epimerase	mercator4v7.0: UDP-D-glucuronic acid 4-epimerase & original description: none	-0.724112	-0.640168	1.72825	-0.261891	-0.102077
10	Ctrl	Cc014956	0.689079	35.2	not assigned.not annotated	mercator4v7.0: not classified & original description: none	-0.42956	-0.186739	1.76616	-0.564895	-0.584965
10	Ctrl	Cc033379	0.687458	35.2	not assigned.not annotated	mercator4v7.0: not classified & original description: none	-0.738774	-0.397905	1.75888	-0.24533	-0.376873
10	Ctrl	Cc005138	0.68679	3.13.4.1	Carbohydrate metabolism.nucleotide sugar biosynthesis.UDP-D-galacturonic acid biosynthesis.UDP-D-glucuronic acid 4-epimerase	mercator4v7.0: UDP-D-glucuronic acid 4-epimerase & original description: none	-0.754974	-0.409139	1.75595	-0.341308	-0.25053
10	Ctrl	Cc021688	0.685688	35.2	not assigned.not annotated	mercator4v7.0: not classified & original description: none	-0.695324	-0.583912	1.72659	-0.440913	-0.0064445
10	Ctrl	Cc028189	0.685637	18.5.1.2.2	Protein modification.dephosphorylation.protein serine/threonine protein phosphatase activities.PPM Mn/Mg-dependent protein phosphatase activities.clade B protein phosphatase	mercator4v7.0: clade B protein phosphatase & original description: none	-0.195813	-0.239452	1.74321	-0.72536	-0.582582
10	Ctrl	Cc021796	0.684223	24.3.4.1	Solute transport.channel-mediated transport.AMT-type ammonium transporter activities.ammonium transporter *(AMT1)	mercator4v7.0: ammonium transporter *(AMT1) & original description: none	-0.450922	-0.201945	1.76506	-0.451294	-0.660899
10	Ctrl	Cc006472	0.674314	27.1.3.3	Multi-process regulation.circadian clock system.evening element regulation.transcriptional co-activator *(LNK1/2)	mercator4v7.0: circadian clock transcriptional co-activator *(LNK1/2) & original description: none	-0.154997	-1.05095	1.63839	0.000152518	-0.432598
10	Ctrl	Cc012148	0.672958	18.4.1.33.1	Protein modification.phosphorylation.TKL protein kinase activities.RLCK-VII receptor-like protein kinase activities.RLCK-VIIa receptor-like protein kinase	mercator4v7.0: RLCK-VIIa receptor-like protein kinase & original description: none	-0.603217	-0.276529	1.75115	-0.673896	-0.197505
10	Ctrl	Cc012148	0.672958	26.11.2.2.3	External stimuli response.pathogen.effector-triggered immunity (ETI) machinery.RIN4-RPM1 immune signalling.protein kinase *(RIPK) targeted to RIN4	mercator4v7.0: protein kinase *(RIPK) targeted to RIN4 & original description: none	-0.603217	-0.276529	1.75115	-0.673896	-0.197505
10	Ctrl	Cc012148	0.672958	50.2.7	Enzyme classification.EC_2 transferases.EC_2-7 transferase transferring phosphorus-containing group	mercator4v7.0: EC_2.7 transferase transferring phosphorus-containing group & original description: none	-0.603217	-0.276529	1.75115	-0.673896	-0.197505
10	Ctrl	Cc023023	0.672379	14.5.7.9.1	RNA biosynthesis.DNA-binding transcriptional regulation.beta-hairpin exposed by alpha/beta-scaffold structure.RAV transcription factor activity.transcription factor *(EDF)	mercator4v7.0: transcription factor *(EDF) & original description: none	-0.454226	-0.995339	1.65993	-0.218047	0.00768046
10	Ctrl	Cc023023	0.672379	29.5.1.4	Plant organogenesis.flower formation.photoperiodic pathway.transcriptional regulator *(EDF1/2/++)	mercator4v7.0: transcriptional regulator *(EDF1/2/++) involved in photoperiod pathway & original description: none	-0.454226	-0.995339	1.65993	-0.218047	0.00768046
10	Ctrl	Cc022563	0.672095	27.8.1.2.1	Multi-process regulation.calcium homeostasis.Ca2+-dependent signalling.CML-type calcium sensor activities.calcium sensor *(CML2/3/++)	mercator4v7.0: calcium sensor *(CML2/3/++) & original description: none	-0.732732	-0.635621	1.72004	-0.314957	-0.0367304
10	Ctrl	Cc035511	0.663898	35.2	not assigned.not annotated	mercator4v7.0: not classified & original description: none	0.232804	-0.659008	1.65677	-0.546387	-0.684176
10	Ctrl	Cc006059	0.663093	24.2.13.13	Solute transport.carrier-mediated transport.MTCC-type transporter activities.proton gradient uncoupling protein *(DIC)	mercator4v7.0: proton gradient uncoupling protein *(DIC) & original description: none	-0.484289	-0.168169	1.75553	-0.704691	-0.398382
10	Ctrl	Cc043996	0.661013	14.5.2.8	RNA biosynthesis.DNA-binding transcriptional regulation.zinc-coordinating DNA-binding domain.ZAT transcription factor	mercator4v7.0: ZAT transcription factor & original description: none	0.244974	-0.657919	1.65405	-0.597565	-0.643544
10	Ctrl	Cc044355	0.660692	35.2	not assigned.not annotated	mercator4v7.0: not classified & original description: none	-0.682162	-0.21224	1.76335	-0.470979	-0.39797
10	Ctrl	Cc006005	0.660393	19.3.6.4	Protein homeostasis.proteolysis.metallopeptidase activities.M10-class Matrixin-type metalloprotease *(MMP)	mercator4v7.0: M10-class Matrixin-type metalloprotease *(MMP) & original description: none	-0.480255	-0.226993	1.75412	-0.30789	-0.738982
10	Ctrl	Cc006005	0.660393	50.3.4	Enzyme classification.EC_3 hydrolases.EC_3-4 hydrolase acting on peptide bond (peptidase)	mercator4v7.0: EC_3.4 hydrolase acting on peptide bond (peptidase) & original description: none	-0.480255	-0.226993	1.75412	-0.30789	-0.738982
10	Ctrl	Cc000219	0.660221	35.2	not assigned.not annotated	mercator4v7.0: not classified & original description: none	-0.0703533	-0.908984	1.63077	-0.711204	0.0597695
10	Ctrl	Cc016782	0.659398	27.8.1.2.1	Multi-process regulation.calcium homeostasis.Ca2+-dependent signalling.CML-type calcium sensor activities.calcium sensor *(CML2/3/++)	mercator4v7.0: calcium sensor *(CML2/3/++) & original description: none	-0.548017	-0.880962	1.67178	-0.344187	0.10139
10	Ctrl	Cc006856	0.643097	5.3.3.3.1	Lipid metabolism.sphingolipid metabolism.complex sphingolipid biosynthesis.glycosylinositol phosphorylceramide (GIPC) biosynthesis.inositol phosphorylceramide synthase *(IPCS)	mercator4v7.0: inositol phosphorylceramide synthase *(IPCS) & original description: none	-0.756159	-0.461099	1.73543	-0.0725045	-0.445671
10	Ctrl	Cc014356	0.642653	50.1.1	Enzyme classification.EC_1 oxidoreductases.EC_1-1 oxidoreductase acting on CH-OH group of donor	mercator4v7.0: EC_1.1 oxidoreductase acting on CH-OH group of donor & original description: none	-0.570337	-0.926878	1.66877	0.00396921	-0.175523
10	Ctrl	Cc041436	0.6404	35.2	not assigned.not annotated	mercator4v7.0: not classified & original description: none	-0.235125	-0.154506	1.73504	-0.724847	-0.620558
10	Ctrl	Cc031022	0.637486	18.4.5.5	Protein modification.phosphorylation.AGC protein kinase activities.AGC-VIIIb/plant-AGC2 protein kinase *(AGC2)	mercator4v7.0: AGC-VIIIb/plant-AGC2 protein kinase *(AGC2) & original description: none	0.185419	-0.8398	1.61497	-0.789216	-0.171373
10	Ctrl	Cc031022	0.637486	50.2.7	Enzyme classification.EC_2 transferases.EC_2-7 transferase transferring phosphorus-containing group	mercator4v7.0: EC_2.7 transferase transferring phosphorus-containing group & original description: none	0.185419	-0.8398	1.61497	-0.789216	-0.171373
10	Ctrl	Cc021930	0.636975	5.3.3.3.4	Lipid metabolism.sphingolipid metabolism.complex sphingolipid biosynthesis.glycosylinositol phosphorylceramide (GIPC) biosynthesis.GIPC N-acetylglucosamine transferase *(GINT1)	mercator4v7.0: GIPC N-acetylglucosamine transferase *(GINT1) & original description: none	0.122533	-1.06748	1.59343	-0.543529	-0.104952
10	Ctrl	Cc042013	0.63642	35.2	not assigned.not annotated	mercator4v7.0: not classified & original description: none	0.0332134	-0.337399	1.6915	-0.869118	-0.518195
10	Ctrl	Cc030141	0.635696	35.2	not assigned.not annotated	mercator4v7.0: not classified & original description: none	-0.186013	-1.01746	1.61664	-0.546647	0.133479
10	Ctrl	Cc018199	0.635115	14.5.7.10.7	RNA biosynthesis.DNA-binding transcriptional regulation.beta-hairpin exposed by alpha/beta-scaffold structure.ERF transcription factor activity.subgroup ERF-VII transcription factor	mercator4v7.0: subgroup ERF-VII transcription factor & original description: none	-0.577795	-0.928225	1.66179	-0.202139	0.0463698
10	Ctrl	Cc018199	0.635115	26.2.1.1	External stimuli response.oxygen.plasma-membrane-associated oxygen-sensor activity.transcription factor component *(HRE/RAP2-12)	mercator4v7.0: transcription factor component *(HRE/RAP2-12) of oxygen-sensor activity & original description: none	-0.577795	-0.928225	1.66179	-0.202139	0.0463698
10	Ctrl	Cc033010	0.633739	35.2	not assigned.not annotated	mercator4v7.0: not classified & original description: none	0.0781861	-1.15465	1.58838	-0.31374	-0.198178
10	Ctrl	Cc036799	0.628639	27.6.1.5.1	Multi-process regulation.phosphoinositide signalling.inositol phosphate homeostasis.inositol polyphosphate phosphatase activities.type-I inositol-polyphosphate 5-phosphatase	mercator4v7.0: type-I inositol-polyphosphate 5-phosphatase & original description: none	-0.229515	-1.12453	1.60978	-0.299139	0.0434097
10	Ctrl	Cc036799	0.628639	50.3.1	Enzyme classification.EC_3 hydrolases.EC_3-1 hydrolase acting on ester bond	mercator4v7.0: EC_3.1 hydrolase acting on ester bond & original description: none	-0.229515	-1.12453	1.60978	-0.299139	0.0434097
10	Ctrl	Cc018680	0.628412	14.5.7.5.1	RNA biosynthesis.DNA-binding transcriptional regulation.beta-hairpin exposed by alpha/beta-scaffold structure.WRKY transcription factor activity.transcription factor *(WRKY)	mercator4v7.0: transcription factor *(WRKY) & original description: none	-0.432158	-0.0940119	1.74846	-0.598665	-0.62362
10	Ctrl	Cc033209	0.625307	20.7.1.2	Cytoskeleton organisation.endoplasmic reticulum (ER) - cell/organelle membrane contact.ER - plasma membrane interface.ER-anchored membrane contact site protein *(SRC2)	mercator4v7.0: ER-anchored membrane contact site protein *(SRC2) & original description: none	-0.267736	-1.13141	1.61187	-0.223576	0.0108576
10	Ctrl	Cc044068	0.625018	21.2.2.1.1	Cell wall organisation.hemicellulose.xylan.biosynthesis.galacturonosyltransferase *(GATL)	mercator4v7.0: galacturonosyltransferase *(GATL) & original description: none	0.0264738	-0.282316	1.69635	-0.767564	-0.67294
10	Ctrl	Cc002769	0.621874	5.2.11.2.1.1	Lipid metabolism.glycerolipid metabolism.glycerolipid degradation.phospholipase activities.phospholipase A1 activities.phospholipase-A1 *(PC-PLA1)	mercator4v7.0: phospholipase-A1 *(PC-PLA1) & original description: none	0.016932	-0.804492	1.63375	-0.0197779	-0.826416
10	Ctrl	Cc024847	0.620915	14.5.7.5.5	RNA biosynthesis.DNA-binding transcriptional regulation.beta-hairpin exposed by alpha/beta-scaffold structure.WRKY transcription factor activity.regulatory protein *(JAV1)	mercator4v7.0: regulatory protein *(JAV1) of WRKY transcription factor activity & original description: none	0.308668	-0.66648	1.62866	-0.650395	-0.620458
10	Ctrl	Cc008191	0.620324	12.4.4.1.4	Cell division.cytokinesis.phragmoplast disassembly.NACK-PQR signalling pathway.MAP protein kinase *(NRK/MPK)	mercator4v7.0: MAP protein kinase *(NRK/MPK) & original description: none	-0.464546	-0.0806366	1.74558	-0.671524	-0.528872
10	Ctrl	Cc008191	0.620324	27.14.1	Multi-process regulation.MAP kinase cascade signalling.MAPK protein kinase *(MPK1/2/++)	mercator4v7.0: MAPK protein kinase *(MPK1/2/++) & original description: none	-0.464546	-0.0806366	1.74558	-0.671524	-0.528872
10	Ctrl	Cc008191	0.620324	27.14.9.3	Multi-process regulation.MAP kinase cascade signalling.YDA-MAP kinase signalling module.MAPK protein kinase *(MPK3/6)	mercator4v7.0: MAPK protein kinase *(MPK3/6) & original description: none	-0.464546	-0.0806366	1.74558	-0.671524	-0.528872
10	Ctrl	Cc008191	0.620324	50.2.7	Enzyme classification.EC_2 transferases.EC_2-7 transferase transferring phosphorus-containing group	mercator4v7.0: EC_2.7 transferase transferring phosphorus-containing group & original description: none	-0.464546	-0.0806366	1.74558	-0.671524	-0.528872
10	Ctrl	Cc010355	0.619388	35.2	not assigned.not annotated	mercator4v7.0: not classified & original description: none	-0.518161	-1.01009	1.64407	-0.0858068	-0.0300181
10	Ctrl	Cc035792	0.616708	11.1.1.2.1	Chromatin organisation.chromatin structure.DNA wrapping.histone H3-H4 tetramer.histone *(H3)	mercator4v7.0: histone *(H3) & original description: none	0.116361	-0.908091	1.61161	-0.0719724	-0.747906
10	Ctrl	Cc005591	0.615064	5.2.4.5.2	Lipid metabolism.glycerolipid metabolism.phosphatidylcholine biosynthesis.choline homeostasis.choline kinase *(CEK)	mercator4v7.0: choline kinase *(CEK) & original description: none	-0.222842	-1.10101	1.61215	0.07666	-0.36496
10	Ctrl	Cc005591	0.615064	50.2.7	Enzyme classification.EC_2 transferases.EC_2-7 transferase transferring phosphorus-containing group	mercator4v7.0: EC_2.7 transferase transferring phosphorus-containing group & original description: none	-0.222842	-1.10101	1.61215	0.07666	-0.36496
10	Ctrl	Cc019248	0.613729	35.2	not assigned.not annotated	mercator4v7.0: not classified & original description: none	0.136328	-0.51766	1.65797	-0.364772	-0.91187
10	Ctrl	Cc009464	0.612216	35.2	not assigned.not annotated	mercator4v7.0: not classified & original description: none	-0.60509	-0.110002	1.74268	-0.682397	-0.345194
10	Ctrl	Cc001903	0.609572	50.2.4	Enzyme classification.EC_2 transferases.EC_2-4 glycosyltransferase	mercator4v7.0: EC_2.4 glycosyltransferase & original description: none	-0.162916	-1.10388	1.59546	-0.443078	0.114419
10	Ctrl	Cc022362	0.606653	35.2	not assigned.not annotated	mercator4v7.0: not classified & original description: none	-0.367779	-1.11538	1.61516	-0.106164	-0.0258352
10	Ctrl	Cc009465	0.606056	35.2	not assigned.not annotated	mercator4v7.0: not classified & original description: none	-0.278165	-0.110579	1.7211	-0.840252	-0.492108
10	Ctrl	Cc017473	0.60587	18.4.1.21	Protein modification.phosphorylation.TKL protein kinase activities.LysM protein kinase	mercator4v7.0: LysM protein kinase & original description: none	0.344928	-0.809054	1.59794	-0.68997	-0.443841
10	Ctrl	Cc017473	0.60587	26.10.1.2	External stimuli response.symbiont.common symbiotic signalling pathway (CSSP).LysM receptor kinase *(NFR5/NFP)	mercator4v7.0: LysM receptor kinase *(NFR5/NFP) & original description: none	0.344928	-0.809054	1.59794	-0.68997	-0.443841
10	Ctrl	Cc017473	0.60587	50.2.7	Enzyme classification.EC_2 transferases.EC_2-7 transferase transferring phosphorus-containing group	mercator4v7.0: EC_2.7 transferase transferring phosphorus-containing group & original description: none	0.344928	-0.809054	1.59794	-0.68997	-0.443841
10	Ctrl	Cc024757	0.604458	35.2	not assigned.not annotated	mercator4v7.0: not classified & original description: none	0.17301	-0.828057	1.5981	-0.849531	-0.0935268
10	Ctrl	Cc014910	0.60358	50.1.13	Enzyme classification.EC_1 oxidoreductases.EC_1-14 oxidoreductase acting on paired donor with incorporation or reduction of molecular oxygen	mercator4v7.0: EC_1.14 oxidoreductase acting on paired donor with incorporation or reduction of molecular oxygen & original description: none	0.199687	-0.858115	1.60528	-0.158326	-0.788526
10	Ctrl	Cc033446	0.603017	35.2	not assigned.not annotated	mercator4v7.0: not classified & original description: none	-0.488592	-1.04155	1.63274	0.000467578	-0.103063
10	Ctrl	Cc025344	0.60248	24.2.9.1	Solute transport.carrier-mediated transport.MATE-type transporter activities.metabolite transporter *(DTX1/2/++)	mercator4v7.0: metabolite transporter *(DTX1/2/++) & original description: none	-0.749156	-0.167086	1.74563	-0.315516	-0.513874
10	Ctrl	Cc030348	0.600698	35.2	not assigned.not annotated	mercator4v7.0: not classified & original description: none	-0.617267	-0.0811479	1.74121	-0.657165	-0.385632
10	Ctrl	Cc035329	0.599646	35.2	not assigned.not annotated	mercator4v7.0: not classified & original description: none	-0.799684	-0.497424	1.71407	0.00143274	-0.418391
10	Ctrl	Cc042012	0.599053	25.4.4.14.1	Nutrient uptake.iron uptake.iron homeostasis.apoplastic iron homeostasis.CYBDOM-type ferric reductase *(CRR)	mercator4v7.0: CYBDOM-type ferric reductase *(CRR) & original description: none	0.186676	-0.699693	1.61018	-0.923428	-0.173735
10	Ctrl	Cc017103	0.596708	27.8.1.2.1	Multi-process regulation.calcium homeostasis.Ca2+-dependent signalling.CML-type calcium sensor activities.calcium sensor *(CML2/3/++)	mercator4v7.0: calcium sensor *(CML2/3/++) & original description: none	-0.347593	-1.10857	1.60683	-0.244154	0.0934888
10	Ctrl	Cc009814	0.59138	27.8.1.1	Multi-process regulation.calcium homeostasis.Ca2+-dependent signalling.calcium sensor *(CaM)	mercator4v7.0: calcium sensor *(CaM) & original description: none	-0.827611	-0.633233	1.6967	-0.0567486	-0.179103
10	Ctrl	Cc011620	0.590941	5.1.6.1.1.1	Lipid metabolism.fatty acid metabolism.endoplasmic reticulum-localized fatty acid elongase (FAE) system.fatty acid elongation complex.condensing enzyme activities.3-ketoacyl-CoA synthase *(KCS)	mercator4v7.0: 3-ketoacyl-CoA synthase *(KCS) & original description: none	-0.637094	-0.931899	1.64997	-0.0421148	-0.0388598
10	Ctrl	Cc036866	0.590184	35.2	not assigned.not annotated	mercator4v7.0: not classified & original description: none	0.0452673	-0.340461	1.67267	-0.428459	-0.949017
10	Ctrl	Cc002740	0.582455	27.2.8	Multi-process regulation.Programmed Cell Death (PCD) system.regulatory protein *(CAD1)	mercator4v7.0: regulatory protein *(CAD1) of Programmed Cell Death & original description: none	-0.591327	-0.0722528	1.73625	-0.370157	-0.702514
10	Ctrl	Cc011138	0.581462	35.2	not assigned.not annotated	mercator4v7.0: not classified & original description: none	-0.884505	-0.494806	1.70839	-0.169861	-0.159224
10	Ctrl	Cc029186	0.580474	35.2	not assigned.not annotated	mercator4v7.0: not classified & original description: none	0.257023	-1.12461	1.55168	-0.459321	-0.224767
10	Ctrl	Cc007820	0.576165	5.3.3.3.1	Lipid metabolism.sphingolipid metabolism.complex sphingolipid biosynthesis.glycosylinositol phosphorylceramide (GIPC) biosynthesis.inositol phosphorylceramide synthase *(IPCS)	mercator4v7.0: inositol phosphorylceramide synthase *(IPCS) & original description: none	-0.841474	-0.269156	1.72692	-0.154365	-0.46193
10	Ctrl	Cc027153	0.572415	35.2	not assigned.not annotated	mercator4v7.0: not classified & original description: none	-0.160011	-1.20869	1.5709	-0.21352	0.01132
10	Ctrl	Cc032182	0.566693	18.4.1.19.1.2	Protein modification.phosphorylation.TKL protein kinase activities.Lectin-type receptor-like protein kinase activities.G-Lectin protein kinase activity.SD-2 protein kinase	mercator4v7.0: SD-2 protein kinase & original description: none	-0.356403	-1.12064	1.59139	-0.254764	0.140424
10	Ctrl	Cc032182	0.566693	50.2.7	Enzyme classification.EC_2 transferases.EC_2-7 transferase transferring phosphorus-containing group	mercator4v7.0: EC_2.7 transferase transferring phosphorus-containing group & original description: none	-0.356403	-1.12064	1.59139	-0.254764	0.140424
10	Ctrl	Cc010321	0.565458	35.2	not assigned.not annotated	mercator4v7.0: not classified & original description: none	-0.0716787	-0.116016	1.68837	-0.799331	-0.701343
10	Ctrl	Cc025565	0.564314	35.2	not assigned.not annotated	mercator4v7.0: not classified & original description: none	-0.236587	-0.0391344	1.70762	-0.689948	-0.741953
10	Ctrl	Cc033206	0.562668	20.7.1.2	Cytoskeleton organisation.endoplasmic reticulum (ER) - cell/organelle membrane contact.ER - plasma membrane interface.ER-anchored membrane contact site protein *(SRC2)	mercator4v7.0: ER-anchored membrane contact site protein *(SRC2) & original description: none	0.106861	-1.21642	1.54271	-0.34912	-0.0840344
10	Ctrl	Cc038510	0.560621	24.2.3.4.2	Solute transport.carrier-mediated transport.APC-type transporter superfamily.AAAP-type transporter activities.amino acid transporter *(LHT1/2/++)	mercator4v7.0: amino acid transporter *(LHT1/2/++) & original description: none	0.23205	-0.405521	1.6276	-0.92121	-0.532918
10	Ctrl	Cc035220	0.558449	14.5.7.5.1	RNA biosynthesis.DNA-binding transcriptional regulation.beta-hairpin exposed by alpha/beta-scaffold structure.WRKY transcription factor activity.transcription factor *(WRKY)	mercator4v7.0: transcription factor *(WRKY) & original description: none	0.397597	-1.00804	1.54544	-0.455517	-0.47948
10	Ctrl	Cc017754	0.556388	21.2.2.1.1	Cell wall organisation.hemicellulose.xylan.biosynthesis.galacturonosyltransferase *(GATL)	mercator4v7.0: galacturonosyltransferase *(GATL) & original description: none	-0.47557	0.0243011	1.72211	-0.629408	-0.641431
10	Ctrl	Cc024806	0.555637	35.2	not assigned.not annotated	mercator4v7.0: not classified & original description: none	-0.843184	-0.394722	1.70365	0.0144821	-0.480223
10	Ctrl	Cc033153	0.555626	18.4.4.2	Protein modification.phosphorylation.CAMK protein kinase activities.SnRK2 SNF1-related protein kinase	mercator4v7.0: SnRK2 SNF1-related protein kinase & original description: none	-0.32451	-1.17805	1.58131	-0.0796854	0.000937856
10	Ctrl	Cc033153	0.555626	50.2.7	Enzyme classification.EC_2 transferases.EC_2-7 transferase transferring phosphorus-containing group	mercator4v7.0: EC_2.7 transferase transferring phosphorus-containing group & original description: none	-0.32451	-1.17805	1.58131	-0.0796854	0.000937856
10	Ctrl	Cc028475	0.549904	35.2	not assigned.not annotated	mercator4v7.0: not classified & original description: none	0.0194586	-1.25004	1.54255	-0.0893326	-0.222639
10	Ctrl	Cc005263	0.548731	21.8.1.9.1	Cell wall organisation.cutin and suberin.cuticular lipid formation.very-long-chain fatty alcohol oxidation pathway.fatty alcohol oxidase *(FAO)	mercator4v7.0: fatty alcohol oxidase *(FAO) & original description: none	0.267663	-1.17613	1.52741	-0.410849	-0.208086
10	Ctrl	Cc039177	0.54841	35.2	not assigned.not annotated	mercator4v7.0: not classified & original description: none	-0.689295	-0.922852	1.63472	-0.0293699	0.00679795
10	Ctrl	Cc025208	0.548363	24.2.9.1	Solute transport.carrier-mediated transport.MATE-type transporter activities.metabolite transporter *(DTX1/2/++)	mercator4v7.0: metabolite transporter *(DTX1/2/++) & original description: none	0.08971	-0.208019	1.65489	-0.889726	-0.646851
10	Ctrl	Cc030897	0.547541	35.2	not assigned.not annotated	mercator4v7.0: not classified & original description: none	0.426289	-0.93117	1.54376	-0.638571	-0.400304
10	Ctrl	Cc001928	0.546615	10.1.1.4	Phytohormone action.abscisic acid.biosynthesis.9-cis-epoxycarotenoid dioxygenase *(NCED)	mercator4v7.0: 9-cis-epoxycarotenoid dioxygenase *(NCED) & original description: none	-0.000945074	-1.07105	1.56143	0.139344	-0.628783
10	Ctrl	Cc001928	0.546615	50.1.12	Enzyme classification.EC_1 oxidoreductases.EC_1-13 oxidoreductase acting on single donor with incorporation of molecular oxygen (oxygenase)	mercator4v7.0: EC_1.13 oxidoreductase acting on single donor with incorporation of molecular oxygen (oxygenase) & original description: none	-0.000945074	-1.07105	1.56143	0.139344	-0.628783
10	Ctrl	Cc033145	0.546175	35.2	not assigned.not annotated	mercator4v7.0: not classified & original description: none	-0.835589	-0.587441	1.66868	-0.389327	0.143679
10	Ctrl	Cc000031	0.544748	35.2	not assigned.not annotated	mercator4v7.0: not classified & original description: none	-0.0280049	-1.25666	1.54109	-0.206339	-0.0500851
10	Ctrl	Cc020826	0.544699	18.4.3.1.8	Protein modification.phosphorylation.CMGC protein kinase activities.CDK protein kinase activities.CDK9 protein kinase	mercator4v7.0: CDK9 protein kinase & original description: none	-0.418771	-1.1383	1.58759	-0.0784854	0.047958
10	Ctrl	Cc020826	0.544699	50.2.7	Enzyme classification.EC_2 transferases.EC_2-7 transferase transferring phosphorus-containing group	mercator4v7.0: EC_2.7 transferase transferring phosphorus-containing group & original description: none	-0.418771	-1.1383	1.58759	-0.0784854	0.047958
10	Ctrl	Cc025148	0.543907	24.2.2.15	Solute transport.carrier-mediated transport.MFS-type transporter superfamily.UMF23-type solute transporter	mercator4v7.0: UMF23-type solute transporter & original description: none	0.248441	-1.17479	1.52914	-0.163226	-0.439568
10	Ctrl	Cc010013	0.542544	10.11.1.1.1	Phytohormone action.signalling peptides.NCRP (non-cysteine-rich-peptide) category.PIP/PIPL-peptide activity.PIP/PIPL-precursor polypeptide	mercator4v7.0: PIP/PIPL precursor polypeptide & original description: none	-0.808447	-0.639416	1.65895	-0.391167	0.180078
10	Ctrl	Cc020581	0.54037	14.5.7.5.5	RNA biosynthesis.DNA-binding transcriptional regulation.beta-hairpin exposed by alpha/beta-scaffold structure.WRKY transcription factor activity.regulatory protein *(JAV1)	mercator4v7.0: regulatory protein *(JAV1) of WRKY transcription factor activity & original description: none	0.36157	-0.509635	1.59863	-0.694991	-0.755577
10	Ctrl	Cc026112	0.54033	14.5.7.10.3	RNA biosynthesis.DNA-binding transcriptional regulation.beta-hairpin exposed by alpha/beta-scaffold structure.ERF transcription factor activity.subgroup ERF-III transcription factor	mercator4v7.0: subgroup ERF-III transcription factor & original description: none	-0.259537	0.00208325	1.69857	-0.653239	-0.787883
10	Ctrl	Cc002854	0.539567	22.3.1.1.2	Vesicle trafficking.endocytic trafficking.ESCRT-mediated sorting.ESCRT-I complex.component *(VPS28)	mercator4v7.0: component *(VPS28) of ESCRT-I complex & original description: none	-0.943794	-0.330514	1.70493	-0.199434	-0.23119
10	Ctrl	Cc014554	0.53451	14.5.7.10.3	RNA biosynthesis.DNA-binding transcriptional regulation.beta-hairpin exposed by alpha/beta-scaffold structure.ERF transcription factor activity.subgroup ERF-III transcription factor	mercator4v7.0: subgroup ERF-III transcription factor & original description: none	-0.742073	-0.877689	1.63612	-0.0394902	0.023129
10	Ctrl	Cc014554	0.53451	26.5.3.4.2	External stimuli response.temperature.cold response.ICE-CBF-COR cold acclimation signalling.transcription factor *(CBF/DREB1)	mercator4v7.0: transcription factor *(CBF/DREB1) & original description: none	-0.742073	-0.877689	1.63612	-0.0394902	0.023129
10	Ctrl	Cc012665	0.531618	35.2	not assigned.not annotated	mercator4v7.0: not classified & original description: none	-0.647836	-0.945273	1.61542	-0.207302	0.184995
10	Ctrl	Cc000408	0.528749	19.2.2.1.1	Protein homeostasis.ubiquitin-proteasome system.ubiquitin-fold protein conjugation.UBQ conjugation (ubiquitylation).UBQ ubiquitin-fold protein	mercator4v7.0: UBQ ubiquitin-fold protein & original description: none	-0.915368	-0.348988	1.69666	-0.0314864	-0.400819
10	Ctrl	Cc008802	0.528463	18.5.1.2.6	Protein modification.dephosphorylation.protein serine/threonine protein phosphatase activities.PPM Mn/Mg-dependent protein phosphatase activities.clade F protein phosphatase	mercator4v7.0: clade F protein phosphatase & original description: none	-0.176286	-1.23376	1.54586	-0.222605	0.0867924
10	Ctrl	Cc010070	0.528001	14.5.1.1.1.1	RNA biosynthesis.DNA-binding transcriptional regulation.basic DNA-binding domain.basic leucine zipper (bZIP) domain.bZIP class-A transcription factor activity.bZIP class-A transcription factor	mercator4v7.0: bZIP class-A transcription factor & original description: none	-0.238963	-1.23332	1.55374	-0.0875427	0.0060879
10	Ctrl	Cc036587	0.527846	24.3.5.3	Solute transport.channel-mediated transport.MSL-type mechanosensitive ion channel activities.mechanosensitive ion channel *(MSL4/5/6)	mercator4v7.0: mechanosensitive ion channel *(MSL4/5/6) & original description: none	-0.951443	-0.247896	1.70403	-0.285705	-0.218987
10	Ctrl	Cc046420	0.527298	5.1.6.1.1.2	Lipid metabolism.fatty acid metabolism.endoplasmic reticulum-localized fatty acid elongase (FAE) system.fatty acid elongation complex.condensing enzyme activities.condensing enzyme *(ELO)	mercator4v7.0: fatty acid elongation condensing enzyme *(ELO) & original description: none	0.473674	-0.886642	1.53541	-0.529134	-0.593312
10	Ctrl	Cc046420	0.527298	18.4.1.21	Protein modification.phosphorylation.TKL protein kinase activities.LysM protein kinase	mercator4v7.0: LysM protein kinase & original description: none	0.473674	-0.886642	1.53541	-0.529134	-0.593312
10	Ctrl	Cc046420	0.527298	26.10.1.1	External stimuli response.symbiont.common symbiotic signalling pathway (CSSP).LysM receptor kinase *(NFR1/LYK3)	mercator4v7.0: LysM receptor kinase *(NFR1/LYK3) & original description: none	0.473674	-0.886642	1.53541	-0.529134	-0.593312
10	Ctrl	Cc046420	0.527298	50.2.7	Enzyme classification.EC_2 transferases.EC_2-7 transferase transferring phosphorus-containing group	mercator4v7.0: EC_2.7 transferase transferring phosphorus-containing group & original description: none	0.473674	-0.886642	1.53541	-0.529134	-0.593312
10	Ctrl	Cc017843	0.52624	22.4.4.3	Vesicle trafficking.exocytic trafficking.cross-kingdom extracellular vesicle trafficking.regulatory protein *(PEN1)	mercator4v7.0: regulatory protein *(PEN1) of extracellular vesicle trafficking & original description: none	0.467176	-0.844967	1.53745	-0.70558	-0.454078
10	Ctrl	Cc017843	0.52624	22.8.1.1.1	Vesicle trafficking.vesicle target membrane fusion.SNARE membrane fusion complexes.Qa-type SNARE components.SYP1-group component	mercator4v7.0: Qa-type SYP1-group component of SNARE membrane fusion complex & original description: none	0.467176	-0.844967	1.53745	-0.70558	-0.454078
10	Ctrl	Cc009324	0.52569	35.2	not assigned.not annotated	mercator4v7.0: not classified & original description: none	0.302496	-0.610451	1.56794	-1.00658	-0.253398
10	Ctrl	Cc000017	0.525158	35.2	not assigned.not annotated	mercator4v7.0: not classified & original description: none	0.027368	-1.27097	1.52302	-0.252063	-0.0273568
10	Ctrl	Cc010125	0.523334	35.2	not assigned.not annotated	mercator4v7.0: not classified & original description: none	-0.321438	-0.15697	1.67146	-0.168405	-1.02465
10	Ctrl	Cc020073	0.521934	35.2	not assigned.not annotated	mercator4v7.0: not classified & original description: none	-0.224591	-0.0743875	1.67581	-0.381934	-0.994896
10	Ctrl	Cc016540	0.521634	35.2	not assigned.not annotated	mercator4v7.0: not classified & original description: none	-0.228147	-1.24322	1.54898	-0.0414141	-0.0361951
10	Ctrl	Cc007536	0.521	35.2	not assigned.not annotated	mercator4v7.0: not classified & original description: none	-0.149865	-0.604274	1.60438	0.156645	-1.00689
10	Ctrl	Cc031066	0.519527	35.2	not assigned.not annotated	mercator4v7.0: not classified & original description: none	-0.520109	-0.485399	1.64385	0.222998	-0.861339
10	Ctrl	Cc013142	0.518883	12.4.4.1.4	Cell division.cytokinesis.phragmoplast disassembly.NACK-PQR signalling pathway.MAP protein kinase *(NRK/MPK)	mercator4v7.0: MAP protein kinase *(NRK/MPK) & original description: none	-0.548924	0.0894752	1.70671	-0.622728	-0.62453
10	Ctrl	Cc013142	0.518883	27.14.1	Multi-process regulation.MAP kinase cascade signalling.MAPK protein kinase *(MPK1/2/++)	mercator4v7.0: MAPK protein kinase *(MPK1/2/++) & original description: none	-0.548924	0.0894752	1.70671	-0.622728	-0.62453
10	Ctrl	Cc013142	0.518883	27.14.9.3	Multi-process regulation.MAP kinase cascade signalling.YDA-MAP kinase signalling module.MAPK protein kinase *(MPK3/6)	mercator4v7.0: MAPK protein kinase *(MPK3/6) & original description: none	-0.548924	0.0894752	1.70671	-0.622728	-0.62453
10	Ctrl	Cc013142	0.518883	50.2.7	Enzyme classification.EC_2 transferases.EC_2-7 transferase transferring phosphorus-containing group	mercator4v7.0: EC_2.7 transferase transferring phosphorus-containing group & original description: none	-0.548924	0.0894752	1.70671	-0.622728	-0.62453
10	Ctrl	Cc010298	0.515939	35.2	not assigned.not annotated	mercator4v7.0: not classified & original description: none	0.273633	-1.1616	1.50456	-0.555278	-0.0613185
10	Ctrl	Cc027220	0.515828	35.2	not assigned.not annotated	mercator4v7.0: not classified & original description: none	-0.879704	-0.685623	1.65658	0.0161656	-0.107414
10	Ctrl	Cc035525	0.514724	14.5.3.9.2.1	RNA biosynthesis.DNA-binding transcriptional regulation.helix-turn-helix DNA-binding domain.MYB transcription factor family.R2R3-MYB transcription factor family.subgroup-1 transcription factor	mercator4v7.0: MYB class-R2R3 subgroup-1 transcription factor & original description: none	-0.966147	-0.457295	1.67984	-0.165053	-0.0913432
10	Ctrl	Cc006638	0.509285	26.11.3.1.2	External stimuli response.pathogen.defense mechanisms.systemic acquired resistance (SAR).regulatory protein *(SARD1/CBP60)	mercator4v7.0: regulatory protein *(SARD1/CBP60) of systemic acquired resistance & original description: none	-0.881792	-0.0403252	1.70586	-0.348761	-0.434985
10	Ctrl	Cc035797	0.509162	24.2.2.15	Solute transport.carrier-mediated transport.MFS-type transporter superfamily.UMF23-type solute transporter	mercator4v7.0: UMF23-type solute transporter & original description: none	-0.201172	-1.16119	1.54688	0.224996	-0.409512
10	Ctrl	Cc006396	0.506831	22.3.1.1.2	Vesicle trafficking.endocytic trafficking.ESCRT-mediated sorting.ESCRT-I complex.component *(VPS28)	mercator4v7.0: component *(VPS28) of ESCRT-I complex & original description: none	-0.924155	-0.382961	1.66831	-0.455165	0.0939664
10	Ctrl	Cc018378	0.505816	35.2	not assigned.not annotated	mercator4v7.0: not classified & original description: none	-0.0798677	-1.28607	1.52038	-0.167145	0.0127026
10	Ctrl	Cc036398	0.504737	35.2	not assigned.not annotated	mercator4v7.0: not classified & original description: none	-0.696803	-0.955715	1.61038	0.0795856	-0.0374527
10	Ctrl	Cc029600	0.501116	24.2.3.4.2	Solute transport.carrier-mediated transport.APC-type transporter superfamily.AAAP-type transporter activities.amino acid transporter *(LHT1/2/++)	mercator4v7.0: amino acid transporter *(LHT1/2/++) & original description: none	0.0657679	-0.101506	1.6353	-0.926019	-0.673541
10	Ctrl	Cc010970	0.498285	35.2	not assigned.not annotated	mercator4v7.0: not classified & original description: none	-0.301362	0.0116164	1.65758	-1.02006	-0.347776
10	Ctrl	Cc000849	0.497979	26.11.3.2.2	External stimuli response.pathogen.defense mechanisms.WRKY33-dependent plant immunity.WRKY33-activating protein *(SIB)	mercator4v7.0: WRKY33-activating protein *(SIB) & original description: none	-0.106442	0.00408893	1.6599	-0.677805	-0.879745
10	Ctrl	Cc022075	0.496937	35.2	not assigned.not annotated	mercator4v7.0: not classified & original description: none	0.288106	-1.22576	1.48595	-0.44168	-0.106619
10	Ctrl	Cc000379	0.494126	14.5.7.1	RNA biosynthesis.DNA-binding transcriptional regulation.beta-hairpin exposed by alpha/beta-scaffold structure.NAC transcription factor	mercator4v7.0: NAC transcription factor & original description: none	0.454893	-1.11564	1.48585	-0.401244	-0.423861
10	Ctrl	Cc047656	0.494117	3.13.4.1	Carbohydrate metabolism.nucleotide sugar biosynthesis.UDP-D-galacturonic acid biosynthesis.UDP-D-glucuronic acid 4-epimerase	mercator4v7.0: UDP-D-glucuronic acid 4-epimerase & original description: none	-0.191899	0.0562512	1.66703	-0.700724	-0.830661
10	Ctrl	Cc006001	0.491385	50.2.4	Enzyme classification.EC_2 transferases.EC_2-4 glycosyltransferase	mercator4v7.0: EC_2.4 glycosyltransferase & original description: none	0.0742736	-1.27815	1.49938	0.0379944	-0.333494
10	Ctrl	Cc014010	0.488158	19.2.2.12.3.3.41	Protein homeostasis.ubiquitin-proteasome system.ubiquitin-fold protein conjugation.CULLIN-based E3 ubiquitin ligase activities.CUL1-based/SCF E3 ubiquitin ligase complexes.F-BOX regulatory substrate adaptor activities.substrate adaptor	mercator4v7.0: substrate adaptor of SCF E3 ubiquitin ligase complex & original description: none	0.459869	-1.03863	1.48543	-0.668074	-0.238601
10	Ctrl	Cc038309	0.485946	19.3.7.2	Protein homeostasis.proteolysis.protease inhibitor activities.Kunitz protease inhibitor	mercator4v7.0: Kunitz protease inhibitor & original description: none	-0.376242	0.0904268	1.67468	-0.492916	-0.895953
10	Ctrl	Cc029585	0.485716	14.5.3.9.2.1	RNA biosynthesis.DNA-binding transcriptional regulation.helix-turn-helix DNA-binding domain.MYB transcription factor family.R2R3-MYB transcription factor family.subgroup-1 transcription factor	mercator4v7.0: MYB class-R2R3 subgroup-1 transcription factor & original description: none	-0.941606	-0.515287	1.64703	-0.337018	0.146883
10	Ctrl	Cc008331	0.482635	27.8.1.1	Multi-process regulation.calcium homeostasis.Ca2+-dependent signalling.calcium sensor *(CaM)	mercator4v7.0: calcium sensor *(CaM) & original description: none	-1.00394	-0.340639	1.67293	-0.0558272	-0.272517
10	Ctrl	Cc005778	0.480161	24.1.2.2.2	Solute transport.primary active transport.P-type ATPase superfamily.group-P2 ATPase activities.P2B-type calcium cation-transporting ATPase *(ACA)	mercator4v7.0: P2B-type calcium cation-transporting ATPase *(ACA) & original description: none	-0.841871	-0.759189	1.62628	0.174199	-0.199415
10	Ctrl	Cc029724	0.477705	35.2	not assigned.not annotated	mercator4v7.0: not classified & original description: none	0.18409	-1.2994	1.47498	-0.316638	-0.0430361
10	Ctrl	Cc008857	0.477183	19.3.7.2	Protein homeostasis.proteolysis.protease inhibitor activities.Kunitz protease inhibitor	mercator4v7.0: Kunitz protease inhibitor & original description: none	-0.929234	-0.347573	1.66194	0.107038	-0.492168
10	Ctrl	Cc018254	0.474239	19.3.3.1	Protein homeostasis.proteolysis.aspartic peptidase activities.Pepsin-type protease	mercator4v7.0: Pepsin-type protease & original description: none	0.249802	-1.08204	1.47796	-0.755262	0.109536
10	Ctrl	Cc016070	0.474229	18.5.1.2.6	Protein modification.dephosphorylation.protein serine/threonine protein phosphatase activities.PPM Mn/Mg-dependent protein phosphatase activities.clade F protein phosphatase	mercator4v7.0: clade F protein phosphatase & original description: none	-0.372785	-1.22347	1.53698	0.0221213	0.0371537
10	Ctrl	Cc041784	0.472297	18.4.1.12	Protein modification.phosphorylation.TKL protein kinase activities.LRR-XII protein kinase	mercator4v7.0: LRR-XII protein kinase & original description: none	-0.597479	-0.331346	1.62656	0.21864	-0.916372
10	Ctrl	Cc041784	0.472297	26.11.1.1.1.1	External stimuli response.pathogen.pattern-triggered immunity (PTI) machinery.bacterial elicitor response.FLS2-BAK1 flagellin receptor complex.flagellin receptor protein kinase component *(FLS2)	mercator4v7.0: flagellin receptor kinase component of FLS2-BAK1 flagellin receptor complex & original description: none	-0.597479	-0.331346	1.62656	0.21864	-0.916372
10	Ctrl	Cc041784	0.472297	50.2.7	Enzyme classification.EC_2 transferases.EC_2-7 transferase transferring phosphorus-containing group	mercator4v7.0: EC_2.7 transferase transferring phosphorus-containing group & original description: none	-0.597479	-0.331346	1.62656	0.21864	-0.916372
10	Ctrl	Cc028614	0.47154	35.2	not assigned.not annotated	mercator4v7.0: not classified & original description: none	0.210539	-0.165515	1.59951	-0.728498	-0.916038
10	Ctrl	Cc007038	0.471461	26.11.3.1.2	External stimuli response.pathogen.defense mechanisms.systemic acquired resistance (SAR).regulatory protein *(SARD1/CBP60)	mercator4v7.0: regulatory protein *(SARD1/CBP60) of systemic acquired resistance & original description: none	-0.88886	0.0493217	1.68432	-0.339564	-0.50522
10	Ctrl	Cc010628	0.465814	18.4.4.3	Protein modification.phosphorylation.CAMK protein kinase activities.SnRK3 SNF1-related protein kinase	mercator4v7.0: SnRK3 SNF1-related protein kinase & original description: none	-0.946617	-0.310526	1.6572	0.100924	-0.500983
10	Ctrl	Cc010628	0.465814	27.8.1.6.2	Multi-process regulation.calcium homeostasis.Ca2+-dependent signalling.CBL-CIPK calcium sensor and kinase pathways.CBL-dependent protein kinase *(CIPK)	mercator4v7.0: CBL-dependent protein kinase *(CIPK) & original description: none	-0.946617	-0.310526	1.6572	0.100924	-0.500983
10	Ctrl	Cc010628	0.465814	50.2.7	Enzyme classification.EC_2 transferases.EC_2-7 transferase transferring phosphorus-containing group	mercator4v7.0: EC_2.7 transferase transferring phosphorus-containing group & original description: none	-0.946617	-0.310526	1.6572	0.100924	-0.500983
10	Ctrl	Cc030683	0.463564	18.4.1.3	Protein modification.phosphorylation.TKL protein kinase activities.LRR-III protein kinase	mercator4v7.0: LRR-III protein kinase & original description: none	0.556195	-0.750183	1.49437	-0.80712	-0.493257
10	Ctrl	Cc030683	0.463564	50.2.7	Enzyme classification.EC_2 transferases.EC_2-7 transferase transferring phosphorus-containing group	mercator4v7.0: EC_2.7 transferase transferring phosphorus-containing group & original description: none	0.556195	-0.750183	1.49437	-0.80712	-0.493257
10	Ctrl	Cc044063	0.462396	10.7.1.3	Phytohormone action.jasmonic acid.biosynthesis.allene oxidase synthase *(AOS)	mercator4v7.0: allene oxidase synthase *(AOS) & original description: none	-0.286143	0.116305	1.64198	-0.985948	-0.486198
10	Ctrl	Cc031720	0.46096	35.2	not assigned.not annotated	mercator4v7.0: not classified & original description: none	0.158233	-1.29109	1.46788	0.0530184	-0.388032
10	Ctrl	Cc012660	0.460833	5.4.1.10	Lipid metabolism.phytosterol metabolism.plant sterol pathway.sterol C-22 desaturase *(CYP710A)	mercator4v7.0: sterol C-22 desaturase *(CYP710A) & original description: none	-0.311315	0.154428	1.65604	-0.668866	-0.830289
10	Ctrl	Cc012660	0.460833	50.1.13	Enzyme classification.EC_1 oxidoreductases.EC_1-14 oxidoreductase acting on paired donor with incorporation or reduction of molecular oxygen	mercator4v7.0: EC_1.14 oxidoreductase acting on paired donor with incorporation or reduction of molecular oxygen & original description: none	-0.311315	0.154428	1.65604	-0.668866	-0.830289
10	Ctrl	Cc003497	0.460209	14.5.4.5.5	RNA biosynthesis.DNA-binding transcriptional regulation.other all-alpha-helix DNA-binding domain.BBX family.class-V transcription factor	mercator4v7.0: BBX class-V transcription factor & original description: none	-0.628981	0.19567	1.67271	-0.626418	-0.612979
10	Ctrl	Cc044570	0.457924	35.2	not assigned.not annotated	mercator4v7.0: not classified & original description: none	-0.514968	-1.15489	1.54707	0.0673489	0.0554422
10	Ctrl	Cc046448	0.45599	35.2	not assigned.not annotated	mercator4v7.0: not classified & original description: none	0.573442	-1.00116	1.46017	-0.472692	-0.559758
10	Ctrl	Cc038922	0.443902	35.2	not assigned.not annotated	mercator4v7.0: not classified & original description: none	-0.247125	-1.28315	1.49885	0.166407	-0.134987
10	Ctrl	Cc023073	0.442335	50.2.4	Enzyme classification.EC_2 transferases.EC_2-4 glycosyltransferase	mercator4v7.0: EC_2.4 glycosyltransferase & original description: none	-0.304645	-1.28035	1.5045	0.0638033	0.0166923
10	Ctrl	Cc030883	0.442054	24.2.13.13	Solute transport.carrier-mediated transport.MTCC-type transporter activities.proton gradient uncoupling protein *(DIC)	mercator4v7.0: proton gradient uncoupling protein *(DIC) & original description: none	-0.155574	0.122996	1.6197	-0.990759	-0.59636
10	Ctrl	Cc001374	0.440412	14.5.7.10.9	RNA biosynthesis.DNA-binding transcriptional regulation.beta-hairpin exposed by alpha/beta-scaffold structure.ERF transcription factor activity.subgroup ERF-IX transcription factor	mercator4v7.0: subgroup ERF-IX transcription factor & original description: none	0.303971	-1.29759	1.43424	-0.407055	-0.0335731
10	Ctrl	Cc009911	0.439036	3.2.3.3.1.2	Carbohydrate metabolism.starch metabolism.degradation.hydrolysis and phosphorolysis.amylase activities.beta amylase *(BMY)	mercator4v7.0: beta amylase *(BMY) & original description: none	-0.2763	-1.28637	1.49649	-0.0836461	0.14983
10	Ctrl	Cc009911	0.439036	50.3.2	Enzyme classification.EC_3 hydrolases.EC_3-2 glycosylase	mercator4v7.0: EC_3.2 glycosylase & original description: none	-0.2763	-1.28637	1.49649	-0.0836461	0.14983
10	Ctrl	Cc034220	0.4386	10.6.3.3	Phytohormone action.gibberellin.conjugation and degradation.gibberellin 2-oxidase *(Ga2-Ox)	mercator4v7.0: gibberellin 2-oxidase & original description: none	-0.733682	0.19154	1.65851	-0.39815	-0.71822
10	Ctrl	Cc034220	0.4386	50.1.13	Enzyme classification.EC_1 oxidoreductases.EC_1-14 oxidoreductase acting on paired donor with incorporation or reduction of molecular oxygen	mercator4v7.0: EC_1.14 oxidoreductase acting on paired donor with incorporation or reduction of molecular oxygen & original description: none	-0.733682	0.19154	1.65851	-0.39815	-0.71822
10	Ctrl	Cc024625	0.436517	17.3.1.1.1	Protein biosynthesis.translation initiation.Pre-Initiation Complex (PIC) module.eIF1 PIC assembly factor activity.assembly factor *(eIF1)	mercator4v7.0: assembly factor (eIF1) of eIF1 & original description: none	-0.536715	-1.122	1.53123	-0.160159	0.287635
10	Ctrl	Cc023036	0.43378	35.2	not assigned.not annotated	mercator4v7.0: not classified & original description: none	-0.905756	-0.777206	1.59534	-0.0715063	0.159123
10	Ctrl	Cc029608	0.433634	35.2	not assigned.not annotated	mercator4v7.0: not classified & original description: none	0.582162	-1.07487	1.43109	-0.375834	-0.562551
10	Ctrl	Cc008355	0.43263	35.2	not assigned.not annotated	mercator4v7.0: not classified & original description: none	-0.934209	-0.733007	1.60012	-0.0833108	0.150405
10	Ctrl	Cc018186	0.428918	35.2	not assigned.not annotated	mercator4v7.0: not classified & original description: none	-1.05524	-0.126069	1.63673	-0.437444	-0.0179815
10	Ctrl	Cc021153	0.427072	25.4.4.14.1	Nutrient uptake.iron uptake.iron homeostasis.apoplastic iron homeostasis.CYBDOM-type ferric reductase *(CRR)	mercator4v7.0: CYBDOM-type ferric reductase *(CRR) & original description: none	0.434674	-0.585296	1.47521	-1.1178	-0.20679
10	Ctrl	Cc046348	0.423246	21.2.3.1.3	Cell wall organisation.hemicellulose.heteromannan.biosynthesis.galactoglucomannan galactosyltransferase *(MUCI10)	mercator4v7.0: galactoglucomannan galactosyltransferase *(MUCI10) & original description: none	0.506303	-1.21154	1.41058	-0.489332	-0.216006
10	Ctrl	Cc028409	0.421775	14.5.7.1	RNA biosynthesis.DNA-binding transcriptional regulation.beta-hairpin exposed by alpha/beta-scaffold structure.NAC transcription factor	mercator4v7.0: NAC transcription factor & original description: none	-0.919564	-0.7857	1.59074	0.0512344	0.0632922
10	Ctrl	Cc001329	0.420383	14.5.2.5	RNA biosynthesis.DNA-binding transcriptional regulation.zinc-coordinating DNA-binding domain.AS2/LOB transcription factor	mercator4v7.0: AS2/LOB transcription factor & original description: none	-0.638704	-0.856962	1.5461	0.457463	-0.507901
10	Ctrl	Cc021871	0.418239	19.2.2.8.1.1	Protein homeostasis.ubiquitin-proteasome system.ubiquitin-fold protein conjugation.RING E3 ubiquitin ligase activities.RING-H2-class.ATL-subclass E3 ubiquitin ligase	mercator4v7.0: RING-H2-class ATL-subclass E3 ubiquitin ligase & original description: none	0.0412914	0.0858736	1.58671	-0.904921	-0.808951
10	Ctrl	Cc016447	0.417008	19.3.2.1.1	Protein homeostasis.proteolysis.serine peptidase activities.SBT-type protease activities.protease *(SBT1)	mercator4v7.0: protease *(SBT1) & original description: none	0.595232	-1.06268	1.41175	-0.669048	-0.275253
10	Ctrl	Cc020265	0.412393	9.2.3.3	Redox homeostasis.glutathione-based redox regulation.glutathione S-transferase activities.class tau glutathione S-transferase *(GSTU1/2/++)	mercator4v7.0: class tau glutathione S-transferase *(GSTU1/2/++) & original description: none	-0.425712	-1.24074	1.49745	-0.0220254	0.191023
10	Ctrl	Cc031337	0.411389	35.2	not assigned.not annotated	mercator4v7.0: not classified & original description: none	0.385753	-0.191858	1.52727	-0.84283	-0.878335
10	Ctrl	Cc011070	0.409521	27.2.4	Multi-process regulation.Programmed Cell Death (PCD) system.co-suppressor *(BAP)	mercator4v7.0: co-suppressor (BAP) of Programmed Cell Death & original description: none	0.577299	-0.931792	1.41455	-0.873298	-0.186761
10	Ctrl	Cc016522	0.408215	26.11.3.2.2	External stimuli response.pathogen.defense mechanisms.WRKY33-dependent plant immunity.WRKY33-activating protein *(SIB)	mercator4v7.0: WRKY33-activating protein *(SIB) & original description: none	-0.692233	-1.0547	1.53937	0.196566	0.0109917
10	Ctrl	Cc016038	0.408037	10.1.4.4	Phytohormone action.abscisic acid.transport.abscisic acid transporter *(PM1)	mercator4v7.0: abscisic acid transporter *(PM1) & original description: none	0.413383	-1.25369	1.3964	-0.554471	-0.00161749
10	Ctrl	Cc000491	0.40691	4.6.5.2	Amino acid metabolism.amino acid degradation.threonine degradation.threonine dehydratase	mercator4v7.0: threonine dehydratase & original description: none	0.467273	-0.371648	1.49469	-0.526016	-1.0643
10	Ctrl	Cc000491	0.40691	50.4.3	Enzyme classification.EC_4 lyases.EC_4-3 carbon-nitrogen lyase	mercator4v7.0: EC_4.3 carbon-nitrogen lyase & original description: none	0.467273	-0.371648	1.49469	-0.526016	-1.0643
10	Ctrl	Cc002602	0.406029	14.5.7.10.3	RNA biosynthesis.DNA-binding transcriptional regulation.beta-hairpin exposed by alpha/beta-scaffold structure.ERF transcription factor activity.subgroup ERF-III transcription factor	mercator4v7.0: subgroup ERF-III transcription factor & original description: none	-0.768037	-0.992843	1.54886	0.0676737	0.144347
10	Ctrl	Cc002602	0.406029	26.5.3.4.2	External stimuli response.temperature.cold response.ICE-CBF-COR cold acclimation signalling.transcription factor *(CBF/DREB1)	mercator4v7.0: transcription factor *(CBF/DREB1) & original description: none	-0.768037	-0.992843	1.54886	0.0676737	0.144347
10	Ctrl	Cc046008	0.405521	18.4.1.21	Protein modification.phosphorylation.TKL protein kinase activities.LysM protein kinase	mercator4v7.0: LysM protein kinase & original description: none	0.129544	-1.39985	1.41638	-0.13142	-0.0146544
10	Ctrl	Cc046008	0.405521	26.10.1.1	External stimuli response.symbiont.common symbiotic signalling pathway (CSSP).LysM receptor kinase *(NFR1/LYK3)	mercator4v7.0: LysM receptor kinase *(NFR1/LYK3) & original description: none	0.129544	-1.39985	1.41638	-0.13142	-0.0146544
10	Ctrl	Cc046008	0.405521	50.2.7	Enzyme classification.EC_2 transferases.EC_2-7 transferase transferring phosphorus-containing group	mercator4v7.0: EC_2.7 transferase transferring phosphorus-containing group & original description: none	0.129544	-1.39985	1.41638	-0.13142	-0.0146544
10	Ctrl	Cc000985	0.405144	35.2	not assigned.not annotated	mercator4v7.0: not classified & original description: none	0.0354426	0.114671	1.5781	-0.833883	-0.894332
10	Ctrl	Cc004001	0.405004	18.4.3.1.8	Protein modification.phosphorylation.CMGC protein kinase activities.CDK protein kinase activities.CDK9 protein kinase	mercator4v7.0: CDK9 protein kinase & original description: none	-0.491855	-1.21539	1.50316	0.119069	0.0850163
10	Ctrl	Cc004001	0.405004	50.2.7	Enzyme classification.EC_2 transferases.EC_2-7 transferase transferring phosphorus-containing group	mercator4v7.0: EC_2.7 transferase transferring phosphorus-containing group & original description: none	-0.491855	-1.21539	1.50316	0.119069	0.0850163
10	Ctrl	Cc028249	0.404923	35.2	not assigned.not annotated	mercator4v7.0: not classified & original description: none	0.303475	-0.0908386	1.53544	-0.958268	-0.789808
10	Ctrl	Cc038310	0.402597	19.3.7.2	Protein homeostasis.proteolysis.protease inhibitor activities.Kunitz protease inhibitor	mercator4v7.0: Kunitz protease inhibitor & original description: none	-1.04519	-0.0624808	1.62196	0.00807904	-0.522366
10	Ctrl	Cc023674	0.402081	4.2.1.2	Amino acid metabolism.aspartate group amino acid biosynthesis.asparagine biosynthesis.L-asparaginase *(ASPG)	mercator4v7.0: L-asparaginase *(ASPG) & original description: none	0.176592	-1.31291	1.40665	-0.474199	0.203863
10	Ctrl	Cc023674	0.402081	50.3.4	Enzyme classification.EC_3 hydrolases.EC_3-4 hydrolase acting on peptide bond (peptidase)	mercator4v7.0: EC_3.4 hydrolase acting on peptide bond (peptidase) & original description: none	0.176592	-1.31291	1.40665	-0.474199	0.203863
10	Ctrl	Cc009086	0.402053	35.2	not assigned.not annotated	mercator4v7.0: not classified & original description: none	-0.918772	0.0821518	1.61901	-0.0581505	-0.724242
10	Ctrl	Cc035510	0.401847	35.2	not assigned.not annotated	mercator4v7.0: not classified & original description: none	0.512183	-0.327804	1.4916	-0.859192	-0.816785
10	Ctrl	Cc026057	0.401841	19.2.2.8.1.1	Protein homeostasis.ubiquitin-proteasome system.ubiquitin-fold protein conjugation.RING E3 ubiquitin ligase activities.RING-H2-class.ATL-subclass E3 ubiquitin ligase	mercator4v7.0: RING-H2-class ATL-subclass E3 ubiquitin ligase & original description: none	0.592576	-1.1807	1.38642	-0.482826	-0.315474
10	Ctrl	Cc007698	0.400416	35.2	not assigned.not annotated	mercator4v7.0: not classified & original description: none	0.660083	-0.687609	1.43389	-0.855654	-0.550714
10	Ctrl	Cc017580	0.399443	5.6.3.1.1.1.1	Lipid metabolism.lipid trafficking.endoplasmic reticulum - organelle lipid transfer.phospholipid transverse translocation.ATP-dependent machinery.ALA-ALIS flippase complex.P4-type ATPase component *(ALA)	mercator4v7.0: active component *(ALA) of ALA-ALIS flippase complex & original description: none	0.532264	-0.385328	1.47605	-1.0018	-0.621192
10	Ctrl	Cc017580	0.399443	24.1.2.4.1.1	Solute transport.primary active transport.P-type ATPase superfamily.group-P4 ATPase activities.phospholipid flippase complex.ATPase component *(ALA)	mercator4v7.0: ATPase component *(ALA) of phospholipid flippase complex & original description: none	0.532264	-0.385328	1.47605	-1.0018	-0.621192
10	Ctrl	Cc017580	0.399443	50.3.6	Enzyme classification.EC_3 hydrolases.EC_3-6 hydrolase acting on acid anhydride	mercator4v7.0: EC_3.6 hydrolase acting on acid anhydride & original description: none	0.532264	-0.385328	1.47605	-1.0018	-0.621192
10	Ctrl	Cc020811	0.399361	35.2	not assigned.not annotated	mercator4v7.0: not classified & original description: none	0.164095	0.0290852	1.5553	-0.763209	-0.985275
10	Ctrl	Cc045789	0.398297	35.2	not assigned.not annotated	mercator4v7.0: not classified & original description: none	0.20033	-0.226914	1.51223	-0.233908	-1.25173
10	Ctrl	Cc000734	0.398026	35.2	not assigned.not annotated	mercator4v7.0: not classified & original description: none	-0.754626	-1.0011	1.54199	0.224693	-0.0109518
10	Ctrl	Cc016666	0.397936	14.5.3.2.2	RNA biosynthesis.DNA-binding transcriptional regulation.helix-turn-helix DNA-binding domain.tryptophan-cluster structure.REVEILLE-type transcription factor	mercator4v7.0: REVEILLE-type transcription factor & original description: none	-0.676769	-1.08687	1.52727	0.128534	0.107832
10	Ctrl	Cc047608	0.395156	10.11.1.1.1	Phytohormone action.signalling peptides.NCRP (non-cysteine-rich-peptide) category.PIP/PIPL-peptide activity.PIP/PIPL-precursor polypeptide	mercator4v7.0: PIP/PIPL precursor polypeptide & original description: none	-0.975595	-0.732792	1.58015	0.119442	0.00879095
10	Ctrl	Cc002879	0.393902	14.5.7.5.1	RNA biosynthesis.DNA-binding transcriptional regulation.beta-hairpin exposed by alpha/beta-scaffold structure.WRKY transcription factor activity.transcription factor *(WRKY)	mercator4v7.0: transcription factor *(WRKY) & original description: none	-0.503851	0.327088	1.60748	-0.841254	-0.589458
10	Ctrl	Cc002879	0.393902	26.11.3.2.1	External stimuli response.pathogen.defense mechanisms.WRKY33-dependent plant immunity.transcription factor *(WRKY33)	mercator4v7.0: transcription factor *(WRKY33) & original description: none	-0.503851	0.327088	1.60748	-0.841254	-0.589458
10	Ctrl	Cc023522	0.393736	35.2	not assigned.not annotated	mercator4v7.0: not classified & original description: none	0.227207	0.00155502	1.53781	-0.990789	-0.775786
10	Ctrl	Cc002442	0.39156	35.2	not assigned.not annotated	mercator4v7.0: not classified & original description: none	-0.238318	0.268217	1.58787	-0.952663	-0.665106
10	Ctrl	Cc001646	0.390441	11.3.2.6	Chromatin organisation.post-translational histone modification.histone acetylation.GTE histone acetylation reader *(GTE1)	mercator4v7.0: GTE histone acetylation reader *(GTE1) & original description: none	-1.13169	-0.270947	1.60233	-0.270822	0.0711281
10	Ctrl	Cc001646	0.390441	16.8.2.2	RNA homeostasis.RNA transport.RNA nuclear import.nuclear import factor *(VIRP1)	mercator4v7.0: nuclear import factor *(VIRP1) in RNA nuclear import pathway & original description: none	-1.13169	-0.270947	1.60233	-0.270822	0.0711281
10	Ctrl	Cc009206	0.390117	18.4.4.4	Protein modification.phosphorylation.CAMK protein kinase activities.CDPK protein kinase	mercator4v7.0: CDPK protein kinase & original description: none	-1.13302	-0.119189	1.61489	-0.06214	-0.300536
10	Ctrl	Cc009206	0.390117	27.8.1.4	Multi-process regulation.calcium homeostasis.Ca2+-dependent signalling.calcium sensor and kinase *(CPK1/2/++)	mercator4v7.0: calcium sensor and kinase *(CPK1/2/++) & original description: none	-1.13302	-0.119189	1.61489	-0.06214	-0.300536
10	Ctrl	Cc009206	0.390117	50.2.7	Enzyme classification.EC_2 transferases.EC_2-7 transferase transferring phosphorus-containing group	mercator4v7.0: EC_2.7 transferase transferring phosphorus-containing group & original description: none	-1.13302	-0.119189	1.61489	-0.06214	-0.300536
10	Ctrl	Cc019460	0.38398	35.2	not assigned.not annotated	mercator4v7.0: not classified & original description: none	-1.15632	-0.0950211	1.60929	-0.176368	-0.181586
10	Ctrl	Cc021515	0.383778	22.3.1.5	Vesicle trafficking.endocytic trafficking.ESCRT-mediated sorting.regulatory protein *(ISTL)	mercator4v7.0: regulatory protein *(ISTL) of ESCRT-mediated sorting & original description: none	-0.0377537	-1.40191	1.41618	-0.105245	0.128731
10	Ctrl	Cc033362	0.381199	35.2	not assigned.not annotated	mercator4v7.0: not classified & original description: none	0.165606	0.0611929	1.538	-0.730512	-1.03428
10	Ctrl	Cc023064	0.379951	35.2	not assigned.not annotated	mercator4v7.0: not classified & original description: none	-0.317811	-0.154886	1.51589	0.19706	-1.24026
10	Ctrl	Cc004350	0.378315	35.2	not assigned.not annotated	mercator4v7.0: not classified & original description: none	-0.318158	-1.31284	1.45108	-0.0734575	0.253367
10	Ctrl	Cc039082	0.377944	21.4.2.2	Cell wall organisation.cell wall proteins.expansin activities.alpha-like-class expansin	mercator4v7.0: alpha-like-class expansin & original description: none	0.273364	-1.0947	1.37453	-0.861647	0.308456
10	Ctrl	Cc044770	0.376866	27.11.1.5	Multi-process regulation.UPR (Unfolded Protein Response) signalling.IRE1-bZIP60 pathway.regulatory protein *(GAAP)	mercator4v7.0: regulatory protein *(GAAP) of Unfolded Protein Response signalling & original description: none	-0.508287	0.217912	1.55136	-1.12667	-0.134316
10	Ctrl	Cc030341	0.375656	18.4.4.2	Protein modification.phosphorylation.CAMK protein kinase activities.SnRK2 SNF1-related protein kinase	mercator4v7.0: SnRK2 SNF1-related protein kinase & original description: none	-0.253217	-1.35205	1.43992	-0.0192914	0.184634
10	Ctrl	Cc030341	0.375656	50.2.7	Enzyme classification.EC_2 transferases.EC_2-7 transferase transferring phosphorus-containing group	mercator4v7.0: EC_2.7 transferase transferring phosphorus-containing group & original description: none	-0.253217	-1.35205	1.43992	-0.0192914	0.184634
10	Ctrl	Cc008293	0.373282	35.2	not assigned.not annotated	mercator4v7.0: not classified & original description: none	0.47547	-1.35645	1.35034	-0.220548	-0.248811
10	Ctrl	Cc022856	0.36763	10.1.1.4	Phytohormone action.abscisic acid.biosynthesis.9-cis-epoxycarotenoid dioxygenase *(NCED)	mercator4v7.0: 9-cis-epoxycarotenoid dioxygenase *(NCED) & original description: none	0.353193	-0.243527	1.46385	-0.32033	-1.25319
10	Ctrl	Cc022856	0.36763	50.1.12	Enzyme classification.EC_1 oxidoreductases.EC_1-13 oxidoreductase acting on single donor with incorporation of molecular oxygen (oxygenase)	mercator4v7.0: EC_1.13 oxidoreductase acting on single donor with incorporation of molecular oxygen (oxygenase) & original description: none	0.353193	-0.243527	1.46385	-0.32033	-1.25319
10	Ctrl	Cc022191	0.367403	19.2.2.12.4.2.20	Protein homeostasis.ubiquitin-proteasome system.ubiquitin-fold protein conjugation.CULLIN-based E3 ubiquitin ligase activities.CUL3-based E3 ubiquitin ligase complexes.BTB/POZ substrate adaptor component activities.substrate adaptor	mercator4v7.0: substrate adaptor of CUL3-based E3 ubiquitin ligase complex & original description: none	-0.90891	-0.873319	1.53885	0.0394955	0.203882
10	Ctrl	Cc044569	0.366824	3.1.4.1.5	Carbohydrate metabolism.sucrose metabolism.degradation.invertase activities.vacuolar invertase inhibitor *(VIF1)	mercator4v7.0: vacuolar invertase inhibitor *(VIF1) & original description: none	0.360494	-1.39375	1.35074	-0.320936	0.00345374
10	Ctrl	Cc013523	0.364674	21.3.5.1.2	Cell wall organisation.pectin.modification and degradation.polygalacturonase activities.polygalacturonase *(QRT3)	mercator4v7.0: polygalacturonase *(QRT3) & original description: none	-0.78443	-0.680074	1.51297	0.537877	-0.586338
10	Ctrl	Cc033157	0.363726	35.2	not assigned.not annotated	mercator4v7.0: not classified & original description: none	0.0385448	0.124592	1.50944	-1.22733	-0.445247
10	Ctrl	Cc021875	0.361089	24.3.12	Solute transport.channel-mediated transport.ligand-gated cation channel *(GLR1/2/3)	mercator4v7.0: ligand-gated cation channel *(GLR1/2/3) & original description: none	-0.939183	-0.843805	1.54102	0.151917	0.0900522
10	Ctrl	Cc006172	0.359932	35.2	not assigned.not annotated	mercator4v7.0: not classified & original description: none	0.754862	-0.871615	1.35762	-0.789949	-0.450916
10	Ctrl	Cc013757	0.35789	19.2.2.8.1.1	Protein homeostasis.ubiquitin-proteasome system.ubiquitin-fold protein conjugation.RING E3 ubiquitin ligase activities.RING-H2-class.ATL-subclass E3 ubiquitin ligase	mercator4v7.0: RING-H2-class ATL-subclass E3 ubiquitin ligase & original description: none	0.707837	-1.07133	1.33528	-0.705041	-0.266754
10	Ctrl	Cc046593	0.357317	5.3.3.3.1	Lipid metabolism.sphingolipid metabolism.complex sphingolipid biosynthesis.glycosylinositol phosphorylceramide (GIPC) biosynthesis.inositol phosphorylceramide synthase *(IPCS)	mercator4v7.0: inositol phosphorylceramide synthase *(IPCS) & original description: none	-0.686754	-1.11149	1.4908	0.0459836	0.261451
10	Ctrl	Cc024585	0.356705	35.2	not assigned.not annotated	mercator4v7.0: not classified & original description: none	0.48508	-0.256616	1.43284	-1.19525	-0.466053
10	Ctrl	Cc021212	0.356446	14.5.4.5.5	RNA biosynthesis.DNA-binding transcriptional regulation.other all-alpha-helix DNA-binding domain.BBX family.class-V transcription factor	mercator4v7.0: BBX class-V transcription factor & original description: none	-0.539429	0.420021	1.57339	-0.724768	-0.729214
10	Ctrl	Cc031761	0.355427	35.2	not assigned.not annotated	mercator4v7.0: not classified & original description: none	0.361407	-0.0212288	1.47962	-1.01904	-0.800757
10	Ctrl	Cc020314	0.354593	35.2	not assigned.not annotated	mercator4v7.0: not classified & original description: none	-0.285749	-1.27785	1.41644	-0.292706	0.439859
10	Ctrl	Cc006670	0.353724	19.2.2.8.2.6	Protein homeostasis.ubiquitin-proteasome system.ubiquitin-fold protein conjugation.RING E3 ubiquitin ligase activities.RING-HC-class.E3 ubiquitin ligase *(RMA/MUSE)	mercator4v7.0: E3 ubiquitin ligase *(RMA/MUSE) & original description: none	0.607114	-1.26085	1.32042	-0.138478	-0.528206
10	Ctrl	Cc006670	0.353724	19.2.4.2.5.2	Protein homeostasis.ubiquitin-proteasome system.membrane-associated protein degradation.ER-associated protein degradation (ERAD).Membralin-driven ERAD pathway.E3 ubiquitin ligase *(RMA/MUSE)	mercator4v7.0: E3 ubiquitin ligase *(RMA/MUSE) & original description: none	0.607114	-1.26085	1.32042	-0.138478	-0.528206
10	Ctrl	Cc003428	0.353562	14.5.7.10.3	RNA biosynthesis.DNA-binding transcriptional regulation.beta-hairpin exposed by alpha/beta-scaffold structure.ERF transcription factor activity.subgroup ERF-III transcription factor	mercator4v7.0: subgroup ERF-III transcription factor & original description: none	0.493299	-1.29944	1.32455	-0.558631	0.0402158
10	Ctrl	Cc031975	0.348081	27.8.1.2.1	Multi-process regulation.calcium homeostasis.Ca2+-dependent signalling.CML-type calcium sensor activities.calcium sensor *(CML2/3/++)	mercator4v7.0: calcium sensor *(CML2/3/++) & original description: none	-0.756123	-1.0569	1.49282	0.0347005	0.285502
10	Ctrl	Cc002289	0.346983	35.2	not assigned.not annotated	mercator4v7.0: not classified & original description: none	-1.16979	-0.422846	1.56531	-0.0195754	0.0468986
10	Ctrl	Cc014686	0.346871	35.2	not assigned.not annotated	mercator4v7.0: not classified & original description: none	0.199476	0.138463	1.49713	-1.00665	-0.82842
10	Ctrl	Cc023090	0.345993	3.13.4.1	Carbohydrate metabolism.nucleotide sugar biosynthesis.UDP-D-galacturonic acid biosynthesis.UDP-D-glucuronic acid 4-epimerase	mercator4v7.0: UDP-D-glucuronic acid 4-epimerase & original description: none	-0.187356	0.214234	1.51806	-0.313616	-1.23132
10	Ctrl	Cc032888	0.344397	27.14.5.4	Multi-process regulation.MAP kinase cascade signalling.MAP3K-RAF/subgroup-B protein kinase activities.subgroup-B4 protein kinase *(RAF40)	mercator4v7.0: MAP3K-RAF subgroup-B4 protein kinase *(RAF40) & original description: none	-0.18036	-1.41153	1.39863	0.107265	0.0859997
10	Ctrl	Cc032888	0.344397	50.2.7	Enzyme classification.EC_2 transferases.EC_2-7 transferase transferring phosphorus-containing group	mercator4v7.0: EC_2.7 transferase transferring phosphorus-containing group & original description: none	-0.18036	-1.41153	1.39863	0.107265	0.0859997
10	Ctrl	Cc006378	0.34165	18.4.1.19.1.1	Protein modification.phosphorylation.TKL protein kinase activities.Lectin-type receptor-like protein kinase activities.G-Lectin protein kinase activity.SD-1 protein kinase	mercator4v7.0: SD-1 protein kinase & original description: none	0.0167228	0.240884	1.50206	-1.14185	-0.617812
10	Ctrl	Cc006378	0.34165	50.2.7	Enzyme classification.EC_2 transferases.EC_2-7 transferase transferring phosphorus-containing group	mercator4v7.0: EC_2.7 transferase transferring phosphorus-containing group & original description: none	0.0167228	0.240884	1.50206	-1.14185	-0.617812
10	Ctrl	Cc006635	0.341589	19.2.2.12.3.3.11	Protein homeostasis.ubiquitin-proteasome system.ubiquitin-fold protein conjugation.CULLIN-based E3 ubiquitin ligase activities.CUL1-based/SCF E3 ubiquitin ligase complexes.F-BOX regulatory substrate adaptor activities.substrate adaptor *(FBS)	mercator4v7.0: substrate adaptor *(FBS) of SCF E3 ubiquitin ligase complex & original description: none	0.22883	0.0943644	1.47338	-1.17582	-0.620757
10	Ctrl	Cc039270	0.340679	35.2	not assigned.not annotated	mercator4v7.0: not classified & original description: none	-1.20308	-0.240597	1.56508	0.0769121	-0.198319
10	Ctrl	Cc012537	0.33921	4.2.2.6.1.1	Amino acid metabolism.aspartate group amino acid biosynthesis.aspartate-derived amino acids.methionine biosynthesis.transsulfuration pathway.cystathionine gamma-synthase	mercator4v7.0: cystathionine gamma-synthase & original description: none	-0.886515	0.393986	1.55553	-0.338862	-0.724137
10	Ctrl	Cc012537	0.33921	50.2.5	Enzyme classification.EC_2 transferases.EC_2-5 transferase transferring alkyl or aryl group, other than methyl group	mercator4v7.0: EC_2.5 transferase transferring alkyl or aryl group, other than methyl group & original description: none	-0.886515	0.393986	1.55553	-0.338862	-0.724137
10	Ctrl	Cc012537	0.33921	50.4.4	Enzyme classification.EC_4 lyases.EC_4-4 carbon-sulfur lyase	mercator4v7.0: EC_4.4 carbon-sulfur lyase & original description: none	-0.886515	0.393986	1.55553	-0.338862	-0.724137
10	Ctrl	Cc012742	0.338336	5.6.1.3	Lipid metabolism.lipid trafficking.acyl-CoA-binding protein activities.acyl-CoA-binding protein *(ACBP6)	mercator4v7.0: acyl-CoA-binding protein *(ACBP6) & original description: none	-0.367234	-0.07869	1.45824	0.274888	-1.28721
10	Ctrl	Cc046141	0.336441	35.2	not assigned.not annotated	mercator4v7.0: not classified & original description: none	0.506421	-0.236589	1.40226	-1.2381	-0.433995
10	Ctrl	Cc008858	0.335106	19.3.7.2	Protein homeostasis.proteolysis.protease inhibitor activities.Kunitz protease inhibitor	mercator4v7.0: Kunitz protease inhibitor & original description: none	-0.395289	0.43307	1.54178	-0.664118	-0.915447
10	Ctrl	Cc015984	0.333028	19.2.2.8.1.1	Protein homeostasis.ubiquitin-proteasome system.ubiquitin-fold protein conjugation.RING E3 ubiquitin ligase activities.RING-H2-class.ATL-subclass E3 ubiquitin ligase	mercator4v7.0: RING-H2-class ATL-subclass E3 ubiquitin ligase & original description: none	-1.00197	-0.794026	1.52438	0.185602	0.0860143
10	Ctrl	Cc026703	0.332422	35.2	not assigned.not annotated	mercator4v7.0: not classified & original description: none	-0.460112	-1.18735	1.42042	0.522877	-0.295838
10	Ctrl	Cc035725	0.33193	50.1.13	Enzyme classification.EC_1 oxidoreductases.EC_1-14 oxidoreductase acting on paired donor with incorporation or reduction of molecular oxygen	mercator4v7.0: EC_1.14 oxidoreductase acting on paired donor with incorporation or reduction of molecular oxygen & original description: none	0.244879	0.0996289	1.47058	-0.662343	-1.15274
10	Ctrl	Cc011625	0.331213	50.2.1	Enzyme classification.EC_2 transferases.EC_2-1 transferase transferring one-carbon group	mercator4v7.0: EC_2.1 transferase transferring one-carbon group & original description: none	-0.0883692	-1.43549	1.36837	-0.0756223	0.231104
10	Ctrl	Cc033129	0.330104	14.5.7.10.1	RNA biosynthesis.DNA-binding transcriptional regulation.beta-hairpin exposed by alpha/beta-scaffold structure.ERF transcription factor activity.subgroup ERF-I transcription factor	mercator4v7.0: subgroup ERF-I transcription factor & original description: none	0.769754	-0.570301	1.34976	-0.948348	-0.60086
10	Ctrl	Cc017557	0.329492	3.13.3.2.1	Carbohydrate metabolism.nucleotide sugar biosynthesis.UDP-D-glucuronic acid biosynthesis.myo-inositol oxidation pathway (MIOP).myo-inositol oxygenase	mercator4v7.0: myo-inositol oxygenase & original description: none	-0.877177	0.441612	1.54311	-0.410554	-0.696992
10	Ctrl	Cc017557	0.329492	50.1.12	Enzyme classification.EC_1 oxidoreductases.EC_1-13 oxidoreductase acting on single donor with incorporation of molecular oxygen (oxygenase)	mercator4v7.0: EC_1.13 oxidoreductase acting on single donor with incorporation of molecular oxygen (oxygenase) & original description: none	-0.877177	0.441612	1.54311	-0.410554	-0.696992
10	Ctrl	Cc045173	0.327247	18.4.1.33.1	Protein modification.phosphorylation.TKL protein kinase activities.RLCK-VII receptor-like protein kinase activities.RLCK-VIIa receptor-like protein kinase	mercator4v7.0: RLCK-VIIa receptor-like protein kinase & original description: none	0.744939	-0.535169	1.34792	-1.03239	-0.525303
10	Ctrl	Cc045173	0.327247	50.2.7	Enzyme classification.EC_2 transferases.EC_2-7 transferase transferring phosphorus-containing group	mercator4v7.0: EC_2.7 transferase transferring phosphorus-containing group & original description: none	0.744939	-0.535169	1.34792	-1.03239	-0.525303
10	Ctrl	Cc009909	0.32527	24.2.2.5	Solute transport.carrier-mediated transport.MFS-type transporter superfamily.small solute transporter *(BT1)	mercator4v7.0: small solute transporter *(BT1) & original description: none	-1.11569	-0.319009	1.52692	0.352471	-0.444686
10	Ctrl	Cc012158	0.323263	35.2	not assigned.not annotated	mercator4v7.0: not classified & original description: none	-1.25724	-0.0181384	1.54155	-0.193174	-0.0729914
10	Ctrl	Cc007287	0.321635	35.2	not assigned.not annotated	mercator4v7.0: not classified & original description: none	0.170502	0.218209	1.46857	-1.07333	-0.783948
10	Ctrl	Cc025393	0.320833	14.5.2.8	RNA biosynthesis.DNA-binding transcriptional regulation.zinc-coordinating DNA-binding domain.ZAT transcription factor	mercator4v7.0: ZAT transcription factor & original description: none	-0.222771	-1.41268	1.3794	0.0300923	0.225967
10	Ctrl	Cc003133	0.320317	35.2	not assigned.not annotated	mercator4v7.0: not classified & original description: none	0.3669	-1.46049	1.28936	-0.257152	0.0613802
10	Ctrl	Cc014810	0.320026	19.2.2.10.3.1	Protein homeostasis.ubiquitin-proteasome system.ubiquitin-fold protein conjugation.U-Box E3 ubiquitin ligase activities.group-III.E3 ubiquitin ligase *(PUB27)	mercator4v7.0: E3 ubiquitin ligase & original description: none	-0.698668	0.514173	1.52947	-0.629412	-0.715568
10	Ctrl	Cc015411	0.319168	35.2	not assigned.not annotated	mercator4v7.0: not classified & original description: none	-0.24822	-1.37719	1.37785	-0.113516	0.361071
10	Ctrl	Cc024993	0.313758	19.2.2.8.1.8	Protein homeostasis.ubiquitin-proteasome system.ubiquitin-fold protein conjugation.RING E3 ubiquitin ligase activities.RING-H2-class.E3 ubiquitin ligase *(BRH)	mercator4v7.0: E3 ubiquitin ligase *(BRH) & original description: none	0.368361	0.0928242	1.43341	-1.00339	-0.891205
10	Ctrl	Cc020264	0.313582	9.3.3.2	Redox homeostasis.thiol-based redox regulation.thioredoxin activities.H-type thioredoxin *(Trx-H)	mercator4v7.0: H-type thioredoxin *(Trx-H) & original description: none	0.227306	-0.103054	1.39152	-0.104959	-1.41081
10	Ctrl	Cc026179	0.313501	35.2	not assigned.not annotated	mercator4v7.0: not classified & original description: none	-0.926366	-0.923166	1.48683	0.100198	0.262506
10	Ctrl	Cc014665	0.313182	10.7.2.1.1.2	Phytohormone action.jasmonic acid.perception and signal transduction.receptor activities.receptor complex.component *(JAZ)	mercator4v7.0: component *(JAZ) of jasmonic acid receptor complex & original description: none	-0.616493	0.461413	1.50908	-0.350596	-1.0034
10	Ctrl	Cc014665	0.313182	14.6.8.1.5	RNA biosynthesis.transcriptional co-regulation.JAZ-TPR transcriptional repressor complexes.JAZ co-regulator components.co-regulator component *(TIFY10)	mercator4v7.0: co-regulator component *(TIFY10) of JAZ-TPR transcriptional repressor complexes & original description: none	-0.616493	0.461413	1.50908	-0.350596	-1.0034
10	Ctrl	Cc041995	0.312788	50.3.6	Enzyme classification.EC_3 hydrolases.EC_3-6 hydrolase acting on acid anhydride	mercator4v7.0: EC_3.6 hydrolase acting on acid anhydride & original description: none	-0.329408	-1.38165	1.38839	0.199121	0.123545
10	Ctrl	Cc009779	0.309897	35.2	not assigned.not annotated	mercator4v7.0: not classified & original description: none	0.155802	-1.50767	1.3044	0.0301866	0.0172778
10	Ctrl	Cc046820	0.309728	14.5.3.1.3	RNA biosynthesis.DNA-binding transcriptional regulation.helix-turn-helix DNA-binding domain.HOMEO domain.HD-ZIP IV-type transcription factor	mercator4v7.0: HD-ZIP IV-type transcription factor & original description: none	-0.396821	0.508608	1.50367	-0.902545	-0.712911
10	Ctrl	Cc004808	0.307867	5.1.6.1.1.1	Lipid metabolism.fatty acid metabolism.endoplasmic reticulum-localized fatty acid elongase (FAE) system.fatty acid elongation complex.condensing enzyme activities.3-ketoacyl-CoA synthase *(KCS)	mercator4v7.0: 3-ketoacyl-CoA synthase *(KCS) & original description: none	-0.794481	-1.07377	1.46024	0.216195	0.191813
10	Ctrl	Cc019668	0.30621	35.2	not assigned.not annotated	mercator4v7.0: not classified & original description: none	-0.808933	-0.144582	1.43066	0.524342	-1.00149
10	Ctrl	Cc022541	0.305344	17.1.2.1.40	Protein biosynthesis.ribosome biogenesis.large ribosomal subunit (LSU).LSU proteome.component *(eL38)	mercator4v7.0: component *(eL38) of large ribosomal-subunit (LSU) proteome & original description: none	0.496682	-0.0215145	1.39243	-1.12091	-0.746688
10	Ctrl	Cc015624	0.304737	3.13.4.1	Carbohydrate metabolism.nucleotide sugar biosynthesis.UDP-D-galacturonic acid biosynthesis.UDP-D-glucuronic acid 4-epimerase	mercator4v7.0: UDP-D-glucuronic acid 4-epimerase & original description: none	0.0306985	0.14892	1.42418	-0.226353	-1.37745
10	Ctrl	Cc041733	0.304403	24.3.8.3	Solute transport.channel-mediated transport.OSCA-type calcium-permeable channel activities.calcium-permeable channel *(OSCA3)	mercator4v7.0: calcium-permeable channel *(OSCA3) & original description: none	0.253634	-1.49892	1.27872	0.146434	-0.179867
10	Ctrl	Cc005516	0.302189	35.2	not assigned.not annotated	mercator4v7.0: not classified & original description: none	-0.807707	0.245265	1.45689	0.171203	-1.06565
10	Ctrl	Cc000721	0.300215	21.3.1.2.1	Cell wall organisation.pectin.homogalacturonan.modification and degradation.pectin methylesterase	mercator4v7.0: pectin methylesterase & original description: none	0.358139	0.101218	1.41288	-0.698831	-1.17341
10	Ctrl	Cc000721	0.300215	50.3.1	Enzyme classification.EC_3 hydrolases.EC_3-1 hydrolase acting on ester bond	mercator4v7.0: EC_3.1 hydrolase acting on ester bond & original description: none	0.358139	0.101218	1.41288	-0.698831	-1.17341
10	Ctrl	Cc021399	0.299167	35.2	not assigned.not annotated	mercator4v7.0: not classified & original description: none	0.867148	-1.01312	1.24187	-0.349316	-0.746584
10	Ctrl	Cc025889	0.298586	35.2	not assigned.not annotated	mercator4v7.0: not classified & original description: none	0.537508	-0.0747306	1.37603	-0.673017	-1.1658
10	Ctrl	Cc027143	0.298427	35.2	not assigned.not annotated	mercator4v7.0: not classified & original description: none	0.313746	0.182516	1.4217	-1.02108	-0.896884
10	Ctrl	Cc000469	0.298342	21.8.1.7.3	Cell wall organisation.cutin and suberin.cuticular lipid formation.alkane-forming pathway.mid-chain alkane hydroxylase *(MAH1)	mercator4v7.0: mid-chain alkane hydroxylase *(MAH1) & original description: none	-0.730189	0.129062	1.42618	0.320897	-1.14595
10	Ctrl	Cc000469	0.298342	50.1.13	Enzyme classification.EC_1 oxidoreductases.EC_1-14 oxidoreductase acting on paired donor with incorporation or reduction of molecular oxygen	mercator4v7.0: EC_1.14 oxidoreductase acting on paired donor with incorporation or reduction of molecular oxygen & original description: none	-0.730189	0.129062	1.42618	0.320897	-1.14595
10	Ctrl	Cc021079	0.298293	10.6.3.3	Phytohormone action.gibberellin.conjugation and degradation.gibberellin 2-oxidase *(Ga2-Ox)	mercator4v7.0: gibberellin 2-oxidase & original description: none	-1.15782	-0.558929	1.49778	-0.0901765	0.309155
10	Ctrl	Cc021079	0.298293	50.1.13	Enzyme classification.EC_1 oxidoreductases.EC_1-14 oxidoreductase acting on paired donor with incorporation or reduction of molecular oxygen	mercator4v7.0: EC_1.14 oxidoreductase acting on paired donor with incorporation or reduction of molecular oxygen & original description: none	-1.15782	-0.558929	1.49778	-0.0901765	0.309155
10	Ctrl	Cc026577	0.297927	9.2.3.3	Redox homeostasis.glutathione-based redox regulation.glutathione S-transferase activities.class tau glutathione S-transferase *(GSTU1/2/++)	mercator4v7.0: class tau glutathione S-transferase *(GSTU1/2/++) & original description: none	-0.839723	-0.998017	1.44526	-0.0616686	0.454148
10	Ctrl	Cc007174	0.297035	35.2	not assigned.not annotated	mercator4v7.0: not classified & original description: none	-0.704298	0.580219	1.48949	-0.773666	-0.591748
10	Ctrl	Cc036232	0.296961	18.4.1.3	Protein modification.phosphorylation.TKL protein kinase activities.LRR-III protein kinase	mercator4v7.0: LRR-III protein kinase & original description: none	0.851922	-0.563682	1.29272	-0.923997	-0.656962
10	Ctrl	Cc036232	0.296961	50.2.7	Enzyme classification.EC_2 transferases.EC_2-7 transferase transferring phosphorus-containing group	mercator4v7.0: EC_2.7 transferase transferring phosphorus-containing group & original description: none	0.851922	-0.563682	1.29272	-0.923997	-0.656962
10	Ctrl	Cc030240	0.29676	22.4.4.3	Vesicle trafficking.exocytic trafficking.cross-kingdom extracellular vesicle trafficking.regulatory protein *(PEN1)	mercator4v7.0: regulatory protein *(PEN1) of extracellular vesicle trafficking & original description: none	0.558098	-1.38373	1.23232	-0.497033	0.0903549
10	Ctrl	Cc030240	0.29676	22.8.1.1.1	Vesicle trafficking.vesicle target membrane fusion.SNARE membrane fusion complexes.Qa-type SNARE components.SYP1-group component	mercator4v7.0: Qa-type SYP1-group component of SNARE membrane fusion complex & original description: none	0.558098	-1.38373	1.23232	-0.497033	0.0903549
10	Ctrl	Cc046871	0.295032	14.5.7.10.9	RNA biosynthesis.DNA-binding transcriptional regulation.beta-hairpin exposed by alpha/beta-scaffold structure.ERF transcription factor activity.subgroup ERF-IX transcription factor	mercator4v7.0: subgroup ERF-IX transcription factor & original description: none	0.255853	-1.51597	1.26815	-0.122599	0.114571
10	Ctrl	Cc021186	0.293635	24.3.13	Solute transport.channel-mediated transport.anion channel *(SLAC1/SLAH1)	mercator4v7.0: anion channel *(SLAC1/SLAH1) & original description: none	-0.39671	-1.36728	1.37776	0.179669	0.206557
10	Ctrl	Cc033214	0.291226	3.13.4.1	Carbohydrate metabolism.nucleotide sugar biosynthesis.UDP-D-galacturonic acid biosynthesis.UDP-D-glucuronic acid 4-epimerase	mercator4v7.0: UDP-D-glucuronic acid 4-epimerase & original description: none	0.184165	0.180955	1.40657	-0.446845	-1.32485
10	Ctrl	Cc014701	0.289863	35.2	not assigned.not annotated	mercator4v7.0: not classified & original description: none	-0.674431	-1.16732	1.41253	-0.00350793	0.432734
10	Ctrl	Cc016606	0.288775	18.4.4.4	Protein modification.phosphorylation.CAMK protein kinase activities.CDPK protein kinase	mercator4v7.0: CDPK protein kinase & original description: none	-1.29622	-0.121122	1.5024	0.106307	-0.191366
10	Ctrl	Cc016606	0.288775	27.8.1.4	Multi-process regulation.calcium homeostasis.Ca2+-dependent signalling.calcium sensor and kinase *(CPK1/2/++)	mercator4v7.0: calcium sensor and kinase *(CPK1/2/++) & original description: none	-1.29622	-0.121122	1.5024	0.106307	-0.191366
10	Ctrl	Cc016606	0.288775	50.2.7	Enzyme classification.EC_2 transferases.EC_2-7 transferase transferring phosphorus-containing group	mercator4v7.0: EC_2.7 transferase transferring phosphorus-containing group & original description: none	-1.29622	-0.121122	1.5024	0.106307	-0.191366
10	Ctrl	Cc030903	0.287932	5.1.7.2.2	Lipid metabolism.fatty acid metabolism.fatty acid desaturation.first desaturation.acyl-CoA desaturase *(ADS/FAD5)	mercator4v7.0: acyl-CoA desaturase *(ADS) & original description: none	-0.716848	-1.14377	1.42138	0.394441	0.04479
10	Ctrl	Cc030903	0.287932	50.1.13	Enzyme classification.EC_1 oxidoreductases.EC_1-14 oxidoreductase acting on paired donor with incorporation or reduction of molecular oxygen	mercator4v7.0: EC_1.14 oxidoreductase acting on paired donor with incorporation or reduction of molecular oxygen & original description: none	-0.716848	-1.14377	1.42138	0.394441	0.04479
10	Ctrl	Cc012906	0.287451	35.2	not assigned.not annotated	mercator4v7.0: not classified & original description: none	0.654764	-0.133534	1.3435	-0.862203	-1.00253
10	Ctrl	Cc006643	0.286621	35.2	not assigned.not annotated	mercator4v7.0: not classified & original description: none	0.176345	-1.46493	1.26199	-0.325739	0.352333
10	Ctrl	Cc042077	0.286473	16.1.2.1.7	RNA homeostasis.mRNA degradation.mRNA decapping-dependent degradation.mRNA decapping machinery.scaffold protein *(PAT1)	mercator4v7.0: scaffold protein *(PAT1) & original description: none	0.220462	0.268662	1.41875	-0.801653	-1.10622
10	Ctrl	Cc028504	0.286396	35.2	not assigned.not annotated	mercator4v7.0: not classified & original description: none	0.420454	0.0846687	1.3678	-1.2457	-0.627227
10	Ctrl	Cc044395	0.285627	10.7.2.1.1.2	Phytohormone action.jasmonic acid.perception and signal transduction.receptor activities.receptor complex.component *(JAZ)	mercator4v7.0: component *(JAZ) of jasmonic acid receptor complex & original description: none	0.501381	0.0544525	1.37192	-1.01579	-0.911964
10	Ctrl	Cc044395	0.285627	14.6.8.1.5	RNA biosynthesis.transcriptional co-regulation.JAZ-TPR transcriptional repressor complexes.JAZ co-regulator components.co-regulator component *(TIFY10)	mercator4v7.0: co-regulator component *(TIFY10) of JAZ-TPR transcriptional repressor complexes & original description: none	0.501381	0.0544525	1.37192	-1.01579	-0.911964
10	Ctrl	Cc017596	0.285269	35.2	not assigned.not annotated	mercator4v7.0: not classified & original description: none	-0.539136	-1.12642	1.36156	0.671845	-0.367849
10	Ctrl	Cc008750	0.284463	16.1.2.1.7	RNA homeostasis.mRNA degradation.mRNA decapping-dependent degradation.mRNA decapping machinery.scaffold protein *(PAT1)	mercator4v7.0: scaffold protein *(PAT1) & original description: none	0.268605	0.241533	1.40911	-0.8144	-1.10485
10	Ctrl	Cc046826	0.283778	19.1.5.3.1	Protein homeostasis.protein quality control.cytosolic Hsp70 chaperone system.nucleotide exchange function co-chaperone activities.molecular co-chaperone *(BAG1/2/3/4)	mercator4v7.0: molecular co-chaperone *(BAG1/2/3/4) & original description: none	-1.19982	-0.0377122	1.46432	0.327665	-0.554457
10	Ctrl	Cc007887	0.281342	35.2	not assigned.not annotated	mercator4v7.0: not classified & original description: none	-1.29172	0.0814966	1.47668	0.0999412	-0.366393
10	Ctrl	Cc014590	0.279804	50.3.2	Enzyme classification.EC_3 hydrolases.EC_3-2 glycosylase	mercator4v7.0: EC_3.2 glycosylase & original description: none	-1.27093	0.149295	1.46695	0.102012	-0.447325
10	Ctrl	Cc026760	0.279736	16.1.1.1.2	RNA homeostasis.mRNA degradation.mRNA deadenylation.CCR4-NOT complex.deadenylase component *(CAF1)	mercator4v7.0: deadenylase component *(CAF1) of mRNA deadenylation CCR4-NOT complex & original description: none	-0.054464	-1.41414	1.28497	-0.313924	0.497557
10	Ctrl	Cc028514	0.279515	14.5.2.8	RNA biosynthesis.DNA-binding transcriptional regulation.zinc-coordinating DNA-binding domain.ZAT transcription factor	mercator4v7.0: ZAT transcription factor & original description: none	-1.01487	-0.735656	1.45289	0.51873	-0.221088
10	Ctrl	Cc007041	0.278826	19.2.2.12.3.3.11	Protein homeostasis.ubiquitin-proteasome system.ubiquitin-fold protein conjugation.CULLIN-based E3 ubiquitin ligase activities.CUL1-based/SCF E3 ubiquitin ligase complexes.F-BOX regulatory substrate adaptor activities.substrate adaptor *(FBS)	mercator4v7.0: substrate adaptor *(FBS) of SCF E3 ubiquitin ligase complex & original description: none	0.40588	0.163573	1.37704	-1.06773	-0.878764
10	Ctrl	Cc015424	0.278337	35.2	not assigned.not annotated	mercator4v7.0: not classified & original description: none	-0.0877086	-1.50099	1.30329	0.14782	0.137585
10	Ctrl	Cc013414	0.278207	14.5.4.3.1	RNA biosynthesis.DNA-binding transcriptional regulation.other all-alpha-helix DNA-binding domain.NF-Y transcription factor complex.component *(NF-YA)	mercator4v7.0: component *(NF-YA) of NF-Y transcription factor complex & original description: none	-0.689371	0.396332	1.4142	0.0473675	-1.16853
10	Ctrl	Cc023504	0.277922	35.2	not assigned.not annotated	mercator4v7.0: not classified & original description: none	-0.810226	-1.06981	1.42019	0.0344986	0.425344
10	Ctrl	Cc006426	0.27614	14.5.7.5.1	RNA biosynthesis.DNA-binding transcriptional regulation.beta-hairpin exposed by alpha/beta-scaffold structure.WRKY transcription factor activity.transcription factor *(WRKY)	mercator4v7.0: transcription factor *(WRKY) & original description: none	0.0196141	0.426362	1.42797	-0.830019	-1.04393
10	Ctrl	Cc006426	0.27614	26.11.3.2.1	External stimuli response.pathogen.defense mechanisms.WRKY33-dependent plant immunity.transcription factor *(WRKY33)	mercator4v7.0: transcription factor *(WRKY33) & original description: none	0.0196141	0.426362	1.42797	-0.830019	-1.04393
10	Ctrl	Cc014873	0.275778	14.5.7.10.1	RNA biosynthesis.DNA-binding transcriptional regulation.beta-hairpin exposed by alpha/beta-scaffold structure.ERF transcription factor activity.subgroup ERF-I transcription factor	mercator4v7.0: subgroup ERF-I transcription factor & original description: none	0.911209	-0.832999	1.21337	-0.936882	-0.354694
10	Ctrl	Cc013143	0.274088	35.2	not assigned.not annotated	mercator4v7.0: not classified & original description: none	-1.01283	-0.824254	1.45407	0.42291	-0.0398938
10	Ctrl	Cc005195	0.27404	19.3.3.1	Protein homeostasis.proteolysis.aspartic peptidase activities.Pepsin-type protease	mercator4v7.0: Pepsin-type protease & original description: none	0.654175	-1.32249	1.18238	-0.639725	0.125663
10	Ctrl	Cc047389	0.273315	24.1.2.2.2	Solute transport.primary active transport.P-type ATPase superfamily.group-P2 ATPase activities.P2B-type calcium cation-transporting ATPase *(ACA)	mercator4v7.0: P2B-type calcium cation-transporting ATPase *(ACA) & original description: none	-0.303477	0.57818	1.44634	-0.841643	-0.879401
10	Ctrl	Cc031898	0.272801	9.4.8.4	Redox homeostasis.ascorbate-based redox regulation.ascorbate metabolism.apoplastic ascorbate oxidase *(AAO)	mercator4v7.0: apoplastic ascorbate oxidase *(AAO) & original description: none	0.429342	0.154901	1.36658	-0.872241	-1.07858
10	Ctrl	Cc031898	0.272801	50.1.10	Enzyme classification.EC_1 oxidoreductases.EC_1-10 oxidoreductase acting on diphenol or related substance as donor	mercator4v7.0: EC_1.10 oxidoreductase acting on diphenol or related substance as donor & original description: none	0.429342	0.154901	1.36658	-0.872241	-1.07858
10	Ctrl	Cc031654	0.27228	14.5.3.9.2.2	RNA biosynthesis.DNA-binding transcriptional regulation.helix-turn-helix DNA-binding domain.MYB transcription factor family.R2R3-MYB transcription factor family.subgroup-2 transcription factor	mercator4v7.0: MYB class-R2R3 subgroup-2 transcription factor & original description: none	0.709839	-0.162791	1.3059	-0.772283	-1.08066
10	Ctrl	Cc000580	0.270973	14.5.7.5.1	RNA biosynthesis.DNA-binding transcriptional regulation.beta-hairpin exposed by alpha/beta-scaffold structure.WRKY transcription factor activity.transcription factor *(WRKY)	mercator4v7.0: transcription factor *(WRKY) & original description: none	0.366211	0.219596	1.37484	-0.928213	-1.03243
10	Ctrl	Cc035216	0.270018	10.1.2.1.1.1	Phytohormone action.abscisic acid.perception and signalling.receptor activities.cytoplasm-localized receptor complex.receptor component *(PYL/RCAR)	mercator4v7.0: receptor component *(PYL/RCAR) of cytoplasm-localized abscisic acid receptor complex & original description: none	-0.702804	-1.09943	1.38081	0.599222	-0.177807
10	Ctrl	Cc005314	0.269738	35.2	not assigned.not annotated	mercator4v7.0: not classified & original description: none	0.579088	-0.0148586	1.32589	-0.699925	-1.19019
10	Ctrl	Cc029612	0.268858	19.2.2.1.4.2	Protein homeostasis.ubiquitin-proteasome system.ubiquitin-fold protein conjugation.UBQ conjugation (ubiquitylation).polyubiquitination system.E3 ubiquitin ligase *(RGLG)	mercator4v7.0: E3 ubiquitin ligase *(RGLG) & original description: none	-0.361709	-1.4029	1.34016	0.125841	0.298608
10	Ctrl	Cc029612	0.268858	19.2.2.8.2.1	Protein homeostasis.ubiquitin-proteasome system.ubiquitin-fold protein conjugation.RING E3 ubiquitin ligase activities.RING-HC-class.E3 ubiquitin ligase *(RGLG)	mercator4v7.0: E3 ubiquitin ligase *(RGLG) & original description: none	-0.361709	-1.4029	1.34016	0.125841	0.298608
10	Ctrl	Cc033467	0.268336	35.2	not assigned.not annotated	mercator4v7.0: not classified & original description: none	-1.20537	-0.545109	1.46643	-0.0300035	0.314047
10	Ctrl	Cc031533	0.268053	35.2	not assigned.not annotated	mercator4v7.0: not classified & original description: none	-0.523286	0.583404	1.43097	-0.409033	-1.08205
10	Ctrl	Cc020771	0.26728	35.2	not assigned.not annotated	mercator4v7.0: not classified & original description: none	-0.400745	0.583826	1.40886	-1.14706	-0.44488
10	Ctrl	Cc009971	0.266375	7.15.1.1.4	Coenzyme metabolism.chlorophyll metabolism.chlorophyll biosynthesis.magnesium-chelatase complex.accessory component *(GUN4)	mercator4v7.0: accessory component *(GUN4) of magnesium-chelatase complex & original description: none	-0.326656	-1.41492	1.32948	0.0666619	0.345433
10	Ctrl	Cc002705	0.266124	10.6.3.3	Phytohormone action.gibberellin.conjugation and degradation.gibberellin 2-oxidase *(Ga2-Ox)	mercator4v7.0: gibberellin 2-oxidase & original description: none	0.130957	-1.43183	1.21524	0.518337	-0.432711
10	Ctrl	Cc002705	0.266124	50.1.13	Enzyme classification.EC_1 oxidoreductases.EC_1-14 oxidoreductase acting on paired donor with incorporation or reduction of molecular oxygen	mercator4v7.0: EC_1.14 oxidoreductase acting on paired donor with incorporation or reduction of molecular oxygen & original description: none	0.130957	-1.43183	1.21524	0.518337	-0.432711
10	Ctrl	Cc020975	0.265075	3.3.2	Carbohydrate metabolism.trehalose metabolism.trehalose-6-phosphate phosphatase	mercator4v7.0: trehalose-6-phosphate phosphatase & original description: none	0.970779	-0.688259	1.2115	-0.739855	-0.754166
10	Ctrl	Cc025534	0.262701	22.4.1.1	Vesicle trafficking.exocytic trafficking.Exocyst complex.component *(EXO70)	mercator4v7.0: component *(EXO70) of Exocyst complex & original description: none	-0.468473	-1.35751	1.35084	0.232934	0.242208
10	Ctrl	Cc014430	0.262629	50.4.3	Enzyme classification.EC_4 lyases.EC_4-3 carbon-nitrogen lyase	mercator4v7.0: EC_4.3 carbon-nitrogen lyase & original description: none	-1.32972	0.0651802	1.42307	-0.387411	0.228882
10	Ctrl	Cc037681	0.26144	21.3.1.2.1	Cell wall organisation.pectin.homogalacturonan.modification and degradation.pectin methylesterase	mercator4v7.0: pectin methylesterase & original description: none	0.285746	0.295198	1.36923	-0.809527	-1.14065
10	Ctrl	Cc037681	0.26144	50.3.1	Enzyme classification.EC_3 hydrolases.EC_3-1 hydrolase acting on ester bond	mercator4v7.0: EC_3.1 hydrolase acting on ester bond & original description: none	0.285746	0.295198	1.36923	-0.809527	-1.14065
10	Ctrl	Cc033329	0.260284	3.11.1.3	Carbohydrate metabolism.fermentation.acetic acid biosynthesis.aldehyde dehydrogenase *(ALDH2B)	mercator4v7.0: aldehyde dehydrogenase *(ALDH2B) & original description: none	-0.265279	0.584704	1.42048	-0.702085	-1.03782
10	Ctrl	Cc033329	0.260284	50.1.2	Enzyme classification.EC_1 oxidoreductases.EC_1-2 oxidoreductase acting on aldehyde or oxo group of donor	mercator4v7.0: EC_1.2 oxidoreductase acting on aldehyde or oxo group of donor & original description: none	-0.265279	0.584704	1.42048	-0.702085	-1.03782
10	Ctrl	Cc024638	0.257142	35.2	not assigned.not annotated	mercator4v7.0: not classified & original description: none	-0.131904	-1.49304	1.27336	0.363097	-0.0115136
10	Ctrl	Cc035133	0.256525	35.2	not assigned.not annotated	mercator4v7.0: not classified & original description: none	-0.706994	0.531015	1.38033	-0.0601345	-1.14422
10	Ctrl	Cc002604	0.256446	19.1.5.3.1	Protein homeostasis.protein quality control.cytosolic Hsp70 chaperone system.nucleotide exchange function co-chaperone activities.molecular co-chaperone *(BAG1/2/3/4)	mercator4v7.0: molecular co-chaperone *(BAG1/2/3/4) & original description: none	-1.10178	-0.771731	1.44468	0.138688	0.290136
10	Ctrl	Cc033891	0.254954	18.4.1.33.1	Protein modification.phosphorylation.TKL protein kinase activities.RLCK-VII receptor-like protein kinase activities.RLCK-VIIa receptor-like protein kinase	mercator4v7.0: RLCK-VIIa receptor-like protein kinase & original description: none	0.505727	0.117361	1.30306	-1.26098	-0.665164
10	Ctrl	Cc033891	0.254954	50.2.7	Enzyme classification.EC_2 transferases.EC_2-7 transferase transferring phosphorus-containing group	mercator4v7.0: EC_2.7 transferase transferring phosphorus-containing group & original description: none	0.505727	0.117361	1.30306	-1.26098	-0.665164
10	Ctrl	Cc002832	0.254313	50.1.11	Enzyme classification.EC_1 oxidoreductases.EC_1-11 oxidoreductase acting on peroxide as acceptor	mercator4v7.0: EC_1.11 oxidoreductase acting on peroxide as acceptor & original description: none	0.840303	-0.340208	1.23069	-0.577499	-1.15328
10	Ctrl	Cc019604	0.253575	35.2	not assigned.not annotated	mercator4v7.0: not classified & original description: none	-1.03486	-0.871485	1.43359	0.272868	0.199885
10	Ctrl	Cc003117	0.25281	35.2	not assigned.not annotated	mercator4v7.0: not classified & original description: none	0.0905129	0.450201	1.3652	-1.1865	-0.719416
10	Ctrl	Cc003024	0.25144	14.5.2.8	RNA biosynthesis.DNA-binding transcriptional regulation.zinc-coordinating DNA-binding domain.ZAT transcription factor	mercator4v7.0: ZAT transcription factor & original description: none	-0.0307153	-1.5045	1.24726	-0.119112	0.407069
10	Ctrl	Cc007034	0.248137	5.3.5.2	Lipid metabolism.sphingolipid metabolism.sphingolipid phosphorylation.sphingosine kinase *(SPHK)	mercator4v7.0: sphingosine kinase *(SPHK) & original description: none	0.189159	-1.57189	1.20405	-0.0283196	0.206991
10	Ctrl	Cc007034	0.248137	50.2.7	Enzyme classification.EC_2 transferases.EC_2-7 transferase transferring phosphorus-containing group	mercator4v7.0: EC_2.7 transferase transferring phosphorus-containing group & original description: none	0.189159	-1.57189	1.20405	-0.0283196	0.206991
10	Ctrl	Cc022871	0.247971	50.2.4	Enzyme classification.EC_2 transferases.EC_2-4 glycosyltransferase	mercator4v7.0: EC_2.4 glycosyltransferase & original description: none	-0.131049	-1.48878	1.26279	-0.0538362	0.410878
10	Ctrl	Cc022051	0.246837	14.5.7.1	RNA biosynthesis.DNA-binding transcriptional regulation.beta-hairpin exposed by alpha/beta-scaffold structure.NAC transcription factor	mercator4v7.0: NAC transcription factor & original description: none	0.923282	-1.04498	1.12515	-0.879973	-0.123474
10	Ctrl	Cc015197	0.246627	35.2	not assigned.not annotated	mercator4v7.0: not classified & original description: none	-1.21268	0.345134	1.36759	0.205488	-0.70553
10	Ctrl	Cc019054	0.245743	4.2.2.8.1	Amino acid metabolism.aspartate group amino acid biosynthesis.aspartate-derived amino acids.isoleucine biosynthesis.threonine reactive imine intermediate deaminase *(RidA)	mercator4v7.0: threonine reactive imine intermediate deaminase *(RidA) & original description: none	0.622172	0.0553969	1.28268	-0.833041	-1.12721
10	Ctrl	Cc014299	0.245079	10.11.2.4.2	Phytohormone action.signalling peptides.CRP (cysteine-rich-peptide) category.RALF/RALFL-peptide activity.RALF-peptide receptor *(CrRLK1L)	mercator4v7.0: RALF-peptide receptor *(CrRLK1L) & original description: none	-0.915048	-0.936254	1.38363	0.595998	-0.128328
10	Ctrl	Cc014299	0.245079	18.4.1.16	Protein modification.phosphorylation.TKL protein kinase activities.CrlRLK1 protein kinase	mercator4v7.0: CrlRLK1 protein kinase & original description: none	-0.915048	-0.936254	1.38363	0.595998	-0.128328
10	Ctrl	Cc014299	0.245079	50.2.7	Enzyme classification.EC_2 transferases.EC_2-7 transferase transferring phosphorus-containing group	mercator4v7.0: EC_2.7 transferase transferring phosphorus-containing group & original description: none	-0.915048	-0.936254	1.38363	0.595998	-0.128328
10	Ctrl	Cc007058	0.243258	18.4.1.19.1.1	Protein modification.phosphorylation.TKL protein kinase activities.Lectin-type receptor-like protein kinase activities.G-Lectin protein kinase activity.SD-1 protein kinase	mercator4v7.0: SD-1 protein kinase & original description: none	-0.48073	-1.36895	1.32557	0.276399	0.247708
10	Ctrl	Cc007058	0.243258	50.2.7	Enzyme classification.EC_2 transferases.EC_2-7 transferase transferring phosphorus-containing group	mercator4v7.0: EC_2.7 transferase transferring phosphorus-containing group & original description: none	-0.48073	-1.36895	1.32557	0.276399	0.247708
10	Ctrl	Cc001257	0.240609	18.5.1.2.1	Protein modification.dephosphorylation.protein serine/threonine protein phosphatase activities.PPM Mn/Mg-dependent protein phosphatase activities.clade A protein phosphatase	mercator4v7.0: clade A protein phosphatase & original description: none	0.752129	-1.45951	1.10313	-0.26472	-0.131031
10	Ctrl	Cc036864	0.23947	35.2	not assigned.not annotated	mercator4v7.0: not classified & original description: none	0.72852	-0.0392256	1.2486	-0.844406	-1.09348
10	Ctrl	Cc009761	0.239031	14.5.2.4	RNA biosynthesis.DNA-binding transcriptional regulation.zinc-coordinating DNA-binding domain.SBP transcription factor	mercator4v7.0: SBP transcription factor & original description: none	-1.18683	0.0683347	1.33969	0.508887	-0.730089
10	Ctrl	Cc001830	0.238702	18.4.1.33.1	Protein modification.phosphorylation.TKL protein kinase activities.RLCK-VII receptor-like protein kinase activities.RLCK-VIIa receptor-like protein kinase	mercator4v7.0: RLCK-VIIa receptor-like protein kinase & original description: none	0.330587	0.354187	1.32208	-1.04616	-0.960688
10	Ctrl	Cc001830	0.238702	50.2.7	Enzyme classification.EC_2 transferases.EC_2-7 transferase transferring phosphorus-containing group	mercator4v7.0: EC_2.7 transferase transferring phosphorus-containing group & original description: none	0.330587	0.354187	1.32208	-1.04616	-0.960688
10	Ctrl	Cc021343	0.238681	24.2.8.1.2	Solute transport.carrier-mediated transport.CDF-type transporter superfamily.group-CaCA transporter activities.cation:calcium cation exchanger *(CCX)	mercator4v7.0: cation:calcium cation exchanger *(CCX) & original description: none	0.302158	-1.59132	1.16505	-0.013282	0.137395
10	Ctrl	Cc007934	0.238591	35.2	not assigned.not annotated	mercator4v7.0: not classified & original description: none	0.426663	-1.58168	1.14227	-0.0690892	0.0818294
10	Ctrl	Cc007940	0.238313	5.2.11.2.2.4	Lipid metabolism.glycerolipid metabolism.glycerolipid degradation.phospholipase activities.phospholipase A2 activities.phospholipase-A2 *(pPLA2-III)	mercator4v7.0: phospholipase-A2 *(pPLA2-III)) & original description: none	-1.31354	0.447033	1.36094	-0.0231743	-0.471259
10	Ctrl	Cc033533	0.238068	10.11.1.1.2	Phytohormone action.signalling peptides.NCRP (non-cysteine-rich-peptide) category.PIP/PIPL-peptide activity.PIP/PIPL peptide receptor *(RLK7)	mercator4v7.0: PIP/PIPL peptide receptor *(RLK7) & original description: none	0.814055	-1.41104	1.08581	-0.0897599	-0.399065
10	Ctrl	Cc033533	0.238068	18.4.1.11	Protein modification.phosphorylation.TKL protein kinase activities.LRR-XI protein kinase	mercator4v7.0: LRR-XI protein kinase & original description: none	0.814055	-1.41104	1.08581	-0.0897599	-0.399065
10	Ctrl	Cc033533	0.238068	50.2.7	Enzyme classification.EC_2 transferases.EC_2-7 transferase transferring phosphorus-containing group	mercator4v7.0: EC_2.7 transferase transferring phosphorus-containing group & original description: none	0.814055	-1.41104	1.08581	-0.0897599	-0.399065
10	Ctrl	Cc037772	0.235567	21.8.1.7.1.2	Cell wall organisation.cutin and suberin.cuticular lipid formation.alkane-forming pathway.CER1-CER3 alkane-forming complex.aldehyde-generating component *(CER3)	mercator4v7.0: aldehyde-generating component *(CER3) of CER1-CER3 alkane-forming complex & original description: none	-1.17834	-0.346764	1.3276	-0.496758	0.69426
10	Ctrl	Cc045771	0.235475	24.2.8.1.2	Solute transport.carrier-mediated transport.CDF-type transporter superfamily.group-CaCA transporter activities.cation:calcium cation exchanger *(CCX)	mercator4v7.0: cation:calcium cation exchanger *(CCX) & original description: none	0.414467	-1.55309	1.13578	-0.249691	0.252536
10	Ctrl	Cc036627	0.234028	14.5.7.10.10	RNA biosynthesis.DNA-binding transcriptional regulation.beta-hairpin exposed by alpha/beta-scaffold structure.ERF transcription factor activity.subgroup ERF-X transcription factor	mercator4v7.0: subgroup ERF-X transcription factor & original description: none	0.933019	-0.323628	1.18608	-0.952924	-0.842548
10	Ctrl	Cc009273	0.232099	14.5.3.2.2	RNA biosynthesis.DNA-binding transcriptional regulation.helix-turn-helix DNA-binding domain.tryptophan-cluster structure.REVEILLE-type transcription factor	mercator4v7.0: REVEILLE-type transcription factor & original description: none	-0.654904	-1.26825	1.33856	0.288256	0.296339
10	Ctrl	Cc001131	0.231691	5.1.6.1.1.1	Lipid metabolism.fatty acid metabolism.endoplasmic reticulum-localized fatty acid elongase (FAE) system.fatty acid elongation complex.condensing enzyme activities.3-ketoacyl-CoA synthase *(KCS)	mercator4v7.0: 3-ketoacyl-CoA synthase *(KCS) & original description: none	-1.05477	0.572094	1.31507	0.0758989	-0.908299
10	Ctrl	Cc030335	0.230709	35.2	not assigned.not annotated	mercator4v7.0: not classified & original description: none	0.237036	0.408832	1.28947	-1.31493	-0.620403
10	Ctrl	Cc041710	0.227908	35.2	not assigned.not annotated	mercator4v7.0: not classified & original description: none	-0.400727	0.460415	1.26298	0.099458	-1.42212
10	Ctrl	Cc004186	0.22668	35.2	not assigned.not annotated	mercator4v7.0: not classified & original description: none	-0.232027	0.676588	1.33014	-1.15599	-0.618713
10	Ctrl	Cc040032	0.225641	9.6.1.1	Redox homeostasis.reactive oxygen-induced signalling.NADPH-oxidase activity.NADPH-oxidase *(RbohA/B/++)	mercator4v7.0: NADPH-oxidase *(RbohA/B/++) & original description: none	0.862341	-0.148578	1.19102	-0.981137	-0.923649
10	Ctrl	Cc008708	0.224662	35.2	not assigned.not annotated	mercator4v7.0: not classified & original description: none	0.208951	-1.60354	1.15625	0.0199585	0.218373
10	Ctrl	Cc025060	0.222975	35.2	not assigned.not annotated	mercator4v7.0: not classified & original description: none	0.162566	-1.55534	1.15464	-0.191518	0.429657
10	Ctrl	Cc038221	0.219735	35.2	not assigned.not annotated	mercator4v7.0: not classified & original description: none	0.790302	-1.43761	1.04844	-0.454533	0.053403
10	Ctrl	Cc040117	0.219683	50.2.4	Enzyme classification.EC_2 transferases.EC_2-4 glycosyltransferase	mercator4v7.0: EC_2.4 glycosyltransferase & original description: none	0.517313	0.269402	1.25424	-0.976067	-1.06489
10	Ctrl	Cc001427	0.219239	14.5.3.1.3	RNA biosynthesis.DNA-binding transcriptional regulation.helix-turn-helix DNA-binding domain.HOMEO domain.HD-ZIP IV-type transcription factor	mercator4v7.0: HD-ZIP IV-type transcription factor & original description: none	-0.513679	0.797876	1.33626	-0.832391	-0.788069
10	Ctrl	Cc021924	0.219208	10.7.2.1.1.2	Phytohormone action.jasmonic acid.perception and signal transduction.receptor activities.receptor complex.component *(JAZ)	mercator4v7.0: component *(JAZ) of jasmonic acid receptor complex & original description: none	0.353736	0.393398	1.27987	-0.895892	-1.13111
10	Ctrl	Cc021924	0.219208	14.6.8.1.5	RNA biosynthesis.transcriptional co-regulation.JAZ-TPR transcriptional repressor complexes.JAZ co-regulator components.co-regulator component *(TIFY10)	mercator4v7.0: co-regulator component *(TIFY10) of JAZ-TPR transcriptional repressor complexes & original description: none	0.353736	0.393398	1.27987	-0.895892	-1.13111
10	Ctrl	Cc003940	0.218202	35.2	not assigned.not annotated	mercator4v7.0: not classified & original description: none	1.09353	-0.761994	1.07664	-0.51312	-0.895053
10	Ctrl	Cc027483	0.216389	35.2	not assigned.not annotated	mercator4v7.0: not classified & original description: none	0.313707	-1.60226	1.11571	-0.1067	0.279545
10	Ctrl	Cc023882	0.214351	4.8.1.1.1	Amino acid metabolism.polyamine metabolism.putrescine biosynthesis.arginine decarboxylation pathway.arginine decarboxylase *(ADC1/2)	mercator4v7.0: arginine decarboxylase *(ADC1/2 & original description: none	-0.853538	0.84098	1.30628	-0.544348	-0.749369
10	Ctrl	Cc023882	0.214351	50.4.1	Enzyme classification.EC_4 lyases.EC_4-1 carbon-carbon lyase	mercator4v7.0: EC_4.1 carbon-carbon lyase & original description: none	-0.853538	0.84098	1.30628	-0.544348	-0.749369
10	Ctrl	Cc041715	0.214031	14.5.1.1.11	RNA biosynthesis.DNA-binding transcriptional regulation.basic DNA-binding domain.basic leucine zipper (bZIP) domain.bZIP class-K transcription factor	mercator4v7.0: bZIP class-K transcription factor & original description: none	-0.276705	0.738896	1.32595	-0.792536	-0.995601
10	Ctrl	Cc041715	0.214031	27.11.1.2	Multi-process regulation.UPR (Unfolded Protein Response) signalling.IRE1-bZIP60 pathway.transcription factor *(bZIP60)	mercator4v7.0: transcription factor *(bZIP60) of IRE1-bZIP60 UPR pathway & original description: none	-0.276705	0.738896	1.32595	-0.792536	-0.995601
10	Ctrl	Cc014848	0.212111	50.1.10	Enzyme classification.EC_1 oxidoreductases.EC_1-10 oxidoreductase acting on diphenol or related substance as donor	mercator4v7.0: EC_1.10 oxidoreductase acting on diphenol or related substance as donor & original description: none	-0.585847	0.613039	1.23734	0.0571021	-1.32163
10	Ctrl	Cc013102	0.211077	24.2.3.1.1	Solute transport.carrier-mediated transport.APC-type transporter superfamily.SulP-type transporter activities.sulfate transporter *(SULTR)	mercator4v7.0: sulfate transporter *(SULTR) & original description: none	0.791611	-1.4784	1.00707	0.0870359	-0.407313
10	Ctrl	Cc025567	0.210273	4.2.2.6.1.1	Amino acid metabolism.aspartate group amino acid biosynthesis.aspartate-derived amino acids.methionine biosynthesis.transsulfuration pathway.cystathionine gamma-synthase	mercator4v7.0: cystathionine gamma-synthase & original description: none	-0.658134	0.828298	1.3055	-0.528465	-0.947197
10	Ctrl	Cc025567	0.210273	50.2.5	Enzyme classification.EC_2 transferases.EC_2-5 transferase transferring alkyl or aryl group, other than methyl group	mercator4v7.0: EC_2.5 transferase transferring alkyl or aryl group, other than methyl group & original description: none	-0.658134	0.828298	1.3055	-0.528465	-0.947197
10	Ctrl	Cc025567	0.210273	50.4.4	Enzyme classification.EC_4 lyases.EC_4-4 carbon-sulfur lyase	mercator4v7.0: EC_4.4 carbon-sulfur lyase & original description: none	-0.658134	0.828298	1.3055	-0.528465	-0.947197
10	Ctrl	Cc037596	0.208673	50.1.13	Enzyme classification.EC_1 oxidoreductases.EC_1-14 oxidoreductase acting on paired donor with incorporation or reduction of molecular oxygen	mercator4v7.0: EC_1.14 oxidoreductase acting on paired donor with incorporation or reduction of molecular oxygen & original description: none	0.390674	0.392636	1.24716	-0.81978	-1.21069
10	Ctrl	Cc035763	0.20698	17.1.3.1.27	Protein biosynthesis.ribosome biogenesis.small ribosomal subunit (SSU).SSU proteome.component *(eS25)	mercator4v7.0: component *(eS25) of small ribosomal-subunit (SSU) proteome & original description: none	-0.132697	0.549737	1.23314	-0.193418	-1.45676
10	Ctrl	Cc034537	0.206973	10.7.1.4	Phytohormone action.jasmonic acid.biosynthesis.allene oxidase cyclase *(AOC)	mercator4v7.0: allene oxidase cyclase *(AOC) & original description: none	0.52163	0.317203	1.22409	-1.0547	-1.00822
10	Ctrl	Cc047366	0.205074	50.1.13	Enzyme classification.EC_1 oxidoreductases.EC_1-14 oxidoreductase acting on paired donor with incorporation or reduction of molecular oxygen	mercator4v7.0: EC_1.14 oxidoreductase acting on paired donor with incorporation or reduction of molecular oxygen & original description: none	1.00199	-1.31928	0.983657	-0.151643	-0.514718
10	Ctrl	Cc016291	0.203441	10.7.2.1.2	Phytohormone action.jasmonic acid.perception and signal transduction.receptor activities.regulatory protein *(MYC2)	mercator4v7.0: regulatory protein *(MYC2) of jasmonate signalling & original description: none	0.842473	-0.0212944	1.14483	-0.830441	-1.13557
10	Ctrl	Cc016291	0.203441	14.5.1.2.8	RNA biosynthesis.DNA-binding transcriptional regulation.basic DNA-binding domain.basic helix-loop-helix (bHLH) domain.bHLH class-IIIe transcription factor	mercator4v7.0: bHLH class-IIIe transcription factor & original description: none	0.842473	-0.0212944	1.14483	-0.830441	-1.13557
10	Ctrl	Cc004013	0.202784	14.5.7.10.8	RNA biosynthesis.DNA-binding transcriptional regulation.beta-hairpin exposed by alpha/beta-scaffold structure.ERF transcription factor activity.subgroup ERF-VIII transcription factor	mercator4v7.0: subgroup ERF-VIII transcription factor & original description: none	1.04139	-1.07258	0.998472	-0.871135	-0.096143
10	Ctrl	Cc034101	0.202766	10.7.1.2	Phytohormone action.jasmonic acid.biosynthesis.13-lipoxygenase *(LOX)	mercator4v7.0: 13-lipoxygenase *(LOX) & original description: none	0.606973	0.246687	1.19719	-0.894149	-1.1567
10	Ctrl	Cc034101	0.202766	50.1.12	Enzyme classification.EC_1 oxidoreductases.EC_1-13 oxidoreductase acting on single donor with incorporation of molecular oxygen (oxygenase)	mercator4v7.0: EC_1.13 oxidoreductase acting on single donor with incorporation of molecular oxygen (oxygenase) & original description: none	0.606973	0.246687	1.19719	-0.894149	-1.1567
10	Ctrl	Cc002760	0.201619	18.4.4.3	Protein modification.phosphorylation.CAMK protein kinase activities.SnRK3 SNF1-related protein kinase	mercator4v7.0: SnRK3 SNF1-related protein kinase & original description: none	0.142597	0.547319	1.25181	-0.633257	-1.30846
10	Ctrl	Cc002760	0.201619	27.8.1.6.2	Multi-process regulation.calcium homeostasis.Ca2+-dependent signalling.CBL-CIPK calcium sensor and kinase pathways.CBL-dependent protein kinase *(CIPK)	mercator4v7.0: CBL-dependent protein kinase *(CIPK) & original description: none	0.142597	0.547319	1.25181	-0.633257	-1.30846
10	Ctrl	Cc002760	0.201619	50.2.7	Enzyme classification.EC_2 transferases.EC_2-7 transferase transferring phosphorus-containing group	mercator4v7.0: EC_2.7 transferase transferring phosphorus-containing group & original description: none	0.142597	0.547319	1.25181	-0.633257	-1.30846
10	Ctrl	Cc001892	0.199356	18.4.1.8.2	Protein modification.phosphorylation.TKL protein kinase activities.LRR-VIII protein kinase activities.LRR-VIII-2 protein kinase	mercator4v7.0: LRR-VIII-2 protein kinase & original description: none	0.489783	0.333227	1.20045	-0.728174	-1.29528
10	Ctrl	Cc001892	0.199356	50.2.7	Enzyme classification.EC_2 transferases.EC_2-7 transferase transferring phosphorus-containing group	mercator4v7.0: EC_2.7 transferase transferring phosphorus-containing group & original description: none	0.489783	0.333227	1.20045	-0.728174	-1.29528
10	Ctrl	Cc041959	0.199028	5.1.4.1	Lipid metabolism.fatty acid metabolism.plastidial fatty acid synthase (ptFAS) system.acyl carrier protein *(ptACP)	mercator4v7.0: acyl carrier protein *(ptACP)) & original description: none	-0.452073	0.559617	1.16013	0.18258	-1.45025
10	Ctrl	Cc032012	0.198838	35.2	not assigned.not annotated	mercator4v7.0: not classified & original description: none	-0.981337	0.797394	1.21934	-0.082762	-0.952632
10	Ctrl	Cc034698	0.188666	35.2	not assigned.not annotated	mercator4v7.0: not classified & original description: none	0.953909	-1.11469	0.935789	-0.966946	0.191938
10	Ctrl	Cc011244	0.181931	24.3.1.2	Solute transport.channel-mediated transport.MIP-type intrinsic protein activities.plasma membrane intrinsic protein *(PIP)	mercator4v7.0: plasma membrane intrinsic protein *(PIP) & original description: none	0.730899	0.228771	1.11829	-1.08325	-0.994707
10	Ctrl	Cc001825	0.181701	21.4.2.2	Cell wall organisation.cell wall proteins.expansin activities.alpha-like-class expansin	mercator4v7.0: alpha-like-class expansin & original description: none	1.09803	-1.00406	0.926775	-0.961115	-0.0596321
10	Ctrl	Cc032571	0.1807	19.3.3.1	Protein homeostasis.proteolysis.aspartic peptidase activities.Pepsin-type protease	mercator4v7.0: Pepsin-type protease & original description: none	1.18665	-1.10919	0.92466	-0.548253	-0.453868
10	Ctrl	Cc032571	0.1807	50.3.4	Enzyme classification.EC_3 hydrolases.EC_3-4 hydrolase acting on peptide bond (peptidase)	mercator4v7.0: EC_3.4 hydrolase acting on peptide bond (peptidase) & original description: none	1.18665	-1.10919	0.92466	-0.548253	-0.453868
10	Ctrl	Cc001692	0.180447	8.2.2.7.1	Secondary metabolism.phenolics biosynthesis.flavonoid biosynthesis.flavonol glycosides.flavonol 3-O-glycosyltransferase *(UGT73B)	mercator4v7.0: flavonol 3-O-glycosyltransferase *(UGT73B) & original description: none	0.753951	-1.52276	0.933929	-0.419385	0.254266
10	Ctrl	Cc001692	0.180447	50.2.4	Enzyme classification.EC_2 transferases.EC_2-4 glycosyltransferase	mercator4v7.0: EC_2.4 glycosyltransferase & original description: none	0.753951	-1.52276	0.933929	-0.419385	0.254266
10	Ctrl	Cc026990	0.179958	50.1.13	Enzyme classification.EC_1 oxidoreductases.EC_1-14 oxidoreductase acting on paired donor with incorporation or reduction of molecular oxygen	mercator4v7.0: EC_1.14 oxidoreductase acting on paired donor with incorporation or reduction of molecular oxygen & original description: none	-0.0199093	0.280292	0.973713	0.434481	-1.66858
10	Ctrl	Cc007057	0.176022	50.1.11	Enzyme classification.EC_1 oxidoreductases.EC_1-11 oxidoreductase acting on peroxide as acceptor	mercator4v7.0: EC_1.11 oxidoreductase acting on peroxide as acceptor & original description: none	0.899665	-1.24329	0.821091	0.415734	-0.893199
10	Ctrl	Cc032170	0.1759	21.3.1.2.1	Cell wall organisation.pectin.homogalacturonan.modification and degradation.pectin methylesterase	mercator4v7.0: pectin methylesterase & original description: none	1.00524	-1.20255	0.890316	-0.851767	0.158758
10	Ctrl	Cc032170	0.1759	50.3.1	Enzyme classification.EC_3 hydrolases.EC_3-1 hydrolase acting on ester bond	mercator4v7.0: EC_3.1 hydrolase acting on ester bond & original description: none	1.00524	-1.20255	0.890316	-0.851767	0.158758
10	Ctrl	Cc023664	0.175578	35.2	not assigned.not annotated	mercator4v7.0: not classified & original description: none	0.125531	0.167999	0.918344	0.484554	-1.69643
10	Ctrl	Cc016362	0.174833	35.2	not assigned.not annotated	mercator4v7.0: not classified & original description: none	0.894771	0.0454663	1.04905	-0.751541	-1.23774
10	Ctrl	Cc005424	0.174608	25.1.3.1	Nutrient uptake.nitrogen assimilation.nitrate assimilation.nitrate reductase *(NIA1/2)	mercator4v7.0: nitrate reductase *(NIA1/2) & original description: none	0.859144	-1.55184	0.885731	0.0624173	-0.255456
10	Ctrl	Cc005424	0.174608	50.1.7	Enzyme classification.EC_1 oxidoreductases.EC_1-7 oxidoreductase acting on other nitrogenous compound as donor	mercator4v7.0: EC_1.7 oxidoreductase acting on other nitrogenous compound as donor & original description: none	0.859144	-1.55184	0.885731	0.0624173	-0.255456
6	Ctrl_Rd1_Rd3	Cc006018	0.916642	21.2.3.1.1.1	Cell wall organisation.hemicellulose.heteromannan.biosynthesis.mannan synthase activities.mannan synthase *(CSLA)	mercator4v7.0: mannan synthase *(CSLA) & original description: none	-1.54469	-0.475473	0.668111	0.793243	0.558805
6	Ctrl_Rd1_Rd3	Cc006018	0.916642	50.2.4	Enzyme classification.EC_2 transferases.EC_2-4 glycosyltransferase	mercator4v7.0: EC_2.4 glycosyltransferase & original description: none	-1.54469	-0.475473	0.668111	0.793243	0.558805
6	Ctrl_Rd1_Rd3	Cc026446	0.907097	17.2.7	Protein biosynthesis.aminoacyl-tRNA formation.asparagine-tRNA ligase *(SYNC1/2/3)	mercator4v7.0: asparagine-tRNA ligase *(SYNC1/2/3) & original description: none	-1.55096	-0.442926	0.58064	0.883486	0.529761
6	Ctrl_Rd1_Rd3	Cc026446	0.907097	50.6.1	Enzyme classification.EC_6 ligases.EC_6-1 ligase forming carbon-oxygen bond	mercator4v7.0: EC_6.1 ligase forming carbon-oxygen bond & original description: none	-1.55096	-0.442926	0.58064	0.883486	0.529761
6	Ctrl_Rd1_Rd3	Cc030992	0.900361	5.1.6.2.1	Lipid metabolism.fatty acid metabolism.endoplasmic reticulum-localized fatty acid elongase (FAE) system.very long chain fatty acid elongation.catalytic protein *(CER2)	mercator4v7.0: catalytic protein *(CER2) & original description: none	-1.56025	-0.41835	0.600864	0.889457	0.488283
6	Ctrl_Rd1_Rd3	Cc030992	0.900361	50.2.3	Enzyme classification.EC_2 transferases.EC_2-3 acyltransferase	mercator4v7.0: EC_2.3 acyltransferase & original description: none	-1.56025	-0.41835	0.600864	0.889457	0.488283
6	Ctrl_Rd1_Rd3	Cc012494	0.899371	24.2.1.5	Solute transport.carrier-mediated transport.DMT-type transporter superfamily.solute transporter *(UmamiT1/2/++)	mercator4v7.0: solute transporter *(UmamiT1/2/++) & original description: none	-1.52888	-0.486275	0.602429	0.886978	0.525748
6	Ctrl_Rd1_Rd3	Cc042378	0.896233	35.2	not assigned.not annotated	mercator4v7.0: not classified & original description: none	-1.57596	-0.399633	0.709768	0.793701	0.472128
6	Ctrl_Rd1_Rd3	Cc027329	0.894766	21.4.1.1.2.1	Cell wall organisation.cell wall proteins.hydroxyproline-rich glycoprotein activities.arabinogalactan-protein activities.Fasciclin-type arabinogalactan protein activities.Fasciclin-type arabinogalactan protein *(FLA1)	mercator4v7.0: Fasciclin-type arabinogalactan protein & original description: none	-1.51206	-0.537196	0.657757	0.806024	0.585473
6	Ctrl_Rd1_Rd3	Cc032346	0.892694	35.2	not assigned.not annotated	mercator4v7.0: not classified & original description: none	-1.54028	-0.476181	0.534826	0.833402	0.64823
6	Ctrl_Rd1_Rd3	Cc036105	0.890059	21.2.1.1.2	Cell wall organisation.hemicellulose.xyloglucan.biosynthesis.1,6-alpha-xylosyltransferase *(XXT1/2/++)	mercator4v7.0: 1,6-alpha-xylosyltransferase *(XXT1/2/++) & original description: none	-1.61701	-0.315891	0.533795	0.804015	0.595087
6	Ctrl_Rd1_Rd3	Cc015626	0.882828	4.4.3.3	Amino acid metabolism.serine group amino acid biosynthesis.glycine biosynthesis.serine hydroxymethyltransferase *(SHMT4/5/6)	mercator4v7.0: serine hydroxymethyltransferase *(SHMT4/5/6) & original description: none	-1.63076	-0.283294	0.55747	0.799614	0.556968
6	Ctrl_Rd1_Rd3	Cc015626	0.882828	50.2.1	Enzyme classification.EC_2 transferases.EC_2-1 transferase transferring one-carbon group	mercator4v7.0: EC_2.1 transferase transferring one-carbon group & original description: none	-1.63076	-0.283294	0.55747	0.799614	0.556968
6	Ctrl_Rd1_Rd3	Cc004224	0.881617	28.2.1.3	Plant reproduction.pollination and fertilization.pollen aperture formation.regulatory protein *(ELMOD-A/-B)	mercator4v7.0: regulatory protein *(ELMOD-A/-B) involved in pollen aperture formation & original description: none	-1.53051	-0.475685	0.530459	0.912498	0.563235
6	Ctrl_Rd1_Rd3	Cc041379	0.879109	50.2.7	Enzyme classification.EC_2 transferases.EC_2-7 transferase transferring phosphorus-containing group	mercator4v7.0: EC_2.7 transferase transferring phosphorus-containing group & original description: none	-1.52087	-0.489905	0.607161	0.917708	0.485908
6	Ctrl_Rd1_Rd3	Cc016262	0.876167	35.2	not assigned.not annotated	mercator4v7.0: not classified & original description: none	-1.5643	-0.430771	0.76809	0.724615	0.502366
6	Ctrl_Rd1_Rd3	Cc030062	0.874558	35.2	not assigned.not annotated	mercator4v7.0: not classified & original description: none	-1.59601	-0.34396	0.698054	0.815874	0.426042
6	Ctrl_Rd1_Rd3	Cc031643	0.874319	35.2	not assigned.not annotated	mercator4v7.0: not classified & original description: none	-1.52415	-0.48634	0.525631	0.918142	0.566717
6	Ctrl_Rd1_Rd3	Cc018926	0.867147	35.2	not assigned.not annotated	mercator4v7.0: not classified & original description: none	-1.55461	-0.460967	0.566962	0.725306	0.723311
6	Ctrl_Rd1_Rd3	Cc011968	0.865709	35.2	not assigned.not annotated	mercator4v7.0: not classified & original description: none	-1.4939	-0.571782	0.697686	0.781145	0.586846
6	Ctrl_Rd1_Rd3	Cc022684	0.86455	50.3.2	Enzyme classification.EC_3 hydrolases.EC_3-2 glycosylase	mercator4v7.0: EC_3.2 glycosylase & original description: none	-1.54153	-0.491639	0.626256	0.697516	0.709398
6	Ctrl_Rd1_Rd3	Cc004432	0.851803	14.5.7.10.5.1	RNA biosynthesis.DNA-binding transcriptional regulation.beta-hairpin exposed by alpha/beta-scaffold structure.ERF transcription factor activity.subgroup ERF-V transcriptional regulator activities.subgroup ERF-V transcription factor *(SHN1/2/3)	mercator4v7.0: subgroup ERF-V transcription factor *(SHN1/2/3) & original description: none	-1.60901	-0.349986	0.579879	0.66358	0.715538
6	Ctrl_Rd1_Rd3	Cc004432	0.851803	21.8.3.1	Cell wall organisation.cutin and suberin.biosynthesis regulation.transcription factor *(SHN)	mercator4v7.0: cutin and suberin biosynthesis transcription factor *(SHN) & original description: none	-1.60901	-0.349986	0.579879	0.66358	0.715538
6	Ctrl_Rd1_Rd3	Cc020235	0.845848	35.2	not assigned.not annotated	mercator4v7.0: not classified & original description: none	-1.52089	-0.524344	0.573663	0.742965	0.728607
6	Ctrl_Rd1_Rd3	Cc023900	0.840645	35.2	not assigned.not annotated	mercator4v7.0: not classified & original description: none	-1.64721	-0.255933	0.539941	0.697454	0.665748
6	Ctrl_Rd1_Rd3	Cc021142	0.84018	18.4.4.1.2	Protein modification.phosphorylation.CAMK protein kinase activities.SnRK1 SNF1-related protein kinase complex.regulatory subunit beta	mercator4v7.0: regulatory subunit beta of SNF1-related SnRK1 kinase complex & original description: none	-1.49302	-0.555385	0.525518	0.876979	0.645904
6	Ctrl_Rd1_Rd3	Cc021142	0.84018	27.3.1.2	Multi-process regulation.SnRK1-kinase regulatory system.SnRK1 protein kinase complex.regulatory subunit beta	mercator4v7.0: regulatory subunit beta of SnRK1 kinase complex & original description: none	-1.49302	-0.555385	0.525518	0.876979	0.645904
6	Ctrl_Rd1_Rd3	Cc035790	0.839056	35.2	not assigned.not annotated	mercator4v7.0: not classified & original description: none	-1.58301	-0.376095	0.807528	0.712639	0.438941
6	Ctrl_Rd1_Rd3	Cc031145	0.838173	21.2.1.1.2	Cell wall organisation.hemicellulose.xyloglucan.biosynthesis.1,6-alpha-xylosyltransferase *(XXT1/2/++)	mercator4v7.0: 1,6-alpha-xylosyltransferase *(XXT1/2/++) & original description: none	-1.61782	-0.317514	0.495983	0.719054	0.720293
6	Ctrl_Rd1_Rd3	Cc002422	0.83436	19.1.9.1	Protein homeostasis.protein quality control.smallHsp holdase chaperone activities.class-C-I protein	mercator4v7.0: class-C-I small heat-shock-responsive protein & original description: none	-1.61277	-0.311861	0.4402	0.797687	0.686748
6	Ctrl_Rd1_Rd3	Cc025155	0.832813	35.2	not assigned.not annotated	mercator4v7.0: not classified & original description: none	-1.65746	-0.213973	0.496818	0.775105	0.599513
6	Ctrl_Rd1_Rd3	Cc006450	0.831905	9.2.2.4	Redox homeostasis.glutathione-based redox regulation.glutathione degradation.gamma-glutamyl peptidase *(GGP)	mercator4v7.0: gamma-glutamyl peptidase *(GGP) & original description: none	-1.65688	-0.199716	0.581661	0.816074	0.458862
6	Ctrl_Rd1_Rd3	Cc006450	0.831905	30.1.1.7	Clade-specific metabolism.Brassicaceae.glucosinolate biosynthesis.gamma-glutamyl peptidase	mercator4v7.0: gamma-glutamyl peptidase & original description: none	-1.65688	-0.199716	0.581661	0.816074	0.458862
6	Ctrl_Rd1_Rd3	Cc005696	0.828556	21.1.1.4.1	Cell wall organisation.cellulose.cellulose synthase complex (CSC).microtubule-dependent CSC insertion.microtubule-interacting protein *(CC)	mercator4v7.0: microtubule-interacting component *(CC) of cellulose synthase complex & original description: none	-1.59367	-0.31594	0.440023	0.943278	0.52631
6	Ctrl_Rd1_Rd3	Cc040409	0.824958	35.2	not assigned.not annotated	mercator4v7.0: not classified & original description: none	-1.47874	-0.596939	0.757528	0.743837	0.574317
6	Ctrl_Rd1_Rd3	Cc043538	0.815928	35.2	not assigned.not annotated	mercator4v7.0: not classified & original description: none	-1.60859	-0.285171	0.721747	0.834388	0.337627
6	Ctrl_Rd1_Rd3	Cc000796	0.813017	21.8.1.7.1.1	Cell wall organisation.cutin and suberin.cuticular lipid formation.alkane-forming pathway.CER1-CER3 alkane-forming complex.aldehyde decarbonylase component *(CER1)	mercator4v7.0: aldehyde decarbonylase component *(CER1) of CER1-CER3 alkane-forming complex & original description: none	-1.65887	-0.182241	0.59601	0.828185	0.416917
6	Ctrl_Rd1_Rd3	Cc002057	0.812349	21.4.1.1.2.6	Cell wall organisation.cell wall proteins.hydroxyproline-rich glycoprotein activities.arabinogalactan-protein activities.Fasciclin-type arabinogalactan protein activities.Fasciclin-type arabinogalactan protein *(FLA15-FLA18)	mercator4v7.0: Fasciclin-type arabinogalactan protein & original description: none	-1.47278	-0.593559	0.540925	0.868903	0.656513
6	Ctrl_Rd1_Rd3	Cc025427	0.807166	35.2	not assigned.not annotated	mercator4v7.0: not classified & original description: none	-1.55923	-0.361372	0.538617	1.00177	0.380216
6	Ctrl_Rd1_Rd3	Cc035800	0.805875	20.2.2.9	Cytoskeleton organisation.microfilament network.actin polymerisation.actin-depolymerizing factor *(ADF1/2/++)	mercator4v7.0: actin-depolymerizing factor *(ADF1/2/++) & original description: none	-1.47153	-0.608256	0.776943	0.729769	0.573075
6	Ctrl_Rd1_Rd3	Cc003646	0.804035	35.2	not assigned.not annotated	mercator4v7.0: not classified & original description: none	-1.59992	-0.296878	0.393052	0.934882	0.568869
6	Ctrl_Rd1_Rd3	Cc002154	0.798132	21.2.3.1.1.1	Cell wall organisation.hemicellulose.heteromannan.biosynthesis.mannan synthase activities.mannan synthase *(CSLA)	mercator4v7.0: mannan synthase *(CSLA) & original description: none	-1.49162	-0.561045	0.500272	0.826564	0.725826
6	Ctrl_Rd1_Rd3	Cc002154	0.798132	50.2.4	Enzyme classification.EC_2 transferases.EC_2-4 glycosyltransferase	mercator4v7.0: EC_2.4 glycosyltransferase & original description: none	-1.49162	-0.561045	0.500272	0.826564	0.725826
6	Ctrl_Rd1_Rd3	Cc021540	0.796906	19.4.2.1	Protein homeostasis.protein storage.vegetative storage protein activities.acid phosphatase storage protein *(VSP)	mercator4v7.0: acid phosphatase storage protein *(VSP) & original description: none	-1.60994	-0.2649	0.693991	0.87246	0.30839
6	Ctrl_Rd1_Rd3	Cc039318	0.795276	35.2	not assigned.not annotated	mercator4v7.0: not classified & original description: none	-1.46474	-0.601305	0.52749	0.894064	0.644492
6	Ctrl_Rd1_Rd3	Cc003144	0.79369	35.2	not assigned.not annotated	mercator4v7.0: not classified & original description: none	-1.4894	-0.55753	0.478738	0.861718	0.706473
6	Ctrl_Rd1_Rd3	Cc033844	0.790062	15.5.9.3	RNA processing.tRNA modification.tRNA ribonuclease activities.T2-type RNase *(RNS)	mercator4v7.0: T2-type RNase *(RNS) & original description: none	-1.5892	-0.296708	0.425198	0.993765	0.466947
6	Ctrl_Rd1_Rd3	Cc004466	0.788525	35.2	not assigned.not annotated	mercator4v7.0: not classified & original description: none	-1.66038	-0.225551	0.675414	0.564059	0.64646
6	Ctrl_Rd1_Rd3	Cc041801	0.787879	35.2	not assigned.not annotated	mercator4v7.0: not classified & original description: none	-1.44684	-0.618303	0.71025	0.903326	0.451564
6	Ctrl_Rd1_Rd3	Cc021707	0.785138	35.2	not assigned.not annotated	mercator4v7.0: not classified & original description: none	-1.54823	-0.423124	0.877169	0.714256	0.379933
6	Ctrl_Rd1_Rd3	Cc024481	0.782744	18.4.1.36	Protein modification.phosphorylation.TKL protein kinase activities.RLCK-X receptor-like protein kinase	mercator4v7.0: RLCK-X receptor-like protein kinase & original description: none	-1.56955	-0.36156	0.357252	0.927681	0.646182
6	Ctrl_Rd1_Rd3	Cc024481	0.782744	50.2.7	Enzyme classification.EC_2 transferases.EC_2-7 transferase transferring phosphorus-containing group	mercator4v7.0: EC_2.7 transferase transferring phosphorus-containing group & original description: none	-1.56955	-0.36156	0.357252	0.927681	0.646182
6	Ctrl_Rd1_Rd3	Cc015761	0.781756	27.14.6.5	Multi-process regulation.MAP kinase cascade signalling.MAP3K-RAF/subgroup-C protein kinase activities.subgroup-C5 protein kinase *(RAF19/36/43)	mercator4v7.0: MAP3K-RAF subgroup-C5 protein kinase *(RAF19/36/43) & original description: none	-1.64697	-0.216491	0.394774	0.790322	0.678362
6	Ctrl_Rd1_Rd3	Cc015761	0.781756	50.2.7	Enzyme classification.EC_2 transferases.EC_2-7 transferase transferring phosphorus-containing group	mercator4v7.0: EC_2.7 transferase transferring phosphorus-containing group & original description: none	-1.64697	-0.216491	0.394774	0.790322	0.678362
6	Ctrl_Rd1_Rd3	Cc005104	0.781131	14.5.3.7.4	RNA biosynthesis.DNA-binding transcriptional regulation.helix-turn-helix DNA-binding domain.TRIHELIX family.transcription factor *(GT2)	mercator4v7.0: TRIHELIX transcription factor *(GT2) & original description: none	-1.6504	-0.170261	0.487873	0.912379	0.420407
6	Ctrl_Rd1_Rd3	Cc009923	0.780744	21.3.5.2	Cell wall organisation.pectin.modification and degradation.pectate lyase	mercator4v7.0: pectate lyase & original description: none	-1.46694	-0.621697	0.76118	0.687341	0.640115
6	Ctrl_Rd1_Rd3	Cc009923	0.780744	50.4.2	Enzyme classification.EC_4 lyases.EC_4-2 carbon-oxygen lyase	mercator4v7.0: EC_4.2 carbon-oxygen lyase & original description: none	-1.46694	-0.621697	0.76118	0.687341	0.640115
6	Ctrl_Rd1_Rd3	Cc007428	0.780022	35.2	not assigned.not annotated	mercator4v7.0: not classified & original description: none	-1.61253	-0.319458	0.832758	0.555008	0.544221
6	Ctrl_Rd1_Rd3	Cc018043	0.77492	35.2	not assigned.not annotated	mercator4v7.0: not classified & original description: none	-1.47824	-0.582788	0.85555	0.693846	0.511634
6	Ctrl_Rd1_Rd3	Cc000257	0.774185	14.5.1.2.31	RNA biosynthesis.DNA-binding transcriptional regulation.basic DNA-binding domain.basic helix-loop-helix (bHLH) domain.bHLH transcription factor *(P1R3)	mercator4v7.0: bHLH transcription factor *(P1R3) & original description: none	-1.5776	-0.331617	0.350386	0.957532	0.601301
6	Ctrl_Rd1_Rd3	Cc047473	0.769697	5.2.11.1.1	Lipid metabolism.glycerolipid metabolism.glycerolipid degradation.triacylglycerol lipase activities.monoacylglycerol lipase	mercator4v7.0: monoacylglycerol lipase & original description: none	-1.67427	-0.157983	0.750018	0.650048	0.432184
6	Ctrl_Rd1_Rd3	Cc016764	0.766514	21.4.1.1.3	Cell wall organisation.cell wall proteins.hydroxyproline-rich glycoprotein activities.arabinogalactan-protein activities.Xylogen-type arabinogalactan protein *(XYP/XYLP)	mercator4v7.0: arabinogalactan protein *(Xylogen) & original description: none	-1.48056	-0.580995	0.500957	0.809446	0.751151
6	Ctrl_Rd1_Rd3	Cc012972	0.765152	35.2	not assigned.not annotated	mercator4v7.0: not classified & original description: none	-1.51366	-0.53689	0.626466	0.628059	0.796027
6	Ctrl_Rd1_Rd3	Cc017397	0.763209	21.4.1.1.2.1	Cell wall organisation.cell wall proteins.hydroxyproline-rich glycoprotein activities.arabinogalactan-protein activities.Fasciclin-type arabinogalactan protein activities.Fasciclin-type arabinogalactan protein *(FLA1)	mercator4v7.0: Fasciclin-type arabinogalactan protein & original description: none	-1.55675	-0.443458	0.533637	0.634102	0.832473
6	Ctrl_Rd1_Rd3	Cc017397	0.763209	26.7.1.4	External stimuli response.salinity.SOS (Salt Overly Sensitive) signalling pathway.regulatory factor *(SOS5)	mercator4v7.0: regulatory factor SOS5 of SOS *(Salt Overly Sensitive) signalling pathway & original description: none	-1.55675	-0.443458	0.533637	0.634102	0.832473
6	Ctrl_Rd1_Rd3	Cc023199	0.752614	35.2	not assigned.not annotated	mercator4v7.0: not classified & original description: none	-1.50843	-0.462699	0.839275	0.853698	0.278154
6	Ctrl_Rd1_Rd3	Cc006138	0.751818	3.1.4.2	Carbohydrate metabolism.sucrose metabolism.degradation.sucrose synthase	mercator4v7.0: sucrose synthase & original description: none	-1.44278	-0.635007	0.835602	0.771777	0.470407
6	Ctrl_Rd1_Rd3	Cc006138	0.751818	50.2.4	Enzyme classification.EC_2 transferases.EC_2-4 glycosyltransferase	mercator4v7.0: EC_2.4 glycosyltransferase & original description: none	-1.44278	-0.635007	0.835602	0.771777	0.470407
6	Ctrl_Rd1_Rd3	Cc030303	0.750236	5.1.6.2.1	Lipid metabolism.fatty acid metabolism.endoplasmic reticulum-localized fatty acid elongase (FAE) system.very long chain fatty acid elongation.catalytic protein *(CER2)	mercator4v7.0: catalytic protein *(CER2) & original description: none	-1.51645	-0.512186	0.471049	0.739301	0.818287
6	Ctrl_Rd1_Rd3	Cc030303	0.750236	50.2.3	Enzyme classification.EC_2 transferases.EC_2-3 acyltransferase	mercator4v7.0: EC_2.3 acyltransferase & original description: none	-1.51645	-0.512186	0.471049	0.739301	0.818287
6	Ctrl_Rd1_Rd3	Cc029648	0.745448	10.11.2.1.1	Phytohormone action.signalling peptides.CRP (cysteine-rich-peptide) category.GASA/GAST-peptide activity.GASA-precursor polypeptide	mercator4v7.0: GASA precursor polypeptide & original description: none	-1.71221	-0.0619122	0.530961	0.691767	0.551396
6	Ctrl_Rd1_Rd3	Cc047365	0.741191	10.11.2.4.2	Phytohormone action.signalling peptides.CRP (cysteine-rich-peptide) category.RALF/RALFL-peptide activity.RALF-peptide receptor *(CrRLK1L)	mercator4v7.0: RALF-peptide receptor *(CrRLK1L) & original description: none	-1.61858	-0.233134	0.313143	0.917904	0.62067
6	Ctrl_Rd1_Rd3	Cc047365	0.741191	18.4.1.16	Protein modification.phosphorylation.TKL protein kinase activities.CrlRLK1 protein kinase	mercator4v7.0: CrlRLK1 protein kinase & original description: none	-1.61858	-0.233134	0.313143	0.917904	0.62067
6	Ctrl_Rd1_Rd3	Cc047365	0.741191	50.2.7	Enzyme classification.EC_2 transferases.EC_2-7 transferase transferring phosphorus-containing group	mercator4v7.0: EC_2.7 transferase transferring phosphorus-containing group & original description: none	-1.61858	-0.233134	0.313143	0.917904	0.62067
6	Ctrl_Rd1_Rd3	Cc008565	0.740586	35.2	not assigned.not annotated	mercator4v7.0: not classified & original description: none	-1.69419	-0.0925786	0.716689	0.667262	0.40282
6	Ctrl_Rd1_Rd3	Cc009214	0.735785	9.4.2	Redox homeostasis.ascorbate-based redox regulation.peroxisomal/microsomal ascorbate peroxidase *(APX)	mercator4v7.0: peroxisomal/microsomal ascorbate peroxidase *(APX) & original description: none	-1.42327	-0.635152	0.688482	0.966501	0.403437
6	Ctrl_Rd1_Rd3	Cc009214	0.735785	50.1.11	Enzyme classification.EC_1 oxidoreductases.EC_1-11 oxidoreductase acting on peroxide as acceptor	mercator4v7.0: EC_1.11 oxidoreductase acting on peroxide as acceptor & original description: none	-1.42327	-0.635152	0.688482	0.966501	0.403437
6	Ctrl_Rd1_Rd3	Cc011846	0.733231	22.1.4.2	Vesicle trafficking.anterograde trafficking.protein storage vacuole trafficking machinery.regulatory protein *(COV1)	mercator4v7.0: regulatory protein *(COV1) of vacuolar protein sorting & original description: none	-1.63129	-0.172243	0.391965	0.988027	0.423542
6	Ctrl_Rd1_Rd3	Cc034947	0.731315	10.2.2.2	Phytohormone action.auxin.perception and signal transduction.transcriptional repressor *(IAA/AUX)	mercator4v7.0: transcriptional repressor *(IAA/AUX) & original description: none	-1.7066	-0.0573191	0.669992	0.682973	0.410956
6	Ctrl_Rd1_Rd3	Cc016955	0.728071	35.2	not assigned.not annotated	mercator4v7.0: not classified & original description: none	-1.53856	-0.467132	0.474699	0.672476	0.858519
6	Ctrl_Rd1_Rd3	Cc019793	0.726058	21.1.1.1.1	Cell wall organisation.cellulose.cellulose synthase complex (CSC).CSC components.cellulose synthase *(CesA)	mercator4v7.0: catalytic component *(CesA) of cellulose synthase complex & original description: none	-1.6952	-0.0616307	0.409871	0.827347	0.519613
6	Ctrl_Rd1_Rd3	Cc003997	0.725812	35.2	not assigned.not annotated	mercator4v7.0: not classified & original description: none	-1.55282	-0.449021	0.774012	0.483007	0.744817
6	Ctrl_Rd1_Rd3	Cc024288	0.725191	24.1.3.2.2.1	Solute transport.primary active transport.ABC-type transporter superfamily.ABC group-2 transporter activities.ABC2 subfamily-G transporter activities.ABC2 subfamily-G full-size transporter *(PDR1/2/3)	mercator4v7.0: ABC2 subfamily-G full-size transporter *(PDR1/2/3) & original description: none	-1.43688	-0.630173	0.489298	0.953471	0.624285
6	Ctrl_Rd1_Rd3	Cc006739	0.719596	35.2	not assigned.not annotated	mercator4v7.0: not classified & original description: none	-1.47776	-0.575366	0.4539	0.813709	0.785516
6	Ctrl_Rd1_Rd3	Cc019238	0.718317	14.5.1.2.31	RNA biosynthesis.DNA-binding transcriptional regulation.basic DNA-binding domain.basic helix-loop-helix (bHLH) domain.bHLH transcription factor *(P1R3)	mercator4v7.0: bHLH transcription factor *(P1R3) & original description: none	-1.49992	-0.501042	0.355882	0.920992	0.724091
6	Ctrl_Rd1_Rd3	Cc037311	0.717841	35.2	not assigned.not annotated	mercator4v7.0: not classified & original description: none	-1.44744	-0.654941	0.68557	0.674528	0.742281
6	Ctrl_Rd1_Rd3	Cc034336	0.716151	3.1.4.2	Carbohydrate metabolism.sucrose metabolism.degradation.sucrose synthase	mercator4v7.0: sucrose synthase & original description: none	-1.41138	-0.706712	0.729937	0.772443	0.615709
6	Ctrl_Rd1_Rd3	Cc034336	0.716151	50.2.4	Enzyme classification.EC_2 transferases.EC_2-4 glycosyltransferase	mercator4v7.0: EC_2.4 glycosyltransferase & original description: none	-1.41138	-0.706712	0.729937	0.772443	0.615709
6	Ctrl_Rd1_Rd3	Cc008434	0.711585	21.3.5.2	Cell wall organisation.pectin.modification and degradation.pectate lyase	mercator4v7.0: pectate lyase & original description: none	-1.61421	-0.233567	0.884747	0.697463	0.265571
6	Ctrl_Rd1_Rd3	Cc008434	0.711585	50.4.2	Enzyme classification.EC_4 lyases.EC_4-2 carbon-oxygen lyase	mercator4v7.0: EC_4.2 carbon-oxygen lyase & original description: none	-1.61421	-0.233567	0.884747	0.697463	0.265571
6	Ctrl_Rd1_Rd3	Cc045335	0.70871	50.3.2	Enzyme classification.EC_3 hydrolases.EC_3-2 glycosylase	mercator4v7.0: EC_3.2 glycosylase & original description: none	-1.42145	-0.663886	0.868183	0.757335	0.459819
6	Ctrl_Rd1_Rd3	Cc030699	0.700411	50.2.7	Enzyme classification.EC_2 transferases.EC_2-7 transferase transferring phosphorus-containing group	mercator4v7.0: EC_2.7 transferase transferring phosphorus-containing group & original description: none	-1.62228	-0.175529	0.7611	0.850574	0.186136
6	Ctrl_Rd1_Rd3	Cc001101	0.700032	14.5.7.8.1	RNA biosynthesis.DNA-binding transcriptional regulation.beta-hairpin exposed by alpha/beta-scaffold structure.AP2 transcription factor activity.transcription factor *(WRI/AIL)	mercator4v7.0: transcription factor *(WRI/AIL) & original description: none	-1.55464	-0.391106	0.972818	0.558833	0.414092
6	Ctrl_Rd1_Rd3	Cc025146	0.695384	20.2.2.9	Cytoskeleton organisation.microfilament network.actin polymerisation.actin-depolymerizing factor *(ADF1/2/++)	mercator4v7.0: actin-depolymerizing factor *(ADF1/2/++) & original description: none	-1.41396	-0.692327	0.845267	0.707415	0.553607
6	Ctrl_Rd1_Rd3	Cc006926	0.694878	21.4.1.1.2.1	Cell wall organisation.cell wall proteins.hydroxyproline-rich glycoprotein activities.arabinogalactan-protein activities.Fasciclin-type arabinogalactan protein activities.Fasciclin-type arabinogalactan protein *(FLA1)	mercator4v7.0: Fasciclin-type arabinogalactan protein & original description: none	-1.55291	-0.381739	0.979586	0.593923	0.361137
6	Ctrl_Rd1_Rd3	Cc005484	0.692148	10.11.2.1.1	Phytohormone action.signalling peptides.CRP (cysteine-rich-peptide) category.GASA/GAST-peptide activity.GASA-precursor polypeptide	mercator4v7.0: GASA precursor polypeptide & original description: none	-1.53171	-0.46933	0.439562	0.677598	0.883879
6	Ctrl_Rd1_Rd3	Cc009922	0.68794	35.2	not assigned.not annotated	mercator4v7.0: not classified & original description: none	-1.65356	-0.122385	0.816996	0.727944	0.23101
6	Ctrl_Rd1_Rd3	Cc018918	0.680774	18.12.1.5.1	Protein modification.targeting peptide maturation.endomembrane system.gamma secretase complex.catalytic component *(PS)	mercator4v7.0: catalytic component *(PS) of gamma secretase complex & original description: none	-1.49462	-0.40823	0.688754	1.04753	0.166564
6	Ctrl_Rd1_Rd3	Cc023687	0.676396	35.2	not assigned.not annotated	mercator4v7.0: not classified & original description: none	-1.55316	-0.332651	0.947692	0.732568	0.205555
6	Ctrl_Rd1_Rd3	Cc005511	0.674436	35.2	not assigned.not annotated	mercator4v7.0: not classified & original description: none	-1.62117	-0.189283	0.231218	0.922933	0.656298
6	Ctrl_Rd1_Rd3	Cc012971	0.673874	35.2	not assigned.not annotated	mercator4v7.0: not classified & original description: none	-1.57393	-0.370621	0.408654	0.628527	0.907374
6	Ctrl_Rd1_Rd3	Cc039075	0.673397	35.2	not assigned.not annotated	mercator4v7.0: not classified & original description: none	-1.60884	-0.177286	0.775464	0.871487	0.139175
6	Ctrl_Rd1_Rd3	Cc016175	0.666051	35.2	not assigned.not annotated	mercator4v7.0: not classified & original description: none	-1.59445	-0.258437	0.223308	0.896357	0.733222
6	Ctrl_Rd1_Rd3	Cc001791	0.663873	35.2	not assigned.not annotated	mercator4v7.0: not classified & original description: none	-1.38113	-0.746723	0.689989	0.830885	0.60698
6	Ctrl_Rd1_Rd3	Cc010592	0.661183	10.11.2.1.1	Phytohormone action.signalling peptides.CRP (cysteine-rich-peptide) category.GASA/GAST-peptide activity.GASA-precursor polypeptide	mercator4v7.0: GASA precursor polypeptide & original description: none	-1.73472	0.0443446	0.415425	0.678988	0.595963
6	Ctrl_Rd1_Rd3	Cc015947	0.658549	35.2	not assigned.not annotated	mercator4v7.0: not classified & original description: none	-1.38925	-0.654707	0.638024	1.05364	0.352292
6	Ctrl_Rd1_Rd3	Cc030477	0.658494	11.6.3	Chromatin organisation.DNA homeostasis.DNA exonuclease *(NEN)	mercator4v7.0: DNA exonuclease *(NEN) & original description: none	-1.69409	-0.0193224	0.776731	0.67772	0.258964
6	Ctrl_Rd1_Rd3	Cc030477	0.658494	29.4.3.2.1.3	Plant organogenesis.vascular system formation.phloem differentiation.sieve element formation.nucleus breakdown.DNA exonuclease *(NEN1/2/3)	mercator4v7.0: DNA exonuclease *(NEN1/2/3) & original description: none	-1.69409	-0.0193224	0.776731	0.67772	0.258964
6	Ctrl_Rd1_Rd3	Cc017548	0.656381	35.2	not assigned.not annotated	mercator4v7.0: not classified & original description: none	-1.3947	-0.735494	0.709396	0.735889	0.684905
6	Ctrl_Rd1_Rd3	Cc013030	0.655373	50.3.2	Enzyme classification.EC_3 hydrolases.EC_3-2 glycosylase	mercator4v7.0: EC_3.2 glycosylase & original description: none	-1.42408	-0.621487	0.967827	0.723657	0.354085
6	Ctrl_Rd1_Rd3	Cc014399	0.654774	21.2.2.2.2	Cell wall organisation.hemicellulose.xylan.modification and degradation.xylan O-acetyltransferase *(XOAT1/2/++)	mercator4v7.0: xylan O-acetyltransferase *(XOAT1/2/++) & original description: none	-1.42182	-0.602301	0.420558	1.07844	0.525127
6	Ctrl_Rd1_Rd3	Cc032274	0.654594	21.1.1.1.1	Cell wall organisation.cellulose.cellulose synthase complex (CSC).CSC components.cellulose synthase *(CesA)	mercator4v7.0: catalytic component *(CesA) of cellulose synthase complex & original description: none	-1.73161	0.0762093	0.475079	0.781807	0.39851
6	Ctrl_Rd1_Rd3	Cc013813	0.652102	21.4.1.1.2.1	Cell wall organisation.cell wall proteins.hydroxyproline-rich glycoprotein activities.arabinogalactan-protein activities.Fasciclin-type arabinogalactan protein activities.Fasciclin-type arabinogalactan protein *(FLA1)	mercator4v7.0: Fasciclin-type arabinogalactan protein & original description: none	-1.58012	-0.31079	0.252571	0.799556	0.838782
6	Ctrl_Rd1_Rd3	Cc013813	0.652102	26.7.1.4	External stimuli response.salinity.SOS (Salt Overly Sensitive) signalling pathway.regulatory factor *(SOS5)	mercator4v7.0: regulatory factor SOS5 of SOS *(Salt Overly Sensitive) signalling pathway & original description: none	-1.58012	-0.31079	0.252571	0.799556	0.838782
6	Ctrl_Rd1_Rd3	Cc017850	0.650363	18.4.4.4	Protein modification.phosphorylation.CAMK protein kinase activities.CDPK protein kinase	mercator4v7.0: CDPK protein kinase & original description: none	-1.61046	-0.175195	0.882704	0.75881	0.144138
6	Ctrl_Rd1_Rd3	Cc017850	0.650363	27.8.1.4	Multi-process regulation.calcium homeostasis.Ca2+-dependent signalling.calcium sensor and kinase *(CPK1/2/++)	mercator4v7.0: calcium sensor and kinase *(CPK1/2/++) & original description: none	-1.61046	-0.175195	0.882704	0.75881	0.144138
6	Ctrl_Rd1_Rd3	Cc017850	0.650363	50.2.7	Enzyme classification.EC_2 transferases.EC_2-7 transferase transferring phosphorus-containing group	mercator4v7.0: EC_2.7 transferase transferring phosphorus-containing group & original description: none	-1.61046	-0.175195	0.882704	0.75881	0.144138
6	Ctrl_Rd1_Rd3	Cc017093	0.648344	35.2	not assigned.not annotated	mercator4v7.0: not classified & original description: none	-1.39155	-0.740176	0.712192	0.731917	0.687615
6	Ctrl_Rd1_Rd3	Cc003314	0.647682	21.4.1.1.2.1	Cell wall organisation.cell wall proteins.hydroxyproline-rich glycoprotein activities.arabinogalactan-protein activities.Fasciclin-type arabinogalactan protein activities.Fasciclin-type arabinogalactan protein *(FLA1)	mercator4v7.0: Fasciclin-type arabinogalactan protein & original description: none	-1.5354	-0.414255	1.0183	0.477452	0.453908
6	Ctrl_Rd1_Rd3	Cc027341	0.641462	15.5.9.3	RNA processing.tRNA modification.tRNA ribonuclease activities.T2-type RNase *(RNS)	mercator4v7.0: T2-type RNase *(RNS) & original description: none	-1.43242	-0.615191	0.999223	0.628384	0.420003
6	Ctrl_Rd1_Rd3	Cc005971	0.639535	21.3.5.1.5	Cell wall organisation.pectin.modification and degradation.polygalacturonase activities.regulatory protein of polygalacturonase activity *(PGL1/2/3)	mercator4v7.0: regulatory protein of polygalacturonase activity *(PGL1/2/3) & original description: none	-1.4854	-0.508919	1.03248	0.535689	0.426155
6	Ctrl_Rd1_Rd3	Cc046613	0.639171	35.2	not assigned.not annotated	mercator4v7.0: not classified & original description: none	-1.69382	0.0396951	0.455062	0.918463	0.280601
6	Ctrl_Rd1_Rd3	Cc011027	0.638618	28.2.1.3	Plant reproduction.pollination and fertilization.pollen aperture formation.regulatory protein *(ELMOD-A/-B)	mercator4v7.0: regulatory protein *(ELMOD-A/-B) involved in pollen aperture formation & original description: none	-1.45561	-0.61735	0.494418	0.719433	0.859104
6	Ctrl_Rd1_Rd3	Cc030082	0.63722	50.3.2	Enzyme classification.EC_3 hydrolases.EC_3-2 glycosylase	mercator4v7.0: EC_3.2 glycosylase & original description: none	-1.62987	-0.217015	0.33741	0.607538	0.901935
6	Ctrl_Rd1_Rd3	Cc034162	0.633277	35.2	not assigned.not annotated	mercator4v7.0: not classified & original description: none	-1.72759	0.0158749	0.466774	0.51674	0.728202
6	Ctrl_Rd1_Rd3	Cc006033	0.633096	35.2	not assigned.not annotated	mercator4v7.0: not classified & original description: none	-1.41328	-0.689089	0.514266	0.827801	0.760305
6	Ctrl_Rd1_Rd3	Cc020016	0.632861	21.4.1.1.5.1	Cell wall organisation.cell wall proteins.hydroxyproline-rich glycoprotein activities.arabinogalactan-protein activities.arabinogalactan protein glycosylation.hydroxyproline O-galactosyltransferase *(GALT)	mercator4v7.0: hydroxyproline O-galactosyltransferase *(GALT) & original description: none	-1.60474	-0.250478	0.247136	0.740657	0.867424
6	Ctrl_Rd1_Rd3	Cc031642	0.62846	35.2	not assigned.not annotated	mercator4v7.0: not classified & original description: none	-1.63455	-0.0854048	0.221418	1.02232	0.476221
6	Ctrl_Rd1_Rd3	Cc007163	0.623528	24.3.2.2	Solute transport.channel-mediated transport.voltage-gated cation channel activities.potassium cation channel *(AKT/SKOR/GORK)	mercator4v7.0: voltage-gated potassium cation channel *(AKT/SKOR/GORK) & original description: none	-1.4943	-0.401294	0.244607	1.12824	0.522751
6	Ctrl_Rd1_Rd3	Cc006389	0.623369	24.2.5.3	Solute transport.carrier-mediated transport.TOC-type transporter superfamily.solute transporter	mercator4v7.0: solute transporter & original description: none	-1.36988	-0.767163	0.68157	0.802429	0.653042
6	Ctrl_Rd1_Rd3	Cc032109	0.623198	35.2	not assigned.not annotated	mercator4v7.0: not classified & original description: none	-1.67283	0.000934318	0.721008	0.814329	0.136561
6	Ctrl_Rd1_Rd3	Cc006512	0.621939	24.3.2.2	Solute transport.channel-mediated transport.voltage-gated cation channel activities.potassium cation channel *(AKT/SKOR/GORK)	mercator4v7.0: voltage-gated potassium cation channel *(AKT/SKOR/GORK) & original description: none	-1.62573	-0.0647837	0.54006	1.02209	0.128365
6	Ctrl_Rd1_Rd3	Cc026873	0.618471	10.11.2.1.1	Phytohormone action.signalling peptides.CRP (cysteine-rich-peptide) category.GASA/GAST-peptide activity.GASA-precursor polypeptide	mercator4v7.0: GASA precursor polypeptide & original description: none	-1.74798	0.105159	0.679328	0.544456	0.419037
6	Ctrl_Rd1_Rd3	Cc018910	0.617888	12.4.1.2.2	Cell division.cytokinesis.preprophase microtubule organization.TON1-TRM-PP2A (TTP) preprophase band formation complex.component *(TRM)	mercator4v7.0: component *(TRM) of TON1-TRM-PP2A (TTP) preprophase band formation complex & original description: none	-1.7314	0.104813	0.32759	0.791335	0.507667
6	Ctrl_Rd1_Rd3	Cc000619	0.617842	21.8.1.1	Cell wall organisation.cutin and suberin.cuticular lipid formation.fatty acyl omega-hydroxylase *(CYP86A)	mercator4v7.0: fatty acyl omega-hydroxylase & original description: none	-1.6685	-0.0650216	0.204185	0.784374	0.744957
6	Ctrl_Rd1_Rd3	Cc000619	0.617842	50.1.13	Enzyme classification.EC_1 oxidoreductases.EC_1-14 oxidoreductase acting on paired donor with incorporation or reduction of molecular oxygen	mercator4v7.0: EC_1.14 oxidoreductase acting on paired donor with incorporation or reduction of molecular oxygen & original description: none	-1.6685	-0.0650216	0.204185	0.784374	0.744957
6	Ctrl_Rd1_Rd3	Cc018455	0.617069	35.2	not assigned.not annotated	mercator4v7.0: not classified & original description: none	-1.40447	-0.716804	0.755954	0.611481	0.753841
6	Ctrl_Rd1_Rd3	Cc015392	0.615378	5.1.6.1.1.1	Lipid metabolism.fatty acid metabolism.endoplasmic reticulum-localized fatty acid elongase (FAE) system.fatty acid elongation complex.condensing enzyme activities.3-ketoacyl-CoA synthase *(KCS)	mercator4v7.0: 3-ketoacyl-CoA synthase *(KCS) & original description: none	-1.55427	-0.304278	0.166565	0.973537	0.718441
6	Ctrl_Rd1_Rd3	Cc006239	0.615212	5.1.4.2.1	Lipid metabolism.fatty acid metabolism.plastidial fatty acid synthase (ptFAS) system.ketoacyl-ACP synthase (ptKAS) activities.ketoacyl-ACP synthase I	mercator4v7.0: ketoacyl-ACP synthase I & original description: none	-1.62679	-0.0832873	0.212052	1.04868	0.449351
6	Ctrl_Rd1_Rd3	Cc024309	0.614823	35.2	not assigned.not annotated	mercator4v7.0: not classified & original description: none	-1.36904	-0.756031	0.597284	0.887016	0.640774
6	Ctrl_Rd1_Rd3	Cc032317	0.614357	35.2	not assigned.not annotated	mercator4v7.0: not classified & original description: none	-1.37488	-0.743711	0.896723	0.665722	0.556146
6	Ctrl_Rd1_Rd3	Cc025051	0.613929	35.2	not assigned.not annotated	mercator4v7.0: not classified & original description: none	-1.46036	-0.571848	0.348176	0.865802	0.81823
6	Ctrl_Rd1_Rd3	Cc008613	0.612882	35.2	not assigned.not annotated	mercator4v7.0: not classified & original description: none	-1.47593	-0.529886	1.03239	0.461913	0.511523
6	Ctrl_Rd1_Rd3	Cc009729	0.612055	21.1.1.2.1	Cell wall organisation.cellulose.cellulose synthase complex (CSC).CSC assembly.regulatory protein *(STELLO)	mercator4v7.0: cellulose synthase CSC-interactive protein *(STELLO) & original description: none	-1.75158	0.153731	0.493647	0.71796	0.386241
6	Ctrl_Rd1_Rd3	Cc004209	0.609185	35.2	not assigned.not annotated	mercator4v7.0: not classified & original description: none	-1.43029	-0.534129	0.977505	0.829957	0.156957
6	Ctrl_Rd1_Rd3	Cc022532	0.608271	21.4.1.1.3	Cell wall organisation.cell wall proteins.hydroxyproline-rich glycoprotein activities.arabinogalactan-protein activities.Xylogen-type arabinogalactan protein *(XYP/XYLP)	mercator4v7.0: arabinogalactan protein *(Xylogen) & original description: none	-1.45182	-0.609244	0.427985	0.769626	0.863452
6	Ctrl_Rd1_Rd3	Cc028879	0.604017	21.1.1.2.1	Cell wall organisation.cellulose.cellulose synthase complex (CSC).CSC assembly.regulatory protein *(STELLO)	mercator4v7.0: cellulose synthase CSC-interactive protein *(STELLO) & original description: none	-1.66786	-0.0647506	0.201313	0.742213	0.789082
6	Ctrl_Rd1_Rd3	Cc023881	0.600031	20.1.3.6	Cytoskeleton organisation.microtubular network.Kinesin microtubule-based motor protein activities.Kinesin-7-type motor protein	mercator4v7.0: Kinesin-7-type motor protein & original description: none	-1.69652	0.0225822	0.207684	0.773249	0.693006
6	Ctrl_Rd1_Rd3	Cc007207	0.599908	35.2	not assigned.not annotated	mercator4v7.0: not classified & original description: none	-1.38514	-0.635738	0.960155	0.840808	0.219916
6	Ctrl_Rd1_Rd3	Cc018194	0.598755	35.2	not assigned.not annotated	mercator4v7.0: not classified & original description: none	-1.72105	0.0128245	0.612027	0.371446	0.724754
6	Ctrl_Rd1_Rd3	Cc019013	0.597081	50.1.13	Enzyme classification.EC_1 oxidoreductases.EC_1-14 oxidoreductase acting on paired donor with incorporation or reduction of molecular oxygen	mercator4v7.0: EC_1.14 oxidoreductase acting on paired donor with incorporation or reduction of molecular oxygen & original description: none	-1.48416	-0.396678	0.99106	0.806729	0.0830522
6	Ctrl_Rd1_Rd3	Cc034467	0.594027	10.11.2.1.1	Phytohormone action.signalling peptides.CRP (cysteine-rich-peptide) category.GASA/GAST-peptide activity.GASA-precursor polypeptide	mercator4v7.0: GASA precursor polypeptide & original description: none	-1.37009	-0.762662	0.605706	0.828246	0.698802
6	Ctrl_Rd1_Rd3	Cc029982	0.593022	21.3.1.2.1	Cell wall organisation.pectin.homogalacturonan.modification and degradation.pectin methylesterase	mercator4v7.0: pectin methylesterase & original description: none	-1.74758	0.111723	0.710797	0.448787	0.476274
6	Ctrl_Rd1_Rd3	Cc029982	0.593022	50.3.1	Enzyme classification.EC_3 hydrolases.EC_3-1 hydrolase acting on ester bond	mercator4v7.0: EC_3.1 hydrolase acting on ester bond & original description: none	-1.74758	0.111723	0.710797	0.448787	0.476274
6	Ctrl_Rd1_Rd3	Cc031991	0.592068	35.2	not assigned.not annotated	mercator4v7.0: not classified & original description: none	-1.65097	-0.0834208	0.158211	0.796577	0.779601
6	Ctrl_Rd1_Rd3	Cc026767	0.59156	10.2.2.5.1	Phytohormone action.auxin.perception and signal transduction.receptor complex.protein kinase signalling component *(TMK1/2/++)	mercator4v7.0: protein kinase signalling component *(TMK1/2/++) of auxin receptor complex & original description: none	-1.73816	0.165528	0.540681	0.767576	0.264375
6	Ctrl_Rd1_Rd3	Cc026767	0.59156	18.4.1.9	Protein modification.phosphorylation.TKL protein kinase activities.LRR-IX protein kinase	mercator4v7.0: LRR-IX protein kinase & original description: none	-1.73816	0.165528	0.540681	0.767576	0.264375
6	Ctrl_Rd1_Rd3	Cc026767	0.59156	50.2.7	Enzyme classification.EC_2 transferases.EC_2-7 transferase transferring phosphorus-containing group	mercator4v7.0: EC_2.7 transferase transferring phosphorus-containing group & original description: none	-1.73816	0.165528	0.540681	0.767576	0.264375
6	Ctrl_Rd1_Rd3	Cc020072	0.590808	35.2	not assigned.not annotated	mercator4v7.0: not classified & original description: none	-1.64526	-0.0207306	0.796199	0.809397	0.0603905
6	Ctrl_Rd1_Rd3	Cc044672	0.588856	35.2	not assigned.not annotated	mercator4v7.0: not classified & original description: none	-1.56876	-0.206253	0.972419	0.73951	0.0630833
6	Ctrl_Rd1_Rd3	Cc020145	0.588361	35.2	not assigned.not annotated	mercator4v7.0: not classified & original description: none	-1.34695	-0.797958	0.721966	0.799099	0.623846
6	Ctrl_Rd1_Rd3	Cc044123	0.587243	14.5.4.5.4	RNA biosynthesis.DNA-binding transcriptional regulation.other all-alpha-helix DNA-binding domain.BBX family.class-IV transcription factor	mercator4v7.0: BBX class-IV transcription factor & original description: none	-1.46258	-0.552955	1.0263	0.415522	0.573718
6	Ctrl_Rd1_Rd3	Cc032490	0.586959	50.3.2	Enzyme classification.EC_3 hydrolases.EC_3-2 glycosylase	mercator4v7.0: EC_3.2 glycosylase & original description: none	-1.727	0.13379	0.26406	0.81708	0.512072
6	Ctrl_Rd1_Rd3	Cc006270	0.584787	50.3.1	Enzyme classification.EC_3 hydrolases.EC_3-1 hydrolase acting on ester bond	mercator4v7.0: EC_3.1 hydrolase acting on ester bond & original description: none	-1.44599	-0.615931	0.87339	0.420132	0.768396
6	Ctrl_Rd1_Rd3	Cc000079	0.582887	29.1.3.2.1	Plant organogenesis.leaf formation.stomata.stomatal patterning.regulatory protein *(NRPM1/2/3/4)	mercator4v7.0: regulatory protein *(NRPM1/2/3/4) involved in stomatal patterning & original description: none	-1.71792	0.0351457	0.373243	0.495438	0.814093
6	Ctrl_Rd1_Rd3	Cc044901	0.582648	11.3.1.4.6	Chromatin organisation.post-translational histone modification.histone methylation.JmjC-domain histone demethylase activities.histone demethylase *(PKDM8)	mercator4v7.0: histone demethylase *(PKDM8) & original description: none	-1.73967	0.175367	0.587457	0.73394	0.242911
6	Ctrl_Rd1_Rd3	Cc018193	0.581849	20.1.3.12.4	Cytoskeleton organisation.microtubular network.Kinesin microtubule-based motor protein activities.Kinesin-14-type motor protein activities.kinesin motor protein *(KIN14e/KIN14f/KIN14g)	mercator4v7.0: kinesin motor protein *(KIN14e/KIN14f/KIN14g) & original description: none	-1.62617	-0.207881	0.430286	0.435499	0.968269
6	Ctrl_Rd1_Rd3	Cc007701	0.577106	20.2.1	Cytoskeleton organisation.microfilament network.actin filament protein	mercator4v7.0: actin filament protein & original description: none	-1.55443	-0.314665	0.161133	0.843966	0.863996
6	Ctrl_Rd1_Rd3	Cc036663	0.575472	35.2	not assigned.not annotated	mercator4v7.0: not classified & original description: none	-1.4623	-0.479293	0.208623	1.07484	0.658129
6	Ctrl_Rd1_Rd3	Cc006210	0.574035	10.5.1.2	Phytohormone action.ethylene.biosynthesis.1-aminocyclopropane-1-carboxylate oxidase *(ACO1/2/++)	mercator4v7.0: 1-aminocyclopropane-1-carboxylate oxidase *(ACO1/2/++) & original description: none	-1.47658	-0.490717	0.225331	0.944815	0.797153
6	Ctrl_Rd1_Rd3	Cc006210	0.574035	14.3.4.5.1.3	RNA biosynthesis.RNA polymerase II-dependent transcription.transcription co-activation.MEDIATOR complex.head module.component *(MED11)	mercator4v7.0: component *(MED11) of head module of MEDIATOR transcription co-activator complex & original description: none	-1.47658	-0.490717	0.225331	0.944815	0.797153
6	Ctrl_Rd1_Rd3	Cc006210	0.574035	50.1.13	Enzyme classification.EC_1 oxidoreductases.EC_1-14 oxidoreductase acting on paired donor with incorporation or reduction of molecular oxygen	mercator4v7.0: EC_1.14 oxidoreductase acting on paired donor with incorporation or reduction of molecular oxygen & original description: none	-1.47658	-0.490717	0.225331	0.944815	0.797153
6	Ctrl_Rd1_Rd3	Cc019202	0.570532	21.4.2.1	Cell wall organisation.cell wall proteins.expansin activities.alpha-class expansin	mercator4v7.0: alpha-class expansin & original description: none	-1.59265	-0.140797	0.0938054	1.03268	0.606966
6	Ctrl_Rd1_Rd3	Cc004294	0.566569	35.2	not assigned.not annotated	mercator4v7.0: not classified & original description: none	-1.35182	-0.782236	0.879736	0.633551	0.620771
6	Ctrl_Rd1_Rd3	Cc007639	0.566424	21.2.2.2.2	Cell wall organisation.hemicellulose.xylan.modification and degradation.xylan O-acetyltransferase *(XOAT1/2/++)	mercator4v7.0: xylan O-acetyltransferase *(XOAT1/2/++) & original description: none	-1.37395	-0.567794	0.65353	1.16036	0.127849
6	Ctrl_Rd1_Rd3	Cc013117	0.565453	35.2	not assigned.not annotated	mercator4v7.0: not classified & original description: none	-1.50045	-0.452221	1.06071	0.342944	0.549016
6	Ctrl_Rd1_Rd3	Cc006511	0.564859	35.2	not assigned.not annotated	mercator4v7.0: not classified & original description: none	-1.64101	0.0341793	0.618432	0.960564	0.0278359
6	Ctrl_Rd1_Rd3	Cc022359	0.563726	18.4.4.4	Protein modification.phosphorylation.CAMK protein kinase activities.CDPK protein kinase	mercator4v7.0: CDPK protein kinase & original description: none	-1.3919	-0.663722	1.05848	0.546427	0.450715
6	Ctrl_Rd1_Rd3	Cc022359	0.563726	27.8.1.4	Multi-process regulation.calcium homeostasis.Ca2+-dependent signalling.calcium sensor and kinase *(CPK1/2/++)	mercator4v7.0: calcium sensor and kinase *(CPK1/2/++) & original description: none	-1.3919	-0.663722	1.05848	0.546427	0.450715
6	Ctrl_Rd1_Rd3	Cc022359	0.563726	50.2.7	Enzyme classification.EC_2 transferases.EC_2-7 transferase transferring phosphorus-containing group	mercator4v7.0: EC_2.7 transferase transferring phosphorus-containing group & original description: none	-1.3919	-0.663722	1.05848	0.546427	0.450715
6	Ctrl_Rd1_Rd3	Cc041283	0.563386	35.2	not assigned.not annotated	mercator4v7.0: not classified & original description: none	-1.33216	-0.80298	0.641314	0.91054	0.583281
6	Ctrl_Rd1_Rd3	Cc012928	0.562137	50.1.1	Enzyme classification.EC_1 oxidoreductases.EC_1-1 oxidoreductase acting on CH-OH group of donor	mercator4v7.0: EC_1.1 oxidoreductase acting on CH-OH group of donor & original description: none	-1.61241	-0.103394	0.0779467	0.963988	0.673869
6	Ctrl_Rd1_Rd3	Cc030840	0.561972	21.4.2.2	Cell wall organisation.cell wall proteins.expansin activities.alpha-like-class expansin	mercator4v7.0: alpha-like-class expansin & original description: none	-1.39515	-0.714454	0.503846	0.803127	0.802636
6	Ctrl_Rd1_Rd3	Cc001893	0.561806	10.11.2.3.3	Phytohormone action.signalling peptides.CRP (cysteine-rich-peptide) category.EPF/EPFL-peptide activity.EPF-peptide co-receptor *(TMM)	mercator4v7.0: EPF-peptide co-receptor *(TMM) & original description: none	-1.40234	-0.645934	0.350401	1.01022	0.687659
6	Ctrl_Rd1_Rd3	Cc001893	0.561806	29.1.3.2.3	Plant organogenesis.leaf formation.stomata.stomatal patterning.EPF-peptide co-receptor *(TMM)	mercator4v7.0: EPF-peptide co-receptor *(TMM) involved in stomatal patterning & original description: none	-1.40234	-0.645934	0.350401	1.01022	0.687659
6	Ctrl_Rd1_Rd3	Cc007741	0.559206	35.2	not assigned.not annotated	mercator4v7.0: not classified & original description: none	-1.77055	0.216506	0.426764	0.543798	0.583478
6	Ctrl_Rd1_Rd3	Cc011066	0.558517	21.4.1.1.2.1	Cell wall organisation.cell wall proteins.hydroxyproline-rich glycoprotein activities.arabinogalactan-protein activities.Fasciclin-type arabinogalactan protein activities.Fasciclin-type arabinogalactan protein *(FLA1)	mercator4v7.0: Fasciclin-type arabinogalactan protein & original description: none	-1.72668	0.101227	0.276724	0.568919	0.779806
6	Ctrl_Rd1_Rd3	Cc011066	0.558517	28.1.1.10.6	Plant reproduction.gametogenesis.male gametophyt.exine formation.regulatory protein *(DEAP1)	mercator4v7.0: regulatory protein *(DEAP1) of exine formation & original description: none	-1.72668	0.101227	0.276724	0.568919	0.779806
6	Ctrl_Rd1_Rd3	Cc002610	0.55754	35.2	not assigned.not annotated	mercator4v7.0: not classified & original description: none	-1.49382	-0.440107	0.18047	0.926331	0.827129
6	Ctrl_Rd1_Rd3	Cc013485	0.557522	21.4.1.3.2	Cell wall organisation.cell wall proteins.hydroxyproline-rich glycoprotein activities.extensin activities.LRR-domain extensin	mercator4v7.0: LRR-domain extensin & original description: none	-1.47175	-0.485703	1.11496	0.422675	0.419826
6	Ctrl_Rd1_Rd3	Cc017159	0.557273	24.3.2.2	Solute transport.channel-mediated transport.voltage-gated cation channel activities.potassium cation channel *(AKT/SKOR/GORK)	mercator4v7.0: voltage-gated potassium cation channel *(AKT/SKOR/GORK) & original description: none	-1.55275	-0.211178	0.0864266	1.09361	0.583888
6	Ctrl_Rd1_Rd3	Cc032845	0.557147	35.2	not assigned.not annotated	mercator4v7.0: not classified & original description: none	-1.60864	-0.180962	0.154986	0.718547	0.916072
6	Ctrl_Rd1_Rd3	Cc029971	0.555801	20.1.3.12.4	Cytoskeleton organisation.microtubular network.Kinesin microtubule-based motor protein activities.Kinesin-14-type motor protein activities.kinesin motor protein *(KIN14e/KIN14f/KIN14g)	mercator4v7.0: kinesin motor protein *(KIN14e/KIN14f/KIN14g) & original description: none	-1.60854	-0.190685	0.183815	0.67044	0.944969
6	Ctrl_Rd1_Rd3	Cc035594	0.554831	3.13.5.2	Carbohydrate metabolism.nucleotide sugar biosynthesis.UDP-D-xylose biosynthesis.UDP-D-apiose / UPD-D-xylose synthetase	mercator4v7.0: UDP-D-apiose / UPD-D-xylose synthetase & original description: none	-1.68988	0.0165816	0.932215	0.356527	0.384559
6	Ctrl_Rd1_Rd3	Cc024981	0.553956	21.8.1.1	Cell wall organisation.cutin and suberin.cuticular lipid formation.fatty acyl omega-hydroxylase *(CYP86A)	mercator4v7.0: fatty acyl omega-hydroxylase & original description: none	-1.71117	0.172982	0.611272	0.808957	0.117957
6	Ctrl_Rd1_Rd3	Cc024981	0.553956	50.1.13	Enzyme classification.EC_1 oxidoreductases.EC_1-14 oxidoreductase acting on paired donor with incorporation or reduction of molecular oxygen	mercator4v7.0: EC_1.14 oxidoreductase acting on paired donor with incorporation or reduction of molecular oxygen & original description: none	-1.71117	0.172982	0.611272	0.808957	0.117957
6	Ctrl_Rd1_Rd3	Cc031581	0.553891	14.5.3.1.11	RNA biosynthesis.DNA-binding transcriptional regulation.helix-turn-helix DNA-binding domain.HOMEO domain.zf-HD-type transcription factor	mercator4v7.0: zf-HD-type transcription factor & original description: none	-1.31485	-0.746347	0.825489	0.984754	0.25095
6	Ctrl_Rd1_Rd3	Cc002348	0.553597	5.1.6.1.1.1	Lipid metabolism.fatty acid metabolism.endoplasmic reticulum-localized fatty acid elongase (FAE) system.fatty acid elongation complex.condensing enzyme activities.3-ketoacyl-CoA synthase *(KCS)	mercator4v7.0: 3-ketoacyl-CoA synthase *(KCS) & original description: none	-1.37945	-0.741263	0.529162	0.819201	0.772354
6	Ctrl_Rd1_Rd3	Cc046021	0.552253	14.5.7.7.1	RNA biosynthesis.DNA-binding transcriptional regulation.beta-hairpin exposed by alpha/beta-scaffold structure.TCP transcription factor activity.transcription factor *(TCP)	mercator4v7.0: transcription factor *(TCP) & original description: none	-1.32898	-0.773829	0.564036	1.02722	0.511546
6	Ctrl_Rd1_Rd3	Cc029972	0.550345	35.2	not assigned.not annotated	mercator4v7.0: not classified & original description: none	-1.64657	-0.107615	0.253424	0.541996	0.958767
6	Ctrl_Rd1_Rd3	Cc003584	0.548389	35.2	not assigned.not annotated	mercator4v7.0: not classified & original description: none	-1.41474	-0.526852	0.252577	1.1842	0.504814
6	Ctrl_Rd1_Rd3	Cc027758	0.547409	5.2.11.2.1.1	Lipid metabolism.glycerolipid metabolism.glycerolipid degradation.phospholipase activities.phospholipase A1 activities.phospholipase-A1 *(PC-PLA1)	mercator4v7.0: phospholipase-A1 *(PC-PLA1) & original description: none	-1.32804	-0.781013	0.564921	1.01189	0.532234
6	Ctrl_Rd1_Rd3	Cc041670	0.543669	35.2	not assigned.not annotated	mercator4v7.0: not classified & original description: none	-1.45208	-0.484034	1.14474	0.525293	0.266086
6	Ctrl_Rd1_Rd3	Cc019688	0.543215	35.2	not assigned.not annotated	mercator4v7.0: not classified & original description: none	-1.39068	-0.533015	0.982483	0.90287	0.0383375
6	Ctrl_Rd1_Rd3	Cc009650	0.542997	35.2	not assigned.not annotated	mercator4v7.0: not classified & original description: none	-1.50654	-0.475367	0.550091	0.41866	1.01316
6	Ctrl_Rd1_Rd3	Cc003762	0.542678	35.2	not assigned.not annotated	mercator4v7.0: not classified & original description: none	-1.46351	-0.399755	0.151468	1.18015	0.531647
6	Ctrl_Rd1_Rd3	Cc006912	0.541812	21.3.4.1.1	Cell wall organisation.pectin.xylogalacturonan.biosynthesis.xylogalacturonan xylosyltransferase	mercator4v7.0: xylogalacturonan xylosyltransferase & original description: none	-1.3869	-0.67721	1.0492	0.475548	0.53936
6	Ctrl_Rd1_Rd3	Cc022643	0.53907	21.4.1.1.4	Cell wall organisation.cell wall proteins.hydroxyproline-rich glycoprotein activities.arabinogalactan-protein activities.lysine-rich arabinogalactan protein	mercator4v7.0: lysine-rich arabinogalactan protein & original description: none	-1.72503	0.129013	0.224331	0.594839	0.776843
6	Ctrl_Rd1_Rd3	Cc002450	0.53833	21.2.2.2.2	Cell wall organisation.hemicellulose.xylan.modification and degradation.xylan O-acetyltransferase *(XOAT1/2/++)	mercator4v7.0: xylan O-acetyltransferase *(XOAT1/2/++) & original description: none	-1.5066	-0.212257	0.765656	1.04431	-0.0911087
6	Ctrl_Rd1_Rd3	Cc009181	0.535379	9.3.3.2	Redox homeostasis.thiol-based redox regulation.thioredoxin activities.H-type thioredoxin *(Trx-H)	mercator4v7.0: H-type thioredoxin *(Trx-H) & original description: none	-1.58255	-0.231275	0.146382	0.71032	0.957118
6	Ctrl_Rd1_Rd3	Cc009181	0.535379	27.16.2.2	Multi-process regulation.nitric oxide signalling.S-nitrosylation.protein-S-nitrosothiol reductase *(TRX5)	mercator4v7.0: protein-S-nitrosothiol reductase *(TRX5) & original description: none	-1.58255	-0.231275	0.146382	0.71032	0.957118
6	Ctrl_Rd1_Rd3	Cc002811	0.534629	35.2	not assigned.not annotated	mercator4v7.0: not classified & original description: none	-1.76899	0.29298	0.457679	0.677764	0.340571
6	Ctrl_Rd1_Rd3	Cc017851	0.531846	21.4.1.1.2.6	Cell wall organisation.cell wall proteins.hydroxyproline-rich glycoprotein activities.arabinogalactan-protein activities.Fasciclin-type arabinogalactan protein activities.Fasciclin-type arabinogalactan protein *(FLA15-FLA18)	mercator4v7.0: Fasciclin-type arabinogalactan protein & original description: none	-1.66173	0.0284754	0.979359	0.507086	0.146813
6	Ctrl_Rd1_Rd3	Cc032120	0.5315	35.2	not assigned.not annotated	mercator4v7.0: not classified & original description: none	-1.41536	-0.63424	0.330359	0.920705	0.798536
6	Ctrl_Rd1_Rd3	Cc013302	0.530701	35.2	not assigned.not annotated	mercator4v7.0: not classified & original description: none	-1.71427	0.20461	0.186816	0.895481	0.42736
6	Ctrl_Rd1_Rd3	Cc001683	0.528931	21.5.2	Cell wall organisation.cell wall hydroxycinnamic acids.hydroxycinnamate glucosyltransferase *(HCAGT)	mercator4v7.0: hydroxycinnamate glucosyltransferase *(HCAGT) & original description: none	-1.29559	-0.827446	0.902888	0.806518	0.413633
6	Ctrl_Rd1_Rd3	Cc001683	0.528931	50.2.4	Enzyme classification.EC_2 transferases.EC_2-4 glycosyltransferase	mercator4v7.0: EC_2.4 glycosyltransferase & original description: none	-1.29559	-0.827446	0.902888	0.806518	0.413633
6	Ctrl_Rd1_Rd3	Cc032004	0.52768	35.2	not assigned.not annotated	mercator4v7.0: not classified & original description: none	-1.7119	0.181657	0.78433	0.640387	0.105525
6	Ctrl_Rd1_Rd3	Cc031351	0.526982	35.2	not assigned.not annotated	mercator4v7.0: not classified & original description: none	-1.41937	-0.651231	0.810034	0.395082	0.86548
6	Ctrl_Rd1_Rd3	Cc031724	0.524444	35.2	not assigned.not annotated	mercator4v7.0: not classified & original description: none	-1.37123	-0.630073	1.12029	0.639992	0.241016
6	Ctrl_Rd1_Rd3	Cc031391	0.52389	24.3.7.4	Solute transport.channel-mediated transport.MLO-type calcium channel activities.calmodulin-gated calcium channel *(MLO4/11/14)	mercator4v7.0: calmodulin-gated calcium channel *(MLO4/11/14) & original description: none	-1.30943	-0.837321	0.674458	0.887093	0.5852
6	Ctrl_Rd1_Rd3	Cc003375	0.523671	35.2	not assigned.not annotated	mercator4v7.0: not classified & original description: none	-1.34277	-0.802638	0.615556	0.80737	0.722483
6	Ctrl_Rd1_Rd3	Cc006247	0.523053	21.2.2.2.1	Cell wall organisation.hemicellulose.xylan.modification and degradation.xylan O-acetyltransferase *(RWA1/2/++)	mercator4v7.0: xylan O-acetyltransferase *(RWA1/2/++) & original description: none	-1.51548	-0.187251	0.145939	1.24485	0.311937
6	Ctrl_Rd1_Rd3	Cc044606	0.522391	35.2	not assigned.not annotated	mercator4v7.0: not classified & original description: none	-1.52933	-0.125579	0.264024	1.24698	0.143905
6	Ctrl_Rd1_Rd3	Cc017859	0.521957	10.9.3.1	Phytohormone action.strigolactone.conjugation and degradation.carboxylesterase *(CXE15)	mercator4v7.0: carboxylesterase *(CXE15) involved in strigolactone catabolism & original description: none	-1.75855	0.283472	0.637157	0.606213	0.231706
6	Ctrl_Rd1_Rd3	Cc017859	0.521957	50.3.1	Enzyme classification.EC_3 hydrolases.EC_3-1 hydrolase acting on ester bond	mercator4v7.0: EC_3.1 hydrolase acting on ester bond & original description: none	-1.75855	0.283472	0.637157	0.606213	0.231706
6	Ctrl_Rd1_Rd3	Cc032023	0.521148	50.2.3	Enzyme classification.EC_2 transferases.EC_2-3 acyltransferase	mercator4v7.0: EC_2.3 acyltransferase & original description: none	-1.29064	-0.832104	0.913247	0.800195	0.409299
6	Ctrl_Rd1_Rd3	Cc032023	0.521148	50.3.2	Enzyme classification.EC_3 hydrolases.EC_3-2 glycosylase	mercator4v7.0: EC_3.2 glycosylase & original description: none	-1.29064	-0.832104	0.913247	0.800195	0.409299
6	Ctrl_Rd1_Rd3	Cc032622	0.519704	35.2	not assigned.not annotated	mercator4v7.0: not classified & original description: none	-1.56686	-0.241104	0.0962355	0.776703	0.935029
6	Ctrl_Rd1_Rd3	Cc028371	0.519691	35.2	not assigned.not annotated	mercator4v7.0: not classified & original description: none	-1.3594	-0.72259	0.413845	1.01746	0.650686
6	Ctrl_Rd1_Rd3	Cc010353	0.518849	18.4.4.4	Protein modification.phosphorylation.CAMK protein kinase activities.CDPK protein kinase	mercator4v7.0: CDPK protein kinase & original description: none	-1.44399	-0.487896	1.17251	0.462541	0.296839
6	Ctrl_Rd1_Rd3	Cc010353	0.518849	27.8.1.4	Multi-process regulation.calcium homeostasis.Ca2+-dependent signalling.calcium sensor and kinase *(CPK1/2/++)	mercator4v7.0: calcium sensor and kinase *(CPK1/2/++) & original description: none	-1.44399	-0.487896	1.17251	0.462541	0.296839
6	Ctrl_Rd1_Rd3	Cc010353	0.518849	50.2.7	Enzyme classification.EC_2 transferases.EC_2-7 transferase transferring phosphorus-containing group	mercator4v7.0: EC_2.7 transferase transferring phosphorus-containing group & original description: none	-1.44399	-0.487896	1.17251	0.462541	0.296839
6	Ctrl_Rd1_Rd3	Cc023318	0.51783	21.1.2.1	Cell wall organisation.cellulose.cellulose-hemicellulose network assembly.regulatory protein *(CTL1/2)	mercator4v7.0: regulatory protein *(CTL1/2) of cellulose-hemicellulose network assembly & original description: none	-1.4966	-0.371084	1.17184	0.407806	0.288045
6	Ctrl_Rd1_Rd3	Cc000245	0.516405	21.1.2.2	Cell wall organisation.cellulose.cellulose-hemicellulose network assembly.regulatory protein *(COBL1/2/++)	mercator4v7.0: regulatory protein *(COBL1/2/++) of cellulose-hemicellulose network assembly & original description: none	-1.43469	-0.531143	0.188964	1.0388	0.738065
6	Ctrl_Rd1_Rd3	Cc012211	0.514925	3.13.5.2	Carbohydrate metabolism.nucleotide sugar biosynthesis.UDP-D-xylose biosynthesis.UDP-D-apiose / UPD-D-xylose synthetase	mercator4v7.0: UDP-D-apiose / UPD-D-xylose synthetase & original description: none	-1.71097	0.119061	0.907187	0.319896	0.364823
6	Ctrl_Rd1_Rd3	Cc035504	0.514895	5.2.1.3.1	Lipid metabolism.glycerolipid metabolism.phosphatidate homeostasis.mitochondrial lysophosphatidate biosynthesis.glycerol-3-phosphate acyltransferase *(GPAT1-3)	mercator4v7.0: glycerol-3-phosphate acyltransferase *(GPAT) & original description: none	-1.35912	-0.762679	0.504663	0.875182	0.741952
6	Ctrl_Rd1_Rd3	Cc044023	0.514407	21.1.1.4.1	Cell wall organisation.cellulose.cellulose synthase complex (CSC).microtubule-dependent CSC insertion.microtubule-interacting protein *(CC)	mercator4v7.0: microtubule-interacting component *(CC) of cellulose synthase complex & original description: none	-1.41734	-0.625992	0.312247	0.907051	0.824036
6	Ctrl_Rd1_Rd3	Cc015115	0.512885	50.2.4	Enzyme classification.EC_2 transferases.EC_2-4 glycosyltransferase	mercator4v7.0: EC_2.4 glycosyltransferase & original description: none	-1.52486	-0.217287	0.0263438	1.1362	0.579601
6	Ctrl_Rd1_Rd3	Cc001420	0.511483	19.1.5.3.1	Protein homeostasis.protein quality control.cytosolic Hsp70 chaperone system.nucleotide exchange function co-chaperone activities.molecular co-chaperone *(BAG1/2/3/4)	mercator4v7.0: molecular co-chaperone *(BAG1/2/3/4) & original description: none	-1.65289	0.0689362	0.94479	0.607954	0.0312065
6	Ctrl_Rd1_Rd3	Cc019251	0.510279	21.1.2.2	Cell wall organisation.cellulose.cellulose-hemicellulose network assembly.regulatory protein *(COBL1/2/++)	mercator4v7.0: regulatory protein *(COBL1/2/++) of cellulose-hemicellulose network assembly & original description: none	-1.44863	-0.412897	0.107787	1.17818	0.575561
6	Ctrl_Rd1_Rd3	Cc019628	0.509432	35.2	not assigned.not annotated	mercator4v7.0: not classified & original description: none	-1.73345	0.263226	0.699422	0.649587	0.12122
6	Ctrl_Rd1_Rd3	Cc015563	0.508375	21.2.3.1.1.2	Cell wall organisation.hemicellulose.heteromannan.biosynthesis.mannan synthase activities.mannan synthase *(CSLD)	mercator4v7.0: mannan synthase *(CSLD) & original description: none	-1.30512	-0.852612	0.815362	0.715376	0.626998
6	Ctrl_Rd1_Rd3	Cc006354	0.507667	35.2	not assigned.not annotated	mercator4v7.0: not classified & original description: none	-1.68468	0.0839919	0.0968924	0.666174	0.837624
6	Ctrl_Rd1_Rd3	Cc015395	0.507192	35.2	not assigned.not annotated	mercator4v7.0: not classified & original description: none	-1.48968	-0.403662	1.15728	0.305898	0.430169
6	Ctrl_Rd1_Rd3	Cc019609	0.507167	35.2	not assigned.not annotated	mercator4v7.0: not classified & original description: none	-1.28942	-0.863931	0.762972	0.840659	0.549718
6	Ctrl_Rd1_Rd3	Cc017160	0.507077	24.3.2.2	Solute transport.channel-mediated transport.voltage-gated cation channel activities.potassium cation channel *(AKT/SKOR/GORK)	mercator4v7.0: voltage-gated potassium cation channel *(AKT/SKOR/GORK) & original description: none	-1.59259	-0.0336522	0.0064278	1.08431	0.535507
6	Ctrl_Rd1_Rd3	Cc039288	0.506671	35.2	not assigned.not annotated	mercator4v7.0: not classified & original description: none	-1.72107	0.257019	0.670522	0.718798	0.0747319
6	Ctrl_Rd1_Rd3	Cc001260	0.504152	35.2	not assigned.not annotated	mercator4v7.0: not classified & original description: none	-1.44942	-0.571391	0.316804	0.750793	0.953219
6	Ctrl_Rd1_Rd3	Cc027544	0.503752	35.2	not assigned.not annotated	mercator4v7.0: not classified & original description: none	-1.30421	-0.792664	1.03732	0.65896	0.400588
6	Ctrl_Rd1_Rd3	Cc001688	0.50159	35.2	not assigned.not annotated	mercator4v7.0: not classified & original description: none	-1.41604	-0.618491	0.288566	0.922153	0.823811
6	Ctrl_Rd1_Rd3	Cc022854	0.499184	35.2	not assigned.not annotated	mercator4v7.0: not classified & original description: none	-1.72514	0.249639	0.114199	0.785434	0.575868
6	Ctrl_Rd1_Rd3	Cc008378	0.497825	26.1.4.4	External stimuli response.light.multiple photoreceptor signalling.phototropin/phytochrome signalling kinase *(PKS)	mercator4v7.0: phototropin/phytochrome signalling kinase *(PKS) & original description: none	-1.7763	0.354498	0.325784	0.626537	0.46948
6	Ctrl_Rd1_Rd3	Cc045539	0.497151	5.2.11.1.2.2	Lipid metabolism.glycerolipid metabolism.glycerolipid degradation.triacylglycerol lipase activities.diacyl-/triacylglycerol lipase activities.triacylglycerol lipase *(LIP)	mercator4v7.0: triacylglycerol lipase *(LIP) & original description: none	-1.52576	-0.331129	0.103293	0.792612	0.960988
6	Ctrl_Rd1_Rd3	Cc007755	0.495922	21.4.1.1.2.1	Cell wall organisation.cell wall proteins.hydroxyproline-rich glycoprotein activities.arabinogalactan-protein activities.Fasciclin-type arabinogalactan protein activities.Fasciclin-type arabinogalactan protein *(FLA1)	mercator4v7.0: Fasciclin-type arabinogalactan protein & original description: none	-1.4411	-0.574537	0.276378	0.823694	0.91557
6	Ctrl_Rd1_Rd3	Cc033776	0.493013	35.2	not assigned.not annotated	mercator4v7.0: not classified & original description: none	-1.53397	-0.24763	1.18067	0.37484	0.226096
6	Ctrl_Rd1_Rd3	Cc002726	0.490517	35.2	not assigned.not annotated	mercator4v7.0: not classified & original description: none	-1.26364	-0.863038	0.751005	0.959992	0.415679
6	Ctrl_Rd1_Rd3	Cc041812	0.488284	24.3.1.1	Solute transport.channel-mediated transport.MIP-type intrinsic protein activities.Nodulin-26-like intrinsic protein *(NIP)	mercator4v7.0: Nodulin-26-like intrinsic protein *(NIP) & original description: none	-1.30306	-0.806648	1.03398	0.580549	0.495174
6	Ctrl_Rd1_Rd3	Cc025829	0.48667	5.1.4.2.3	Lipid metabolism.fatty acid metabolism.plastidial fatty acid synthase (ptFAS) system.ketoacyl-ACP synthase (ptKAS) activities.ketoacyl-ACP synthase III	mercator4v7.0: ketoacyl-ACP synthase III & original description: none	-1.7091	0.217931	0.0594791	0.755162	0.676525
6	Ctrl_Rd1_Rd3	Cc025829	0.48667	50.2.3	Enzyme classification.EC_2 transferases.EC_2-3 acyltransferase	mercator4v7.0: EC_2.3 acyltransferase & original description: none	-1.7091	0.217931	0.0594791	0.755162	0.676525
6	Ctrl_Rd1_Rd3	Cc044327	0.485142	19.3.2.2.1	Protein homeostasis.proteolysis.serine peptidase activities.SCPL-type carboxypeptidase activities.carboxypeptidase *(SCPL)	mercator4v7.0: serine carboxypeptidase & original description: none	-1.67677	0.138067	0.96814	0.471442	0.0991218
6	Ctrl_Rd1_Rd3	Cc044327	0.485142	50.3.4	Enzyme classification.EC_3 hydrolases.EC_3-4 hydrolase acting on peptide bond (peptidase)	mercator4v7.0: EC_3.4 hydrolase acting on peptide bond (peptidase) & original description: none	-1.67677	0.138067	0.96814	0.471442	0.0991218
6	Ctrl_Rd1_Rd3	Cc019856	0.483661	35.2	not assigned.not annotated	mercator4v7.0: not classified & original description: none	-1.52938	-0.31955	0.113297	0.726696	1.00894
6	Ctrl_Rd1_Rd3	Cc031993	0.483258	35.2	not assigned.not annotated	mercator4v7.0: not classified & original description: none	-1.4247	-0.456034	1.20759	0.533359	0.139784
6	Ctrl_Rd1_Rd3	Cc034863	0.480142	14.5.1.2.32	RNA biosynthesis.DNA-binding transcriptional regulation.basic DNA-binding domain.basic helix-loop-helix (bHLH) domain.bHLH transcription factor *(IBH1)	mercator4v7.0: bHLH transcription factor *(IBH1) & original description: none	-1.36245	-0.463602	0.322391	1.34106	0.162605
6	Ctrl_Rd1_Rd3	Cc014883	0.480058	50.2.4	Enzyme classification.EC_2 transferases.EC_2-4 glycosyltransferase	mercator4v7.0: EC_2.4 glycosyltransferase & original description: none	-1.28004	-0.861603	0.948578	0.658354	0.534709
6	Ctrl_Rd1_Rd3	Cc021042	0.479688	21.2.1.2.4	Cell wall organisation.hemicellulose.xyloglucan.modification and degradation.1,2-beta-galactosidase *(BGAL10)	mercator4v7.0: 1,2-beta-galactosidase *(BGAL10) & original description: none	-1.7504	0.371648	0.253905	0.786986	0.337865
6	Ctrl_Rd1_Rd3	Cc021042	0.479688	50.3.2	Enzyme classification.EC_3 hydrolases.EC_3-2 glycosylase	mercator4v7.0: EC_3.2 glycosylase & original description: none	-1.7504	0.371648	0.253905	0.786986	0.337865
6	Ctrl_Rd1_Rd3	Cc004674	0.476329	26.1.2.1.4.3	External stimuli response.light.UV-A/blue light.cryptochrome-mediated photoperception.cryptochrome signalling.regulatory protein *(SUB1)	mercator4v7.0: regulatory protein *(SUB1) of cryptochrome signalling & original description: none	-1.46565	-0.403459	0.0485238	1.03164	0.78895
6	Ctrl_Rd1_Rd3	Cc038801	0.474935	35.2	not assigned.not annotated	mercator4v7.0: not classified & original description: none	-1.46279	-0.30442	0.0102266	1.21312	0.543864
6	Ctrl_Rd1_Rd3	Cc031681	0.474335	10.2.2.2	Phytohormone action.auxin.perception and signal transduction.transcriptional repressor *(IAA/AUX)	mercator4v7.0: transcriptional repressor *(IAA/AUX) & original description: none	-1.59598	-0.157173	0.931257	0.0769171	0.744979
6	Ctrl_Rd1_Rd3	Cc011724	0.473871	17.2.7	Protein biosynthesis.aminoacyl-tRNA formation.asparagine-tRNA ligase *(SYNC1/2/3)	mercator4v7.0: asparagine-tRNA ligase *(SYNC1/2/3) & original description: none	-1.36459	-0.7439	0.444773	0.868577	0.795142
6	Ctrl_Rd1_Rd3	Cc011724	0.473871	50.6.1	Enzyme classification.EC_6 ligases.EC_6-1 ligase forming carbon-oxygen bond	mercator4v7.0: EC_6.1 ligase forming carbon-oxygen bond & original description: none	-1.36459	-0.7439	0.444773	0.868577	0.795142
6	Ctrl_Rd1_Rd3	Cc006415	0.472802	35.2	not assigned.not annotated	mercator4v7.0: not classified & original description: none	-1.68019	0.190665	-0.010532	0.837841	0.662214
6	Ctrl_Rd1_Rd3	Cc033792	0.47203	22.7.1.8	Vesicle trafficking.vesicle tethering.RAB-GTPase activities.H-class RAB GTPase	mercator4v7.0: H-class RAB GTPase & original description: none	-1.59496	-0.0240902	1.10143	0.491622	0.026006
6	Ctrl_Rd1_Rd3	Cc013984	0.471309	14.5.3.1.4.1	RNA biosynthesis.DNA-binding transcriptional regulation.helix-turn-helix DNA-binding domain.HOMEO domain.TALE transcription factor family.KNOX class-I/II transcription factor	mercator4v7.0: KNOX class-I/II transcription factor & original description: none	-1.50792	-0.320523	0.0270766	0.889487	0.911879
6	Ctrl_Rd1_Rd3	Cc018391	0.470965	35.2	not assigned.not annotated	mercator4v7.0: not classified & original description: none	-1.67912	0.210119	-0.00896488	0.88753	0.590436
6	Ctrl_Rd1_Rd3	Cc034861	0.470911	35.2	not assigned.not annotated	mercator4v7.0: not classified & original description: none	-1.49999	-0.410805	0.208111	0.641092	1.06159
6	Ctrl_Rd1_Rd3	Cc024648	0.468354	35.2	not assigned.not annotated	mercator4v7.0: not classified & original description: none	-1.28846	-0.87521	0.815406	0.68042	0.667845
6	Ctrl_Rd1_Rd3	Cc030976	0.467246	29.2.6.5	Plant organogenesis.root formation.polar auxin transport activity.regulatory E3 ubiquitin ligase *(WAV3)	mercator4v7.0: regulatory E3 ubiquitin ligase *(WAV3) of PIN2 auxin transporter activity & original description: none	-1.2544	-0.898468	0.850104	0.806268	0.496491
6	Ctrl_Rd1_Rd3	Cc036245	0.466802	21.4.1.1.2.1	Cell wall organisation.cell wall proteins.hydroxyproline-rich glycoprotein activities.arabinogalactan-protein activities.Fasciclin-type arabinogalactan protein activities.Fasciclin-type arabinogalactan protein *(FLA1)	mercator4v7.0: Fasciclin-type arabinogalactan protein & original description: none	-1.69173	0.184092	0.0290106	0.668055	0.810571
6	Ctrl_Rd1_Rd3	Cc036245	0.466802	28.1.1.10.6	Plant reproduction.gametogenesis.male gametophyt.exine formation.regulatory protein *(DEAP1)	mercator4v7.0: regulatory protein *(DEAP1) of exine formation & original description: none	-1.69173	0.184092	0.0290106	0.668055	0.810571
6	Ctrl_Rd1_Rd3	Cc008406	0.462766	27.4.1	Multi-process regulation.14-3-3 regulatory system.14-3-3 phosphoprotein-binding protein *(GRF)	mercator4v7.0: 14-3-3 phosphoprotein-binding protein *(GRF) & original description: none	-1.55767	0.0621851	0.178015	1.23763	0.0798367
6	Ctrl_Rd1_Rd3	Cc007548	0.461456	26.4.1.3	External stimuli response.gravity.sensing and signalling.signalling protein factor *(LZY1)	mercator4v7.0: gravity signalling protein factor *(LZY1) & original description: none	-1.36238	-0.747116	0.443551	0.858441	0.807508
6	Ctrl_Rd1_Rd3	Cc000579	0.461031	14.5.3.9.1	RNA biosynthesis.DNA-binding transcriptional regulation.helix-turn-helix DNA-binding domain.MYB transcription factor family.R3-MYB transcription factor	mercator4v7.0: R3-MYB transcription factor & original description: none	-1.67455	0.177633	0.97985	0.446344	0.0707236
6	Ctrl_Rd1_Rd3	Cc018703	0.460238	35.2	not assigned.not annotated	mercator4v7.0: not classified & original description: none	-1.53911	-0.1696	-0.0728762	0.961716	0.819866
6	Ctrl_Rd1_Rd3	Cc025656	0.458202	50.3.2	Enzyme classification.EC_3 hydrolases.EC_3-2 glycosylase	mercator4v7.0: EC_3.2 glycosylase & original description: none	-1.6554	0.146273	-0.0600339	0.826538	0.742622
6	Ctrl_Rd1_Rd3	Cc001770	0.457143	20.1.3.6	Cytoskeleton organisation.microtubular network.Kinesin microtubule-based motor protein activities.Kinesin-7-type motor protein	mercator4v7.0: Kinesin-7-type motor protein & original description: none	-1.752	0.42638	0.262309	0.770994	0.29232
6	Ctrl_Rd1_Rd3	Cc019751	0.453513	35.2	not assigned.not annotated	mercator4v7.0: not classified & original description: none	-1.3455	-0.793535	0.597926	0.684157	0.856947
6	Ctrl_Rd1_Rd3	Cc007897	0.453027	35.2	not assigned.not annotated	mercator4v7.0: not classified & original description: none	-1.24282	-0.763828	0.952953	0.978907	0.0747848
6	Ctrl_Rd1_Rd3	Cc004055	0.452452	35.2	not assigned.not annotated	mercator4v7.0: not classified & original description: none	-1.33516	-0.810304	0.589083	0.742221	0.814157
6	Ctrl_Rd1_Rd3	Cc002198	0.452385	35.2	not assigned.not annotated	mercator4v7.0: not classified & original description: none	-1.26202	-0.90464	0.791931	0.779087	0.595645
6	Ctrl_Rd1_Rd3	Cc001530	0.451549	10.2.4.1.1	Phytohormone action.auxin.transport.polar auxin transport system.auxin transporter *(PIN)	mercator4v7.0: auxin transporter *(PIN) & original description: none	-1.44288	-0.535672	0.201394	0.812864	0.96429
6	Ctrl_Rd1_Rd3	Cc001530	0.451549	24.2.4.3	Solute transport.carrier-mediated transport.BART-type transporter superfamily.auxin efflux transporter *(PIN1/2/3)	mercator4v7.0: auxin efflux transporter *(PIN1/2/3) & original description: none	-1.44288	-0.535672	0.201394	0.812864	0.96429
6	Ctrl_Rd1_Rd3	Cc011752	0.451485	5.1.7.1.1	Lipid metabolism.fatty acid metabolism.fatty acid desaturation.electron supply.NADH:cytochrome-b5 reductase *(CBR1)	mercator4v7.0: NADH:cytochrome-b5 reductase *(CBR1) & original description: none	-1.34336	-0.796899	0.595937	0.692407	0.851917
6	Ctrl_Rd1_Rd3	Cc011752	0.451485	21.8.1.7.2.1	Cell wall organisation.cutin and suberin.cuticular lipid formation.alkane-forming pathway.electron supply module.NADH:cytochrome-b5 reductase *(CBR)	mercator4v7.0: NADH:cytochrome-b5 reductase *(CBR) & original description: none	-1.34336	-0.796899	0.595937	0.692407	0.851917
6	Ctrl_Rd1_Rd3	Cc011752	0.451485	50.1.6	Enzyme classification.EC_1 oxidoreductases.EC_1-6 oxidoreductase acting on NADH or NADPH	mercator4v7.0: EC_1.6 oxidoreductase acting on NADH or NADPH & original description: none	-1.34336	-0.796899	0.595937	0.692407	0.851917
6	Ctrl_Rd1_Rd3	Cc029194	0.44965	35.2	not assigned.not annotated	mercator4v7.0: not classified & original description: none	-1.6896	0.187012	0.0556134	0.549831	0.897145
6	Ctrl_Rd1_Rd3	Cc015909	0.44961	18.4.1.25	Protein modification.phosphorylation.TKL protein kinase activities.Crinkly-like protein kinase	mercator4v7.0: Crinkly-like protein kinase & original description: none	-1.43528	-0.38675	1.25108	0.461864	0.109086
6	Ctrl_Rd1_Rd3	Cc015909	0.44961	50.2.7	Enzyme classification.EC_2 transferases.EC_2-7 transferase transferring phosphorus-containing group	mercator4v7.0: EC_2.7 transferase transferring phosphorus-containing group & original description: none	-1.43528	-0.38675	1.25108	0.461864	0.109086
6	Ctrl_Rd1_Rd3	Cc021189	0.448653	50.1.10	Enzyme classification.EC_1 oxidoreductases.EC_1-10 oxidoreductase acting on diphenol or related substance as donor	mercator4v7.0: EC_1.10 oxidoreductase acting on diphenol or related substance as donor & original description: none	-1.76827	0.444807	0.582218	0.546216	0.19503
6	Ctrl_Rd1_Rd3	Cc011715	0.44759	17.2.7	Protein biosynthesis.aminoacyl-tRNA formation.asparagine-tRNA ligase *(SYNC1/2/3)	mercator4v7.0: asparagine-tRNA ligase *(SYNC1/2/3) & original description: none	-1.24939	-0.81912	1.08533	0.722682	0.260504
6	Ctrl_Rd1_Rd3	Cc011715	0.44759	50.6.1	Enzyme classification.EC_6 ligases.EC_6-1 ligase forming carbon-oxygen bond	mercator4v7.0: EC_6.1 ligase forming carbon-oxygen bond & original description: none	-1.24939	-0.81912	1.08533	0.722682	0.260504
6	Ctrl_Rd1_Rd3	Cc041600	0.44713	19.3.3.1	Protein homeostasis.proteolysis.aspartic peptidase activities.Pepsin-type protease	mercator4v7.0: Pepsin-type protease & original description: none	-1.32782	-0.805341	0.787279	0.495708	0.850171
6	Ctrl_Rd1_Rd3	Cc041357	0.445308	35.2	not assigned.not annotated	mercator4v7.0: not classified & original description: none	-1.58568	0.0846087	0.951596	0.734058	-0.184579
6	Ctrl_Rd1_Rd3	Cc030589	0.444962	35.2	not assigned.not annotated	mercator4v7.0: not classified & original description: none	-1.69572	0.362943	0.122657	0.955478	0.254637
6	Ctrl_Rd1_Rd3	Cc010949	0.444876	18.4.1.32.3	Protein modification.phosphorylation.TKL protein kinase activities.RLCK-VI receptor-like protein kinase activities.RLCK-VI class-B receptor-like protein kinase *(RLCK-VI-B3/4/5)	mercator4v7.0: RLCK-VI class-B receptor-like protein kinase *(RLCK-VI-B3/4/5) & original description: none	-1.7868	0.47493	0.379146	0.505304	0.427424
6	Ctrl_Rd1_Rd3	Cc010949	0.444876	50.2.7	Enzyme classification.EC_2 transferases.EC_2-7 transferase transferring phosphorus-containing group	mercator4v7.0: EC_2.7 transferase transferring phosphorus-containing group & original description: none	-1.7868	0.47493	0.379146	0.505304	0.427424
6	Ctrl_Rd1_Rd3	Cc045579	0.444128	21.1.3.2	Cell wall organisation.cellulose.cellulose modification.class-C endo-1,4-beta-glucanase	mercator4v7.0: class-C endo-1,4-beta-glucanase & original description: none	-1.69722	0.315879	0.802121	0.612509	-0.0332914
6	Ctrl_Rd1_Rd3	Cc047559	0.444079	27.5.2.3	Multi-process regulation.ROP-GTPase regulatory system.RopGAP GTPase-activating activities.regulatory protein *(ARO) of RenGAP activity	mercator4v7.0: regulatory protein *(ARO) of RenGAP activity & original description: none	-1.69134	0.156791	0.248646	0.306652	0.97925
6	Ctrl_Rd1_Rd3	Cc030767	0.441877	35.2	not assigned.not annotated	mercator4v7.0: not classified & original description: none	-1.65962	0.154583	1.04696	0.330857	0.12722
6	Ctrl_Rd1_Rd3	Cc001471	0.439997	50.2.4	Enzyme classification.EC_2 transferases.EC_2-4 glycosyltransferase	mercator4v7.0: EC_2.4 glycosyltransferase & original description: none	-1.26246	-0.899668	0.880907	0.643628	0.637596
6	Ctrl_Rd1_Rd3	Cc014140	0.439146	14.5.4.5.4	RNA biosynthesis.DNA-binding transcriptional regulation.other all-alpha-helix DNA-binding domain.BBX family.class-IV transcription factor	mercator4v7.0: BBX class-IV transcription factor & original description: none	-1.64493	0.0784978	0.0285466	0.540132	0.997748
6	Ctrl_Rd1_Rd3	Cc000292	0.43813	21.4.2.1	Cell wall organisation.cell wall proteins.expansin activities.alpha-class expansin	mercator4v7.0: alpha-class expansin & original description: none	-1.72849	0.421178	0.103257	0.824961	0.379094
6	Ctrl_Rd1_Rd3	Cc034814	0.437247	21.9.1	Cell wall organisation.cell surface reactive oxygen homeostasis.cell surface multi-copper oxidase *(SKU5)	mercator4v7.0: cell surface multi-copper oxidase *(SKU5) & original description: none	-1.64106	0.11217	-0.0641668	0.693359	0.899701
6	Ctrl_Rd1_Rd3	Cc034814	0.437247	50.1.10	Enzyme classification.EC_1 oxidoreductases.EC_1-10 oxidoreductase acting on diphenol or related substance as donor	mercator4v7.0: EC_1.10 oxidoreductase acting on diphenol or related substance as donor & original description: none	-1.64106	0.11217	-0.0641668	0.693359	0.899701
6	Ctrl_Rd1_Rd3	Cc005658	0.432954	21.2.1.1.1	Cell wall organisation.hemicellulose.xyloglucan.biosynthesis.1,4-beta-glucan synthase *(CSLC4/5/++)	mercator4v7.0: 1,4-beta-glucan synthase *(CSLC4/5/++) & original description: none	-1.51091	-0.243374	-0.0632449	0.875434	0.942093
6	Ctrl_Rd1_Rd3	Cc005658	0.432954	50.2.4	Enzyme classification.EC_2 transferases.EC_2-4 glycosyltransferase	mercator4v7.0: EC_2.4 glycosyltransferase & original description: none	-1.51091	-0.243374	-0.0632449	0.875434	0.942093
6	Ctrl_Rd1_Rd3	Cc022252	0.431952	10.1.2.1.1.1	Phytohormone action.abscisic acid.perception and signalling.receptor activities.cytoplasm-localized receptor complex.receptor component *(PYL/RCAR)	mercator4v7.0: receptor component *(PYL/RCAR) of cytoplasm-localized abscisic acid receptor complex & original description: none	-1.51705	-0.297979	0.0968701	0.609755	1.10841
6	Ctrl_Rd1_Rd3	Cc022252	0.431952	50.2.3	Enzyme classification.EC_2 transferases.EC_2-3 acyltransferase	mercator4v7.0: EC_2.3 acyltransferase & original description: none	-1.51705	-0.297979	0.0968701	0.609755	1.10841
6	Ctrl_Rd1_Rd3	Cc000765	0.431714	35.2	not assigned.not annotated	mercator4v7.0: not classified & original description: none	-1.24776	-0.801352	1.13829	0.668052	0.242764
6	Ctrl_Rd1_Rd3	Cc020465	0.431706	35.2	not assigned.not annotated	mercator4v7.0: not classified & original description: none	-1.39571	-0.533669	0.0898252	1.10302	0.736533
6	Ctrl_Rd1_Rd3	Cc000174	0.430985	50.1.10	Enzyme classification.EC_1 oxidoreductases.EC_1-10 oxidoreductase acting on diphenol or related substance as donor	mercator4v7.0: EC_1.10 oxidoreductase acting on diphenol or related substance as donor & original description: none	-1.71495	0.396798	0.703459	0.637294	-0.0226035
6	Ctrl_Rd1_Rd3	Cc000590	0.43045	50.3.1	Enzyme classification.EC_3 hydrolases.EC_3-1 hydrolase acting on ester bond	mercator4v7.0: EC_3.1 hydrolase acting on ester bond & original description: none	-1.23532	-0.852642	1.09447	0.663473	0.330024
6	Ctrl_Rd1_Rd3	Cc019606	0.430124	27.14.1	Multi-process regulation.MAP kinase cascade signalling.MAPK protein kinase *(MPK1/2/++)	mercator4v7.0: MAPK protein kinase *(MPK1/2/++) & original description: none	-1.30683	-0.849141	0.601524	0.801216	0.753236
6	Ctrl_Rd1_Rd3	Cc019606	0.430124	50.2.7	Enzyme classification.EC_2 transferases.EC_2-7 transferase transferring phosphorus-containing group	mercator4v7.0: EC_2.7 transferase transferring phosphorus-containing group & original description: none	-1.30683	-0.849141	0.601524	0.801216	0.753236
6	Ctrl_Rd1_Rd3	Cc008218	0.42951	35.2	not assigned.not annotated	mercator4v7.0: not classified & original description: none	-1.4617	-0.483244	0.395935	0.404739	1.14427
6	Ctrl_Rd1_Rd3	Cc024308	0.429308	35.2	not assigned.not annotated	mercator4v7.0: not classified & original description: none	-1.34931	-0.754465	0.409168	0.905955	0.788652
6	Ctrl_Rd1_Rd3	Cc017571	0.428918	35.2	not assigned.not annotated	mercator4v7.0: not classified & original description: none	-1.25648	-0.915168	0.764512	0.771529	0.635606
6	Ctrl_Rd1_Rd3	Cc011959	0.428019	35.2	not assigned.not annotated	mercator4v7.0: not classified & original description: none	-1.2698	-0.89894	0.695548	0.809289	0.663907
6	Ctrl_Rd1_Rd3	Cc001634	0.427682	19.2.2.12.4.2.1	Protein homeostasis.ubiquitin-proteasome system.ubiquitin-fold protein conjugation.CULLIN-based E3 ubiquitin ligase activities.CUL3-based E3 ubiquitin ligase complexes.BTB/POZ substrate adaptor component activities.substrate adaptor *(NPH3)	mercator4v7.0: substrate adaptor *(NPH3) of CUL3-BTB E3 ubiquitin ligase complex & original description: none	-1.4173	-0.574391	0.189019	0.881245	0.921424
6	Ctrl_Rd1_Rd3	Cc027804	0.427356	35.2	not assigned.not annotated	mercator4v7.0: not classified & original description: none	-1.41225	-0.592381	0.673835	0.268496	1.0623
6	Ctrl_Rd1_Rd3	Cc047112	0.427281	10.2.2.5.1	Phytohormone action.auxin.perception and signal transduction.receptor complex.protein kinase signalling component *(TMK1/2/++)	mercator4v7.0: protein kinase signalling component *(TMK1/2/++) of auxin receptor complex & original description: none	-1.37391	-0.693906	0.694358	0.366169	1.00729
6	Ctrl_Rd1_Rd3	Cc047112	0.427281	18.4.1.9	Protein modification.phosphorylation.TKL protein kinase activities.LRR-IX protein kinase	mercator4v7.0: LRR-IX protein kinase & original description: none	-1.37391	-0.693906	0.694358	0.366169	1.00729
6	Ctrl_Rd1_Rd3	Cc047112	0.427281	50.2.7	Enzyme classification.EC_2 transferases.EC_2-7 transferase transferring phosphorus-containing group	mercator4v7.0: EC_2.7 transferase transferring phosphorus-containing group & original description: none	-1.37391	-0.693906	0.694358	0.366169	1.00729
6	Ctrl_Rd1_Rd3	Cc025372	0.427159	19.2.2.10.3.5	Protein homeostasis.ubiquitin-proteasome system.ubiquitin-fold protein conjugation.U-Box E3 ubiquitin ligase activities.group-III.E3 ubiquitin ligase *(PUB25)	mercator4v7.0: U-Box-group-III E3 ubiquitin ligase & original description: none	-1.49871	-0.302624	1.12422	0.0477129	0.629402
6	Ctrl_Rd1_Rd3	Cc005835	0.426964	18.4.1.7	Protein modification.phosphorylation.TKL protein kinase activities.LRR-VII protein kinase	mercator4v7.0: LRR-VII protein kinase & original description: none	-1.40949	-0.320811	-0.0372532	1.30026	0.467296
6	Ctrl_Rd1_Rd3	Cc005835	0.426964	50.2.7	Enzyme classification.EC_2 transferases.EC_2-7 transferase transferring phosphorus-containing group	mercator4v7.0: EC_2.7 transferase transferring phosphorus-containing group & original description: none	-1.40949	-0.320811	-0.0372532	1.30026	0.467296
6	Ctrl_Rd1_Rd3	Cc042010	0.42618	21.4.1.1.2.3	Cell wall organisation.cell wall proteins.hydroxyproline-rich glycoprotein activities.arabinogalactan-protein activities.Fasciclin-type arabinogalactan protein activities.Fasciclin-type arabinogalactan protein *(FLA7)	mercator4v7.0: Fasciclin-type arabinogalactan protein & original description: none	-1.64748	0.233264	-0.125331	0.893464	0.646081
6	Ctrl_Rd1_Rd3	Cc023089	0.418064	4.4.3.3	Amino acid metabolism.serine group amino acid biosynthesis.glycine biosynthesis.serine hydroxymethyltransferase *(SHMT4/5/6)	mercator4v7.0: serine hydroxymethyltransferase *(SHMT4/5/6) & original description: none	-1.57665	0.0676072	1.10952	0.515006	-0.115485
6	Ctrl_Rd1_Rd3	Cc023089	0.418064	50.2.1	Enzyme classification.EC_2 transferases.EC_2-1 transferase transferring one-carbon group	mercator4v7.0: EC_2.1 transferase transferring one-carbon group & original description: none	-1.57665	0.0676072	1.10952	0.515006	-0.115485
6	Ctrl_Rd1_Rd3	Cc017653	0.417689	18.4.4.4	Protein modification.phosphorylation.CAMK protein kinase activities.CDPK protein kinase	mercator4v7.0: CDPK protein kinase & original description: none	-1.22501	-0.911035	1.01571	0.631364	0.488967
6	Ctrl_Rd1_Rd3	Cc017653	0.417689	27.8.1.4	Multi-process regulation.calcium homeostasis.Ca2+-dependent signalling.calcium sensor and kinase *(CPK1/2/++)	mercator4v7.0: calcium sensor and kinase *(CPK1/2/++) & original description: none	-1.22501	-0.911035	1.01571	0.631364	0.488967
6	Ctrl_Rd1_Rd3	Cc017653	0.417689	50.2.7	Enzyme classification.EC_2 transferases.EC_2-7 transferase transferring phosphorus-containing group	mercator4v7.0: EC_2.7 transferase transferring phosphorus-containing group & original description: none	-1.22501	-0.911035	1.01571	0.631364	0.488967
6	Ctrl_Rd1_Rd3	Cc024423	0.416423	21.1.2.1	Cell wall organisation.cellulose.cellulose-hemicellulose network assembly.regulatory protein *(CTL1/2)	mercator4v7.0: regulatory protein *(CTL1/2) of cellulose-hemicellulose network assembly & original description: none	-1.54383	-0.0829105	1.23009	0.293018	0.103632
6	Ctrl_Rd1_Rd3	Cc013001	0.416055	35.2	not assigned.not annotated	mercator4v7.0: not classified & original description: none	-1.3457	-0.775942	0.467516	0.813288	0.840835
6	Ctrl_Rd1_Rd3	Cc023901	0.415236	35.2	not assigned.not annotated	mercator4v7.0: not classified & original description: none	-1.63356	0.064011	0.996772	-0.00499999	0.577772
6	Ctrl_Rd1_Rd3	Cc028794	0.414415	20.1.1.1	Cytoskeleton organisation.microtubular network.alpha-beta-Tubulin heterodimer.alpha-Tubulin component *(TUA)	mercator4v7.0: alpha-Tubulin component *(TUA) of alpha-beta-Tubulin heterodimer & original description: none	-1.72556	0.411713	0.00915466	0.622733	0.681957
6	Ctrl_Rd1_Rd3	Cc044787	0.41387	5.1.6.1.1.1	Lipid metabolism.fatty acid metabolism.endoplasmic reticulum-localized fatty acid elongase (FAE) system.fatty acid elongation complex.condensing enzyme activities.3-ketoacyl-CoA synthase *(KCS)	mercator4v7.0: 3-ketoacyl-CoA synthase *(KCS) & original description: none	-1.23194	-0.935701	0.877401	0.692979	0.597265
6	Ctrl_Rd1_Rd3	Cc023253	0.4131	14.5.2.2.1	RNA biosynthesis.DNA-binding transcriptional regulation.zinc-coordinating DNA-binding domain.Cys4-GATA-related domain.A/B-GATA-type transcription factor	mercator4v7.0: A/B-GATA-type transcription factor & original description: none	-1.26003	-0.815868	1.1465	0.452157	0.477241
6	Ctrl_Rd1_Rd3	Cc014804	0.412789	24.2.5.1	Solute transport.carrier-mediated transport.TOC-type transporter superfamily.sugar efflux transporter *(SWEET1/2/3)	mercator4v7.0: sugar efflux transporter *(SWEET1/2/3) & original description: none	-1.26926	-0.730058	1.22855	0.542889	0.227875
6	Ctrl_Rd1_Rd3	Cc012390	0.412682	35.2	not assigned.not annotated	mercator4v7.0: not classified & original description: none	-1.26639	-0.899072	0.653109	0.850447	0.661905
6	Ctrl_Rd1_Rd3	Cc032721	0.412387	50.3.2	Enzyme classification.EC_3 hydrolases.EC_3-2 glycosylase	mercator4v7.0: EC_3.2 glycosylase & original description: none	-1.67833	0.299456	-0.0919436	0.693873	0.776941
6	Ctrl_Rd1_Rd3	Cc010301	0.410557	20.2.1	Cytoskeleton organisation.microfilament network.actin filament protein	mercator4v7.0: actin filament protein & original description: none	-1.53643	-0.0383919	-0.200771	0.990824	0.78477
6	Ctrl_Rd1_Rd3	Cc002999	0.410247	35.2	not assigned.not annotated	mercator4v7.0: not classified & original description: none	-1.34162	-0.444293	0.0427672	1.36226	0.380893
6	Ctrl_Rd1_Rd3	Cc002838	0.409428	35.2	not assigned.not annotated	mercator4v7.0: not classified & original description: none	-1.24803	-0.696541	1.17465	0.759836	0.0100859
6	Ctrl_Rd1_Rd3	Cc014909	0.408647	35.2	not assigned.not annotated	mercator4v7.0: not classified & original description: none	-1.6317	0.211812	-0.169189	0.821696	0.767382
6	Ctrl_Rd1_Rd3	Cc021541	0.408102	20.2.2.3	Cytoskeleton organisation.microfilament network.actin polymerisation.Profilin actin nucleation protein *(PFN1/2/++)	mercator4v7.0: Profilin actin nucleation protein *(PFN1/2/++) & original description: none	-1.27946	-0.882355	0.780267	0.587663	0.793889
6	Ctrl_Rd1_Rd3	Cc015888	0.407712	21.2.2.1.3.1	Cell wall organisation.hemicellulose.xylan.biosynthesis.xylosyltransferase activities.xylosyltransferase *(IRX9)	mercator4v7.0: xylosyltransferase *(IRX9) & original description: none	-1.19673	-0.823354	0.587673	1.22545	0.206957
6	Ctrl_Rd1_Rd3	Cc015888	0.407712	50.2.4	Enzyme classification.EC_2 transferases.EC_2-4 glycosyltransferase	mercator4v7.0: EC_2.4 glycosyltransferase & original description: none	-1.19673	-0.823354	0.587673	1.22545	0.206957
6	Ctrl_Rd1_Rd3	Cc006745	0.40761	35.2	not assigned.not annotated	mercator4v7.0: not classified & original description: none	-1.57481	0.0246905	-0.172717	0.80933	0.913511
6	Ctrl_Rd1_Rd3	Cc018704	0.407114	35.2	not assigned.not annotated	mercator4v7.0: not classified & original description: none	-1.44458	-0.434873	0.921122	0.0228637	0.935465
6	Ctrl_Rd1_Rd3	Cc001497	0.405973	35.2	not assigned.not annotated	mercator4v7.0: not classified & original description: none	-1.34594	-0.538667	0.0592144	1.25088	0.574513
6	Ctrl_Rd1_Rd3	Cc010196	0.405534	35.2	not assigned.not annotated	mercator4v7.0: not classified & original description: none	-1.69397	0.478816	0.21132	0.921852	0.081985
6	Ctrl_Rd1_Rd3	Cc041992	0.403844	50.3.6	Enzyme classification.EC_3 hydrolases.EC_3-6 hydrolase acting on acid anhydride	mercator4v7.0: EC_3.6 hydrolase acting on acid anhydride & original description: none	-1.21382	-0.805933	1.15392	0.725115	0.140718
6	Ctrl_Rd1_Rd3	Cc017764	0.400009	24.3.1.2	Solute transport.channel-mediated transport.MIP-type intrinsic protein activities.plasma membrane intrinsic protein *(PIP)	mercator4v7.0: plasma membrane intrinsic protein *(PIP) & original description: none	-1.43867	-0.496275	0.138588	0.738027	1.05833
6	Ctrl_Rd1_Rd3	Cc031580	0.399307	10.11.2.1.1	Phytohormone action.signalling peptides.CRP (cysteine-rich-peptide) category.GASA/GAST-peptide activity.GASA-precursor polypeptide	mercator4v7.0: GASA precursor polypeptide & original description: none	-1.78239	0.580972	0.34768	0.438072	0.415664
6	Ctrl_Rd1_Rd3	Cc002601	0.398795	18.3.1.3.2	Protein modification.lipidation.glycophosphatidylinositol (GPI) anchor addition.GPI anchor remodeling.GPI lipid remodeling hydrolase *(PGAP3)	mercator4v7.0: GPI lipid remodeling hydrolase *(PGAP3) & original description: none	-1.54809	0.1044	1.0358	0.671094	-0.2632
6	Ctrl_Rd1_Rd3	Cc035121	0.397858	35.2	not assigned.not annotated	mercator4v7.0: not classified & original description: none	-1.50555	-0.105739	1.25814	0.372629	-0.0194738
6	Ctrl_Rd1_Rd3	Cc032907	0.397696	35.2	not assigned.not annotated	mercator4v7.0: not classified & original description: none	-1.69448	0.367756	-0.0649287	0.593581	0.798076
6	Ctrl_Rd1_Rd3	Cc042140	0.397617	35.2	not assigned.not annotated	mercator4v7.0: not classified & original description: none	-1.37324	-0.278403	1.1043	0.851353	-0.304016
6	Ctrl_Rd1_Rd3	Cc044678	0.396459	35.2	not assigned.not annotated	mercator4v7.0: not classified & original description: none	-1.21554	-0.941167	0.702127	0.934388	0.520194
6	Ctrl_Rd1_Rd3	Cc005688	0.392189	20.1.3.3	Cytoskeleton organisation.microtubular network.Kinesin microtubule-based motor protein activities.Kinesin-4-type motor protein	mercator4v7.0: Kinesin-4-type motor protein & original description: none	-1.45584	-0.208663	-0.199164	1.10601	0.757656
6	Ctrl_Rd1_Rd3	Cc005688	0.392189	21.1.1.4.4	Cell wall organisation.cellulose.cellulose synthase complex (CSC).microtubule-dependent CSC insertion.matrix polysaccharide-trafficking kinesin *(FRA)	mercator4v7.0: matrix polysaccharide-trafficking kinesin *(FRA) & original description: none	-1.45584	-0.208663	-0.199164	1.10601	0.757656
6	Ctrl_Rd1_Rd3	Cc045619	0.391683	8.2.3.2	Secondary metabolism.phenolics biosynthesis.lignan biosynthesis.stereoselective coupling control protein *(DIRIGENT)	mercator4v7.0: stereoselective coupling control protein *(DIRIGENT) & original description: none	-1.22995	-0.825075	1.19579	0.490481	0.368752
6	Ctrl_Rd1_Rd3	Cc012986	0.390788	5.2.10.1	Lipid metabolism.glycerolipid metabolism.galactolipid biosynthesis.monogalactosyldiacylglycerol synthase *(MGD1)	mercator4v7.0: monogalactosyldiacylglycerol synthase *(MGD1) & original description: none	-1.42142	-0.441778	-0.0242558	0.979498	0.907958
6	Ctrl_Rd1_Rd3	Cc012986	0.390788	50.2.4	Enzyme classification.EC_2 transferases.EC_2-4 glycosyltransferase	mercator4v7.0: EC_2.4 glycosyltransferase & original description: none	-1.42142	-0.441778	-0.0242558	0.979498	0.907958
6	Ctrl_Rd1_Rd3	Cc029202	0.390778	20.1.5.4	Cytoskeleton organisation.microtubular network.microtubule dynamics.microtubule-stabilizing factor *(WDL1/2/++)	mercator4v7.0: microtubule-stabilizing factor *(WDL1/2/++) & original description: none	-1.491	-0.106825	-0.234109	1.04389	0.788038
6	Ctrl_Rd1_Rd3	Cc030356	0.390371	10.1.2.2.6	Phytohormone action.abscisic acid.perception and signalling.signal transduction.transcriptional repressor *(EAU)	mercator4v7.0: transcriptional repressor *(EAU) & original description: none	-1.66966	0.434793	-0.10344	0.91099	0.427314
6	Ctrl_Rd1_Rd3	Cc015686	0.389955	35.2	not assigned.not annotated	mercator4v7.0: not classified & original description: none	-1.28921	-0.874148	0.656643	0.692035	0.814681
6	Ctrl_Rd1_Rd3	Cc036265	0.387921	14.5.6.1	RNA biosynthesis.DNA-binding transcriptional regulation.alpha-helix exposed by beta-structure.MADS/AGL transcription factor	mercator4v7.0: MADS/AGL transcription factor & original description: none	-1.34616	-0.355842	1.19346	0.758044	-0.249508
6	Ctrl_Rd1_Rd3	Cc036265	0.387921	29.5.3.5	Plant organogenesis.flower formation.floral transition regulation.transcriptional regulator *(SOC1)	mercator4v7.0: transcriptional regulator *(SOC1) of floral transition & original description: none	-1.34616	-0.355842	1.19346	0.758044	-0.249508
6	Ctrl_Rd1_Rd3	Cc010775	0.387163	10.3.2.3.1	Phytohormone action.brassinosteroid.perception and signal transduction.BIN2-BES1 signalling cascade.protein kinase *(BIN2)	mercator4v7.0: brassinosteroid signalling protein kinase *(BIN2) & original description: none	-1.28264	-0.745005	0.281644	1.18621	0.559791
6	Ctrl_Rd1_Rd3	Cc010775	0.387163	18.4.3.4	Protein modification.phosphorylation.CMGC protein kinase activities.GSK protein kinase	mercator4v7.0: GSK protein kinase & original description: none	-1.28264	-0.745005	0.281644	1.18621	0.559791
6	Ctrl_Rd1_Rd3	Cc010775	0.387163	50.2.7	Enzyme classification.EC_2 transferases.EC_2-7 transferase transferring phosphorus-containing group	mercator4v7.0: EC_2.7 transferase transferring phosphorus-containing group & original description: none	-1.28264	-0.745005	0.281644	1.18621	0.559791
6	Ctrl_Rd1_Rd3	Cc006614	0.386971	35.2	not assigned.not annotated	mercator4v7.0: not classified & original description: none	-1.5872	0.157811	1.12556	0.419181	-0.115357
6	Ctrl_Rd1_Rd3	Cc046274	0.386874	10.4.1.2	Phytohormone action.cytokinin.biosynthesis.zeatin-type-cytokinin synthase *(CYP735A)	mercator4v7.0: zeatin-type-cytokinin synthase *(CYP735A) & original description: none	-1.20594	-0.80788	0.43388	1.26782	0.312117
6	Ctrl_Rd1_Rd3	Cc046274	0.386874	50.1.13	Enzyme classification.EC_1 oxidoreductases.EC_1-14 oxidoreductase acting on paired donor with incorporation or reduction of molecular oxygen	mercator4v7.0: EC_1.14 oxidoreductase acting on paired donor with incorporation or reduction of molecular oxygen & original description: none	-1.20594	-0.80788	0.43388	1.26782	0.312117
6	Ctrl_Rd1_Rd3	Cc044767	0.38503	35.2	not assigned.not annotated	mercator4v7.0: not classified & original description: none	-1.77802	0.613349	0.457342	0.393236	0.314092
6	Ctrl_Rd1_Rd3	Cc041805	0.383337	35.2	not assigned.not annotated	mercator4v7.0: not classified & original description: none	-1.22291	-0.954969	0.781985	0.756122	0.639771
6	Ctrl_Rd1_Rd3	Cc024271	0.380964	35.2	not assigned.not annotated	mercator4v7.0: not classified & original description: none	-1.44295	-0.240892	-0.204392	1.07711	0.811126
6	Ctrl_Rd1_Rd3	Cc015842	0.378693	35.2	not assigned.not annotated	mercator4v7.0: not classified & original description: none	-1.31558	-0.52626	1.32729	0.478891	0.0356558
6	Ctrl_Rd1_Rd3	Cc015133	0.37832	35.2	not assigned.not annotated	mercator4v7.0: not classified & original description: none	-1.61853	0.255326	-0.224199	0.743781	0.843622
6	Ctrl_Rd1_Rd3	Cc044150	0.378157	20.1.1.2	Cytoskeleton organisation.microtubular network.alpha-beta-Tubulin heterodimer.beta-Tubulin component *(TUB)	mercator4v7.0: beta-Tubulin component *(TUB) of alpha-beta-Tubulin heterodimer & original description: none	-1.70428	0.536583	-0.0542531	0.781255	0.440694
6	Ctrl_Rd1_Rd3	Cc002613	0.375498	35.2	not assigned.not annotated	mercator4v7.0: not classified & original description: none	-1.18853	-0.982451	0.846231	0.781953	0.542797
6	Ctrl_Rd1_Rd3	Cc037012	0.375471	35.2	not assigned.not annotated	mercator4v7.0: not classified & original description: none	-1.29802	-0.395939	1.13174	0.880896	-0.318674
6	Ctrl_Rd1_Rd3	Cc033706	0.372784	18.4.1.35.1	Protein modification.phosphorylation.TKL protein kinase activities.RLCK-IX receptor-like protein kinase activities.RLCK-IXa receptor-like protein kinase	mercator4v7.0: RLCK-IXa receptor-like protein kinase & original description: none	-1.46571	-0.307482	-0.0553404	0.711364	1.11717
6	Ctrl_Rd1_Rd3	Cc033706	0.372784	50.2.7	Enzyme classification.EC_2 transferases.EC_2-7 transferase transferring phosphorus-containing group	mercator4v7.0: EC_2.7 transferase transferring phosphorus-containing group & original description: none	-1.46571	-0.307482	-0.0553404	0.711364	1.11717
6	Ctrl_Rd1_Rd3	Cc004159	0.372344	18.4.1.32.3	Protein modification.phosphorylation.TKL protein kinase activities.RLCK-VI receptor-like protein kinase activities.RLCK-VI class-B receptor-like protein kinase *(RLCK-VI-B3/4/5)	mercator4v7.0: RLCK-VI class-B receptor-like protein kinase *(RLCK-VI-B3/4/5) & original description: none	-1.75439	0.630886	0.529062	0.480968	0.11347
6	Ctrl_Rd1_Rd3	Cc004159	0.372344	50.2.7	Enzyme classification.EC_2 transferases.EC_2-7 transferase transferring phosphorus-containing group	mercator4v7.0: EC_2.7 transferase transferring phosphorus-containing group & original description: none	-1.75439	0.630886	0.529062	0.480968	0.11347
6	Ctrl_Rd1_Rd3	Cc003200	0.370823	35.2	not assigned.not annotated	mercator4v7.0: not classified & original description: none	-1.55101	0.0686978	1.23064	0.273351	-0.0216807
6	Ctrl_Rd1_Rd3	Cc029678	0.370561	35.2	not assigned.not annotated	mercator4v7.0: not classified & original description: none	-1.51327	-0.106863	-0.160648	0.681597	1.09918
6	Ctrl_Rd1_Rd3	Cc002282	0.370071	21.8.1.2	Cell wall organisation.cutin and suberin.cuticular lipid formation.fatty acyl in-chain hydroxylase *(CYP77A)	mercator4v7.0: fatty acyl in-chain hydroxylase *(CYP77A) & original description: none	-1.75403	0.619071	0.600066	0.403476	0.131413
6	Ctrl_Rd1_Rd3	Cc002282	0.370071	50.1.13	Enzyme classification.EC_1 oxidoreductases.EC_1-14 oxidoreductase acting on paired donor with incorporation or reduction of molecular oxygen	mercator4v7.0: EC_1.14 oxidoreductase acting on paired donor with incorporation or reduction of molecular oxygen & original description: none	-1.75403	0.619071	0.600066	0.403476	0.131413
6	Ctrl_Rd1_Rd3	Cc013288	0.369524	35.2	not assigned.not annotated	mercator4v7.0: not classified & original description: none	-1.35489	-0.295751	-0.161806	1.35796	0.454485
6	Ctrl_Rd1_Rd3	Cc027613	0.369091	35.2	not assigned.not annotated	mercator4v7.0: not classified & original description: none	-1.47157	-0.319853	0.222481	0.309144	1.2598
6	Ctrl_Rd1_Rd3	Cc032129	0.368749	35.2	not assigned.not annotated	mercator4v7.0: not classified & original description: none	-1.6502	0.451329	0.775966	0.648258	-0.225354
6	Ctrl_Rd1_Rd3	Cc014105	0.368492	19.2.3.1.5.3	Protein homeostasis.ubiquitin-proteasome system.ubiquitin-fold protein deconjugation.UBQ deconjugation.PPPDE deubiquitinase activities.deubiquitinase	mercator4v7.0: deubiquitinase & original description: none	-1.60301	0.336693	-0.265325	0.957704	0.573937
6	Ctrl_Rd1_Rd3	Cc031558	0.368166	35.2	not assigned.not annotated	mercator4v7.0: not classified & original description: none	-1.24783	-0.656732	1.30543	0.552552	0.0465803
6	Ctrl_Rd1_Rd3	Cc002436	0.366671	10.2.4.2.1	Phytohormone action.auxin.transport.auxin influx.auxin transporter *(AUX/LAX)	mercator4v7.0: auxin transporter *(AUX/LAX) & original description: none	-1.52352	-0.0866546	-0.108511	0.557146	1.16154
6	Ctrl_Rd1_Rd3	Cc002436	0.366671	24.2.3.4.5	Solute transport.carrier-mediated transport.APC-type transporter superfamily.AAAP-type transporter activities.auxin transporter *(AUX1/LAX1)	mercator4v7.0: auxin transporter *(AUX1/LAX1) & original description: none	-1.52352	-0.0866546	-0.108511	0.557146	1.16154
6	Ctrl_Rd1_Rd3	Cc046516	0.36606	35.2	not assigned.not annotated	mercator4v7.0: not classified & original description: none	-1.23858	-0.803023	1.1987	0.301118	0.541784
6	Ctrl_Rd1_Rd3	Cc002727	0.364631	35.2	not assigned.not annotated	mercator4v7.0: not classified & original description: none	-1.41163	-0.0552595	1.03612	0.862658	-0.431885
6	Ctrl_Rd1_Rd3	Cc046597	0.363058	35.2	not assigned.not annotated	mercator4v7.0: not classified & original description: none	-1.53923	0.222771	0.972048	0.709304	-0.364891
6	Ctrl_Rd1_Rd3	Cc014819	0.36082	35.2	not assigned.not annotated	mercator4v7.0: not classified & original description: none	-1.39086	-0.362148	1.36309	0.207871	0.182042
6	Ctrl_Rd1_Rd3	Cc026595	0.360711	14.5.3.9.2.24	RNA biosynthesis.DNA-binding transcriptional regulation.helix-turn-helix DNA-binding domain.MYB transcription factor family.R2R3-MYB transcription factor family.subgroup transcription factor *(FLP/MYB88)	mercator4v7.0: MYB class-R2R3 transcription factor *(FLP/MYB88) & original description: none	-1.61607	0.344805	-0.273852	0.791752	0.753365
6	Ctrl_Rd1_Rd3	Cc026595	0.360711	29.1.3.3.3	Plant organogenesis.leaf formation.stomata.guard cell formation.transcriptional regulator *(MYB88/FLP)	mercator4v7.0: transcriptional regulator *(MYB88/FLP) involved in stomata formation & original description: none	-1.61607	0.344805	-0.273852	0.791752	0.753365
6	Ctrl_Rd1_Rd3	Cc041529	0.36004	35.2	not assigned.not annotated	mercator4v7.0: not classified & original description: none	-1.14581	-0.983315	1.0381	0.699461	0.391558
6	Ctrl_Rd1_Rd3	Cc045229	0.359549	35.2	not assigned.not annotated	mercator4v7.0: not classified & original description: none	-1.56588	0.217623	1.11144	0.462872	-0.226057
6	Ctrl_Rd1_Rd3	Cc033134	0.358685	35.2	not assigned.not annotated	mercator4v7.0: not classified & original description: none	-1.21947	-0.950414	0.852391	0.571722	0.74577
6	Ctrl_Rd1_Rd3	Cc037548	0.357709	50.2.7	Enzyme classification.EC_2 transferases.EC_2-7 transferase transferring phosphorus-containing group	mercator4v7.0: EC_2.7 transferase transferring phosphorus-containing group & original description: none	-1.48615	-0.116303	-0.235388	0.789353	1.04849
6	Ctrl_Rd1_Rd3	Cc014888	0.35618	20.1.1.2	Cytoskeleton organisation.microtubular network.alpha-beta-Tubulin heterodimer.beta-Tubulin component *(TUB)	mercator4v7.0: beta-Tubulin component *(TUB) of alpha-beta-Tubulin heterodimer & original description: none	-1.54856	0.144172	-0.314311	0.807278	0.911421
6	Ctrl_Rd1_Rd3	Cc029838	0.354804	35.2	not assigned.not annotated	mercator4v7.0: not classified & original description: none	-1.14482	-0.730224	1.07136	0.987246	-0.183559
6	Ctrl_Rd1_Rd3	Cc026108	0.353281	24.2.2.18	Solute transport.carrier-mediated transport.MFS-type transporter superfamily.phosphate transporter *(PHT5)	mercator4v7.0: phosphate transporter *(PHT5) & original description: none	-1.49787	0.0738926	-0.359881	1.01504	0.76882
6	Ctrl_Rd1_Rd3	Cc010758	0.351155	24.3.1.1	Solute transport.channel-mediated transport.MIP-type intrinsic protein activities.Nodulin-26-like intrinsic protein *(NIP)	mercator4v7.0: Nodulin-26-like intrinsic protein *(NIP) & original description: none	-1.30226	-0.490199	1.36566	0.445499	-0.0186997
6	Ctrl_Rd1_Rd3	Cc002244	0.350604	35.2	not assigned.not annotated	mercator4v7.0: not classified & original description: none	-1.18731	-0.992848	0.831683	0.716927	0.631552
6	Ctrl_Rd1_Rd3	Cc007768	0.348161	21.3.4.1.1	Cell wall organisation.pectin.xylogalacturonan.biosynthesis.xylogalacturonan xylosyltransferase	mercator4v7.0: xylogalacturonan xylosyltransferase & original description: none	-1.28937	-0.443195	1.31902	0.604126	-0.190588
6	Ctrl_Rd1_Rd3	Cc034294	0.345267	18.4.1.3	Protein modification.phosphorylation.TKL protein kinase activities.LRR-III protein kinase	mercator4v7.0: LRR-III protein kinase & original description: none	-1.55664	0.175485	-0.292145	0.662314	1.01098
6	Ctrl_Rd1_Rd3	Cc034294	0.345267	50.2.7	Enzyme classification.EC_2 transferases.EC_2-7 transferase transferring phosphorus-containing group	mercator4v7.0: EC_2.7 transferase transferring phosphorus-containing group & original description: none	-1.55664	0.175485	-0.292145	0.662314	1.01098
6	Ctrl_Rd1_Rd3	Cc008678	0.343767	10.7.2.2.3	Phytohormone action.jasmonic acid.perception and signal transduction.jasmonate-mediated regulatory activity.regulatory transcription factor *(ARF10/ARF16)	mercator4v7.0: transcriptional regulator *(ARF10/ARF16) involved in jasmonate-mediated signal transduction & original description: none	-1.18692	-0.940009	1.0415	0.412705	0.672722
6	Ctrl_Rd1_Rd3	Cc008678	0.343767	14.5.9.1	RNA biosynthesis.DNA-binding transcriptional regulation.beta-barrel DNA-binding domain.ARF transcription factor	mercator4v7.0: ARF transcription factor & original description: none	-1.18692	-0.940009	1.0415	0.412705	0.672722
6	Ctrl_Rd1_Rd3	Cc009212	0.341562	24.3.7.4	Solute transport.channel-mediated transport.MLO-type calcium channel activities.calmodulin-gated calcium channel *(MLO4/11/14)	mercator4v7.0: calmodulin-gated calcium channel *(MLO4/11/14) & original description: none	-1.49534	0.0505087	-0.360207	0.866599	0.938439
6	Ctrl_Rd1_Rd3	Cc037324	0.338583	18.4.1.3	Protein modification.phosphorylation.TKL protein kinase activities.LRR-III protein kinase	mercator4v7.0: LRR-III protein kinase & original description: none	-1.55889	0.178681	1.22997	0.158273	-0.00802768
6	Ctrl_Rd1_Rd3	Cc037324	0.338583	50.2.7	Enzyme classification.EC_2 transferases.EC_2-7 transferase transferring phosphorus-containing group	mercator4v7.0: EC_2.7 transferase transferring phosphorus-containing group & original description: none	-1.55889	0.178681	1.22997	0.158273	-0.00802768
6	Ctrl_Rd1_Rd3	Cc006749	0.336945	14.5.10.2	RNA biosynthesis.DNA-binding transcriptional regulation.undefined DNA-binding domain.GRAS transcription factor	mercator4v7.0: GRAS transcription factor & original description: none	-1.17632	-1.00323	0.858877	0.66558	0.655089
6	Ctrl_Rd1_Rd3	Cc006749	0.336945	26.4.1.6	External stimuli response.gravity.sensing and signalling.transcription factor *(SCR)	mercator4v7.0: gravity signalling transcription factor *(SCR) & original description: none	-1.17632	-1.00323	0.858877	0.66558	0.655089
6	Ctrl_Rd1_Rd3	Cc006749	0.336945	29.2.3.2	Plant organogenesis.root formation.endodermis apical meristem.transcriptional regulator *(SCR)	mercator4v7.0: GRAS-type transcriptional regulator *(SCR) of root development & original description: none	-1.17632	-1.00323	0.858877	0.66558	0.655089
6	Ctrl_Rd1_Rd3	Cc017448	0.336758	20.1.1.2	Cytoskeleton organisation.microtubular network.alpha-beta-Tubulin heterodimer.beta-Tubulin component *(TUB)	mercator4v7.0: beta-Tubulin component *(TUB) of alpha-beta-Tubulin heterodimer & original description: none	-1.45085	-0.090131	-0.339965	0.906081	0.974863
6	Ctrl_Rd1_Rd3	Cc041771	0.33667	24.3.2.2	Solute transport.channel-mediated transport.voltage-gated cation channel activities.potassium cation channel *(AKT/SKOR/GORK)	mercator4v7.0: voltage-gated potassium cation channel *(AKT/SKOR/GORK) & original description: none	-1.61039	0.512078	-0.280469	0.929415	0.449371
6	Ctrl_Rd1_Rd3	Cc032187	0.331327	24.2.1.5	Solute transport.carrier-mediated transport.DMT-type transporter superfamily.solute transporter *(UmamiT1/2/++)	mercator4v7.0: solute transporter *(UmamiT1/2/++) & original description: none	-1.17352	-0.99744	0.906481	0.573951	0.69053
6	Ctrl_Rd1_Rd3	Cc019788	0.331277	14.5.7.10.5.1	RNA biosynthesis.DNA-binding transcriptional regulation.beta-hairpin exposed by alpha/beta-scaffold structure.ERF transcription factor activity.subgroup ERF-V transcriptional regulator activities.subgroup ERF-V transcription factor *(SHN1/2/3)	mercator4v7.0: subgroup ERF-V transcription factor *(SHN1/2/3) & original description: none	-1.7251	0.760731	0.108063	0.611213	0.245091
6	Ctrl_Rd1_Rd3	Cc019788	0.331277	21.8.3.1	Cell wall organisation.cutin and suberin.biosynthesis regulation.transcription factor *(SHN)	mercator4v7.0: cutin and suberin biosynthesis transcription factor *(SHN) & original description: none	-1.7251	0.760731	0.108063	0.611213	0.245091
6	Ctrl_Rd1_Rd3	Cc021981	0.327047	19.3.2.2.1	Protein homeostasis.proteolysis.serine peptidase activities.SCPL-type carboxypeptidase activities.carboxypeptidase *(SCPL)	mercator4v7.0: serine carboxypeptidase & original description: none	-1.49609	0.0127066	1.32118	0.0430381	0.119162
6	Ctrl_Rd1_Rd3	Cc021981	0.327047	50.3.4	Enzyme classification.EC_3 hydrolases.EC_3-4 hydrolase acting on peptide bond (peptidase)	mercator4v7.0: EC_3.4 hydrolase acting on peptide bond (peptidase) & original description: none	-1.49609	0.0127066	1.32118	0.0430381	0.119162
6	Ctrl_Rd1_Rd3	Cc011097	0.326113	12.3.2.4	Cell division.meiotic recombination.meiotic double strand break initiation.accessory protein *(PRD3/PAIR1)	mercator4v7.0: meiotic double strand break initiation accessory protein *(PRD3/PAIR1) & original description: none	-1.5905	0.397477	-0.336321	0.642675	0.886669
6	Ctrl_Rd1_Rd3	Cc007060	0.325943	35.2	not assigned.not annotated	mercator4v7.0: not classified & original description: none	-1.11894	-0.878973	1.25799	0.613979	0.12594
6	Ctrl_Rd1_Rd3	Cc011223	0.32561	21.2.2.1.3.1	Cell wall organisation.hemicellulose.xylan.biosynthesis.xylosyltransferase activities.xylosyltransferase *(IRX9)	mercator4v7.0: xylosyltransferase *(IRX9) & original description: none	-1.05266	-0.931218	0.782609	1.18832	0.0129461
6	Ctrl_Rd1_Rd3	Cc011223	0.32561	50.2.4	Enzyme classification.EC_2 transferases.EC_2-4 glycosyltransferase	mercator4v7.0: EC_2.4 glycosyltransferase & original description: none	-1.05266	-0.931218	0.782609	1.18832	0.0129461
6	Ctrl_Rd1_Rd3	Cc017567	0.324962	35.2	not assigned.not annotated	mercator4v7.0: not classified & original description: none	-1.13017	-1.03537	0.953228	0.666375	0.54593
6	Ctrl_Rd1_Rd3	Cc034769	0.323782	14.5.3.2.1	RNA biosynthesis.DNA-binding transcriptional regulation.helix-turn-helix DNA-binding domain.tryptophan-cluster structure.RADIALIS-type transcription factor	mercator4v7.0: RADIALIS-type transcription factor & original description: none	-1.6841	0.681068	-0.158043	0.601847	0.559233
6	Ctrl_Rd1_Rd3	Cc017642	0.323223	35.2	not assigned.not annotated	mercator4v7.0: not classified & original description: none	-1.19078	-0.942712	0.944619	0.37728	0.811595
6	Ctrl_Rd1_Rd3	Cc012947	0.320952	50.2.3	Enzyme classification.EC_2 transferases.EC_2-3 acyltransferase	mercator4v7.0: EC_2.3 acyltransferase & original description: none	-1.08625	-0.709021	1.04032	1.06672	-0.311771
6	Ctrl_Rd1_Rd3	Cc000955	0.320838	35.2	not assigned.not annotated	mercator4v7.0: not classified & original description: none	-1.14248	-1.03061	0.921249	0.638892	0.612947
6	Ctrl_Rd1_Rd3	Cc009709	0.320819	50.2.4	Enzyme classification.EC_2 transferases.EC_2-4 glycosyltransferase	mercator4v7.0: EC_2.4 glycosyltransferase & original description: none	-1.06364	-1.00769	0.783526	1.09672	0.191088
6	Ctrl_Rd1_Rd3	Cc006776	0.320553	35.2	not assigned.not annotated	mercator4v7.0: not classified & original description: none	-1.12742	-1.04187	0.933114	0.683944	0.552228
6	Ctrl_Rd1_Rd3	Cc001094	0.319968	24.1.2.2.1	Solute transport.primary active transport.P-type ATPase superfamily.group-P2 ATPase activities.P2A-type calcium cation-transporting ATPase *(ECA)	mercator4v7.0: P2A-type calcium cation-transporting ATPase *(ECA) & original description: none	-1.21198	-0.69039	1.38242	0.323976	0.195976
6	Ctrl_Rd1_Rd3	Cc016198	0.317867	21.3.1.2.1	Cell wall organisation.pectin.homogalacturonan.modification and degradation.pectin methylesterase	mercator4v7.0: pectin methylesterase & original description: none	-1.17012	-0.987266	0.929285	0.475437	0.752667
6	Ctrl_Rd1_Rd3	Cc016198	0.317867	50.3.1	Enzyme classification.EC_3 hydrolases.EC_3-1 hydrolase acting on ester bond	mercator4v7.0: EC_3.1 hydrolase acting on ester bond & original description: none	-1.17012	-0.987266	0.929285	0.475437	0.752667
6	Ctrl_Rd1_Rd3	Cc030578	0.316975	5.2.11.2.2.4	Lipid metabolism.glycerolipid metabolism.glycerolipid degradation.phospholipase activities.phospholipase A2 activities.phospholipase-A2 *(pPLA2-III)	mercator4v7.0: phospholipase-A2 *(pPLA2-III)) & original description: none	-1.50135	0.109826	1.30714	0.146379	-0.0620023
6	Ctrl_Rd1_Rd3	Cc021483	0.316959	35.2	not assigned.not annotated	mercator4v7.0: not classified & original description: none	-1.63238	0.503968	1.01026	0.223011	-0.104868
6	Ctrl_Rd1_Rd3	Cc006611	0.314099	35.2	not assigned.not annotated	mercator4v7.0: not classified & original description: none	-1.10156	-1.04681	1.02137	0.642458	0.484545
6	Ctrl_Rd1_Rd3	Cc018884	0.312487	35.2	not assigned.not annotated	mercator4v7.0: not classified & original description: none	-1.10576	-0.963825	1.21548	0.482731	0.371374
6	Ctrl_Rd1_Rd3	Cc006108	0.311068	18.4.1.3	Protein modification.phosphorylation.TKL protein kinase activities.LRR-III protein kinase	mercator4v7.0: LRR-III protein kinase & original description: none	-1.42589	-0.0907292	-0.365181	0.775544	1.10625
6	Ctrl_Rd1_Rd3	Cc006108	0.311068	50.2.7	Enzyme classification.EC_2 transferases.EC_2-7 transferase transferring phosphorus-containing group	mercator4v7.0: EC_2.7 transferase transferring phosphorus-containing group & original description: none	-1.42589	-0.0907292	-0.365181	0.775544	1.10625
6	Ctrl_Rd1_Rd3	Cc030233	0.310238	21.4.1.1.2.6	Cell wall organisation.cell wall proteins.hydroxyproline-rich glycoprotein activities.arabinogalactan-protein activities.Fasciclin-type arabinogalactan protein activities.Fasciclin-type arabinogalactan protein *(FLA15-FLA18)	mercator4v7.0: Fasciclin-type arabinogalactan protein & original description: none	-1.4654	0.114506	1.28821	0.329714	-0.26703
6	Ctrl_Rd1_Rd3	Cc003300	0.309834	10.11.2.4.3	Phytohormone action.signalling peptides.CRP (cysteine-rich-peptide) category.RALF/RALFL-peptide activity.RALF-peptide co-receptor *(LLG1/2)	mercator4v7.0: RALF-peptide co-receptor *(LLG1/2) & original description: none	-1.5559	0.48577	-0.43042	0.877007	0.623541
6	Ctrl_Rd1_Rd3	Cc012084	0.309042	35.2	not assigned.not annotated	mercator4v7.0: not classified & original description: none	-1.07577	-0.966759	1.21801	0.617974	0.206543
6	Ctrl_Rd1_Rd3	Cc018829	0.308322	14.5.7.7.1	RNA biosynthesis.DNA-binding transcriptional regulation.beta-hairpin exposed by alpha/beta-scaffold structure.TCP transcription factor activity.transcription factor *(TCP)	mercator4v7.0: transcription factor *(TCP) & original description: none	-1.04659	-1.05123	0.886085	0.980221	0.231508
6	Ctrl_Rd1_Rd3	Cc047163	0.306799	15.4.1.2.6	RNA processing.mRNA modification.RNA 5-end processing.RNA-dependent RNase P complex.component *(POP6/POP7)	mercator4v7.0: component *(POP6/POP7) of RNA-dependent RNase P complex & original description: none	-1.63619	0.697392	-0.265631	0.744755	0.459676
6	Ctrl_Rd1_Rd3	Cc041276	0.305577	35.2	not assigned.not annotated	mercator4v7.0: not classified & original description: none	-1.14553	-0.457642	1.11901	0.986707	-0.502547
6	Ctrl_Rd1_Rd3	Cc044155	0.305251	35.2	not assigned.not annotated	mercator4v7.0: not classified & original description: none	-1.10232	-0.959213	1.23315	0.436834	0.391555
6	Ctrl_Rd1_Rd3	Cc006616	0.305151	35.2	not assigned.not annotated	mercator4v7.0: not classified & original description: none	-1.02932	-1.00071	1.08807	0.865659	0.0763052
6	Ctrl_Rd1_Rd3	Cc021172	0.302689	50.3.6	Enzyme classification.EC_3 hydrolases.EC_3-6 hydrolase acting on acid anhydride	mercator4v7.0: EC_3.6 hydrolase acting on acid anhydride & original description: none	-1.12725	-0.710756	1.33777	0.643421	-0.143191
6	Ctrl_Rd1_Rd3	Cc023762	0.30171	50.3.2	Enzyme classification.EC_3 hydrolases.EC_3-2 glycosylase	mercator4v7.0: EC_3.2 glycosylase & original description: none	-1.07633	-1.07616	0.966825	0.744019	0.441655
6	Ctrl_Rd1_Rd3	Cc013790	0.30169	10.11.1.6.1	Phytohormone action.signalling peptides.NCRP (non-cysteine-rich-peptide) category.DVL/ROT-peptide activity.DVL/RTFL-precursor polypeptide	mercator4v7.0: DVL/RTFL precursor polypeptide & original description: none	-1.0805	-0.892851	1.2907	0.602487	0.0801686
6	Ctrl_Rd1_Rd3	Cc039717	0.300388	35.2	not assigned.not annotated	mercator4v7.0: not classified & original description: none	-1.44188	0.304626	0.952915	0.764164	-0.579827
6	Ctrl_Rd1_Rd3	Cc001128	0.298877	24.1.2.2.1	Solute transport.primary active transport.P-type ATPase superfamily.group-P2 ATPase activities.P2A-type calcium cation-transporting ATPase *(ECA)	mercator4v7.0: P2A-type calcium cation-transporting ATPase *(ECA) & original description: none	-1.32239	-0.339914	1.45043	0.175034	0.0368381
6	Ctrl_Rd1_Rd3	Cc034740	0.298038	35.2	not assigned.not annotated	mercator4v7.0: not classified & original description: none	-1.61529	0.629809	-0.327338	0.543958	0.76886
6	Ctrl_Rd1_Rd3	Cc002718	0.297498	21.2.2.2.1	Cell wall organisation.hemicellulose.xylan.modification and degradation.xylan O-acetyltransferase *(RWA1/2/++)	mercator4v7.0: xylan O-acetyltransferase *(RWA1/2/++) & original description: none	-1.53031	0.5969	0.459915	0.936123	-0.462633
6	Ctrl_Rd1_Rd3	Cc011938	0.297348	21.6.3.2	Cell wall organisation.lignin.monolignol glycosylation and deglycosylation.coniferin beta-glucosidase *(BGLU45/46/47)	mercator4v7.0: coniferin beta-glucosidase *(BGLU45/46/47) & original description: none	-1.61349	0.758757	-0.117589	0.895065	0.0772569
6	Ctrl_Rd1_Rd3	Cc011938	0.297348	50.3.2	Enzyme classification.EC_3 hydrolases.EC_3-2 glycosylase	mercator4v7.0: EC_3.2 glycosylase & original description: none	-1.61349	0.758757	-0.117589	0.895065	0.0772569
6	Ctrl_Rd1_Rd3	Cc014113	0.29435	50.3.2	Enzyme classification.EC_3 hydrolases.EC_3-2 glycosylase	mercator4v7.0: EC_3.2 glycosylase & original description: none	-1.05302	-1.05395	1.12559	0.616883	0.364491
6	Ctrl_Rd1_Rd3	Cc030051	0.293479	21.8.1.6.1	Cell wall organisation.cutin and suberin.cuticular lipid formation.alcohol-forming pathway.fatty acyl CoA reductase *(FAR)	mercator4v7.0: fatty acyl CoA reductase *(FAR) & original description: none	-1.12024	-0.545297	1.24381	0.847938	-0.426214
6	Ctrl_Rd1_Rd3	Cc038099	0.293441	21.9.1	Cell wall organisation.cell surface reactive oxygen homeostasis.cell surface multi-copper oxidase *(SKU5)	mercator4v7.0: cell surface multi-copper oxidase *(SKU5) & original description: none	-1.50068	0.370257	-0.507796	0.744442	0.893773
6	Ctrl_Rd1_Rd3	Cc038099	0.293441	50.1.10	Enzyme classification.EC_1 oxidoreductases.EC_1-10 oxidoreductase acting on diphenol or related substance as donor	mercator4v7.0: EC_1.10 oxidoreductase acting on diphenol or related substance as donor & original description: none	-1.50068	0.370257	-0.507796	0.744442	0.893773
6	Ctrl_Rd1_Rd3	Cc008661	0.29221	35.2	not assigned.not annotated	mercator4v7.0: not classified & original description: none	-1.01116	-1.06762	1.01223	0.88283	0.183718
6	Ctrl_Rd1_Rd3	Cc021217	0.289525	4.6.8.3	Amino acid metabolism.amino acid degradation.aromatic amino acids.aromatic amino acid decarboxylase	mercator4v7.0: aromatic amino acid decarboxylase & original description: none	-1.47392	0.561502	0.296524	1.09366	-0.477767
6	Ctrl_Rd1_Rd3	Cc021217	0.289525	50.4.1	Enzyme classification.EC_4 lyases.EC_4-1 carbon-carbon lyase	mercator4v7.0: EC_4.1 carbon-carbon lyase & original description: none	-1.47392	0.561502	0.296524	1.09366	-0.477767
6	Ctrl_Rd1_Rd3	Cc014080	0.288742	19.3.7.1	Protein homeostasis.proteolysis.protease inhibitor activities.Serpin protease inhibitor	mercator4v7.0: Serpin protease inhibitor & original description: none	-1.06188	-1.08326	1.03322	0.637316	0.474605
6	Ctrl_Rd1_Rd3	Cc020767	0.285018	50.2.4	Enzyme classification.EC_2 transferases.EC_2-4 glycosyltransferase	mercator4v7.0: EC_2.4 glycosyltransferase & original description: none	-1.39718	-0.0895829	-0.324626	0.522353	1.28904
6	Ctrl_Rd1_Rd3	Cc031366	0.283951	50.3.1	Enzyme classification.EC_3 hydrolases.EC_3-1 hydrolase acting on ester bond	mercator4v7.0: EC_3.1 hydrolase acting on ester bond & original description: none	-1.57766	0.689506	0.688266	0.620464	-0.420575
6	Ctrl_Rd1_Rd3	Cc046619	0.283768	35.2	not assigned.not annotated	mercator4v7.0: not classified & original description: none	-1.48752	0.447577	0.995521	0.567609	-0.523192
6	Ctrl_Rd1_Rd3	Cc031729	0.282834	50.3.1	Enzyme classification.EC_3 hydrolases.EC_3-1 hydrolase acting on ester bond	mercator4v7.0: EC_3.1 hydrolase acting on ester bond & original description: none	-1.69025	0.847634	0.606514	0.238126	-0.0020212
6	Ctrl_Rd1_Rd3	Cc009732	0.28186	5.3.5.3.3	Lipid metabolism.sphingolipid metabolism.sphingolipid phosphorylation.long-chain base phosphate metabolism.sphingoid long-chain base phosphate phosphatase *(SPP1)	mercator4v7.0: sphingoid long-chain base phosphate phosphatase *(SPP1) & original description: none	-1.23466	-0.506826	1.47146	0.22745	0.0425848
6	Ctrl_Rd1_Rd3	Cc040230	0.279572	35.2	not assigned.not annotated	mercator4v7.0: not classified & original description: none	-1.68098	0.809181	0.711169	0.101181	0.0594483
6	Ctrl_Rd1_Rd3	Cc044056	0.277912	50.3.4	Enzyme classification.EC_3 hydrolases.EC_3-4 hydrolase acting on peptide bond (peptidase)	mercator4v7.0: EC_3.4 hydrolase acting on peptide bond (peptidase) & original description: none	-1.1384	-0.688967	1.43595	0.408799	-0.0173813
6	Ctrl_Rd1_Rd3	Cc018317	0.277294	35.2	not assigned.not annotated	mercator4v7.0: not classified & original description: none	-1.08263	-0.727878	1.37214	0.618708	-0.180345
6	Ctrl_Rd1_Rd3	Cc018919	0.273835	35.2	not assigned.not annotated	mercator4v7.0: not classified & original description: none	-1.18175	-0.42182	1.40374	0.56633	-0.366505
6	Ctrl_Rd1_Rd3	Cc031744	0.273507	35.2	not assigned.not annotated	mercator4v7.0: not classified & original description: none	-1.03304	-1.09635	1.08565	0.583208	0.460534
6	Ctrl_Rd1_Rd3	Cc015695	0.270471	14.5.3.1.11	RNA biosynthesis.DNA-binding transcriptional regulation.helix-turn-helix DNA-binding domain.HOMEO domain.zf-HD-type transcription factor	mercator4v7.0: zf-HD-type transcription factor & original description: none	-1.70276	0.9545	0.252967	0.209554	0.285736
6	Ctrl_Rd1_Rd3	Cc020814	0.268482	24.2.2.1.7	Solute transport.carrier-mediated transport.MFS-type transporter superfamily.SP-type sugar transporter activities.polyol/monosaccharide transporter *(PLT1/2/++)	mercator4v7.0: polyol/monosaccharide transporter *(PLT1/2/++) & original description: none	-1.56203	0.594647	1.05558	0.166043	-0.254243
6	Ctrl_Rd1_Rd3	Cc011243	0.268177	18.4.1.25	Protein modification.phosphorylation.TKL protein kinase activities.Crinkly-like protein kinase	mercator4v7.0: Crinkly-like protein kinase & original description: none	-1.44876	0.39448	1.13517	0.435785	-0.51667
6	Ctrl_Rd1_Rd3	Cc011243	0.268177	50.2.7	Enzyme classification.EC_2 transferases.EC_2-7 transferase transferring phosphorus-containing group	mercator4v7.0: EC_2.7 transferase transferring phosphorus-containing group & original description: none	-1.44876	0.39448	1.13517	0.435785	-0.51667
6	Ctrl_Rd1_Rd3	Cc010691	0.265643	10.2.2.5.1	Phytohormone action.auxin.perception and signal transduction.receptor complex.protein kinase signalling component *(TMK1/2/++)	mercator4v7.0: protein kinase signalling component *(TMK1/2/++) of auxin receptor complex & original description: none	-1.38444	0.193895	1.28848	0.387347	-0.485278
6	Ctrl_Rd1_Rd3	Cc010691	0.265643	18.4.1.9	Protein modification.phosphorylation.TKL protein kinase activities.LRR-IX protein kinase	mercator4v7.0: LRR-IX protein kinase & original description: none	-1.38444	0.193895	1.28848	0.387347	-0.485278
6	Ctrl_Rd1_Rd3	Cc010691	0.265643	50.2.7	Enzyme classification.EC_2 transferases.EC_2-7 transferase transferring phosphorus-containing group	mercator4v7.0: EC_2.7 transferase transferring phosphorus-containing group & original description: none	-1.38444	0.193895	1.28848	0.387347	-0.485278
6	Ctrl_Rd1_Rd3	Cc008022	0.263586	35.2	not assigned.not annotated	mercator4v7.0: not classified & original description: none	-1.46959	0.648264	-0.552391	0.97959	0.394124
6	Ctrl_Rd1_Rd3	Cc017672	0.262245	20.1.1.2	Cytoskeleton organisation.microtubular network.alpha-beta-Tubulin heterodimer.beta-Tubulin component *(TUB)	mercator4v7.0: beta-Tubulin component *(TUB) of alpha-beta-Tubulin heterodimer & original description: none	-1.6507	0.957612	0.337809	0.478433	-0.123158
6	Ctrl_Rd1_Rd3	Cc033138	0.260086	35.2	not assigned.not annotated	mercator4v7.0: not classified & original description: none	-1.48942	0.354059	1.28264	-0.0850034	-0.0622695
6	Ctrl_Rd1_Rd3	Cc027612	0.259403	35.2	not assigned.not annotated	mercator4v7.0: not classified & original description: none	-1.5615	0.790482	-0.442168	0.554513	0.658675
6	Ctrl_Rd1_Rd3	Cc020068	0.255639	35.2	not assigned.not annotated	mercator4v7.0: not classified & original description: none	-0.933183	-0.703061	1.08327	1.08535	-0.532374
6	Ctrl_Rd1_Rd3	Cc005355	0.25474	10.2.2.2	Phytohormone action.auxin.perception and signal transduction.transcriptional repressor *(IAA/AUX)	mercator4v7.0: transcriptional repressor *(IAA/AUX) & original description: none	-1.02956	-0.960396	1.34502	0.305425	0.339514
6	Ctrl_Rd1_Rd3	Cc009376	0.253803	35.2	not assigned.not annotated	mercator4v7.0: not classified & original description: none	-1.3168	0.0889661	-0.662457	0.817319	1.07297
6	Ctrl_Rd1_Rd3	Cc038909	0.25131	10.2.2.2	Phytohormone action.auxin.perception and signal transduction.transcriptional repressor *(IAA/AUX)	mercator4v7.0: transcriptional repressor *(IAA/AUX) & original description: none	-1.60915	0.84824	0.78639	0.177516	-0.202997
6	Ctrl_Rd1_Rd3	Cc031873	0.25122	14.5.3.2.1	RNA biosynthesis.DNA-binding transcriptional regulation.helix-turn-helix DNA-binding domain.tryptophan-cluster structure.RADIALIS-type transcription factor	mercator4v7.0: RADIALIS-type transcription factor & original description: none	-1.3221	0.031523	1.41666	0.280604	-0.406687
6	Ctrl_Rd1_Rd3	Cc038113	0.249838	21.4.1.1.1.2	Cell wall organisation.cell wall proteins.hydroxyproline-rich glycoprotein activities.arabinogalactan-protein activities.classical arabinogalactan protein activities.classical arabinogalactan protein *(AGP25/26)	mercator4v7.0: classical arabinogalactan protein & original description: none	-1.24246	0.0574711	-0.730374	1.16414	0.751214
6	Ctrl_Rd1_Rd3	Cc009329	0.248954	35.2	not assigned.not annotated	mercator4v7.0: not classified & original description: none	-0.924981	-0.430808	0.60175	1.45229	-0.698254
6	Ctrl_Rd1_Rd3	Cc023825	0.246464	50.3.1	Enzyme classification.EC_3 hydrolases.EC_3-1 hydrolase acting on ester bond	mercator4v7.0: EC_3.1 hydrolase acting on ester bond & original description: none	-0.96829	-1.10269	1.21323	0.486716	0.371036
6	Ctrl_Rd1_Rd3	Cc047533	0.246215	21.3.2.2.7.1	Cell wall organisation.pectin.rhamnogalacturonan I.modification and degradation.beta-galactosidase activities.beta-galactosidase *(BGAL1)	mercator4v7.0: beta-galactosidase *(BGAL1) & original description: none	-1.62173	1.01837	-0.161209	0.46786	0.296709
6	Ctrl_Rd1_Rd3	Cc047533	0.246215	50.3.2	Enzyme classification.EC_3 hydrolases.EC_3-2 glycosylase	mercator4v7.0: EC_3.2 glycosylase & original description: none	-1.62173	1.01837	-0.161209	0.46786	0.296709
6	Ctrl_Rd1_Rd3	Cc033036	0.241203	14.5.7.7.1	RNA biosynthesis.DNA-binding transcriptional regulation.beta-hairpin exposed by alpha/beta-scaffold structure.TCP transcription factor activity.transcription factor *(TCP)	mercator4v7.0: transcription factor *(TCP) & original description: none	-0.886431	-1.0269	1.22213	0.8078	-0.116599
6	Ctrl_Rd1_Rd3	Cc030396	0.239216	12.2.1.5	Cell division.cell cycle organisation.cell cycle control.regulatory checkpoint kinase *(WEE1)	mercator4v7.0: regulatory kinase *(WEE1) of cell cycle interphase & original description: none	-1.47345	0.82976	-0.571575	0.801676	0.41359
6	Ctrl_Rd1_Rd3	Cc030396	0.239216	50.2.7	Enzyme classification.EC_2 transferases.EC_2-7 transferase transferring phosphorus-containing group	mercator4v7.0: EC_2.7 transferase transferring phosphorus-containing group & original description: none	-1.47345	0.82976	-0.571575	0.801676	0.41359
6	Ctrl_Rd1_Rd3	Cc021152	0.239095	35.2	not assigned.not annotated	mercator4v7.0: not classified & original description: none	-1.42395	0.302763	1.36087	-0.123696	-0.115988
6	Ctrl_Rd1_Rd3	Cc009114	0.239013	35.2	not assigned.not annotated	mercator4v7.0: not classified & original description: none	-0.967979	-1.08843	1.24372	0.381193	0.431494
6	Ctrl_Rd1_Rd3	Cc034490	0.23691	27.16.2.2	Multi-process regulation.nitric oxide signalling.S-nitrosylation.protein-S-nitrosothiol reductase *(TRX5)	mercator4v7.0: protein-S-nitrosothiol reductase *(TRX5) & original description: none	-1.33049	0.291078	-0.676956	0.531201	1.18517
6	Ctrl_Rd1_Rd3	Cc003843	0.236182	19.3.6.10	Protein homeostasis.proteolysis.metallopeptidase activities.M28-class carboxypeptidase	mercator4v7.0: M28-class carboxypeptidase & original description: none	-0.910315	-1.12847	1.21177	0.622707	0.204309
6	Ctrl_Rd1_Rd3	Cc025328	0.233381	8.2.3.3	Secondary metabolism.phenolics biosynthesis.lignan biosynthesis.phenylpropanoid reductase *(PCBER1)	mercator4v7.0: phenylpropanoid reductase *(PCBER1) & original description: none	-0.90341	-0.258266	0.311484	1.57807	-0.727882
6	Ctrl_Rd1_Rd3	Cc025328	0.233381	50.1.3	Enzyme classification.EC_1 oxidoreductases.EC_1-3 oxidoreductase acting on CH-CH group of donor	mercator4v7.0: EC_1.3 oxidoreductase acting on CH-CH group of donor & original description: none	-0.90341	-0.258266	0.311484	1.57807	-0.727882
6	Ctrl_Rd1_Rd3	Cc032770	0.229913	20.2.5.1.3	Cytoskeleton organisation.microfilament network.actin-membrane compartment interaction.NET-type actin-membrane nexus protein activities.actin-binding protein *(NET3)	mercator4v7.0: actin-binding protein *(NET3) & original description: none	-1.19172	0.199324	-0.846657	1.17661	0.662444
6	Ctrl_Rd1_Rd3	Cc032770	0.229913	20.7.1.4	Cytoskeleton organisation.endoplasmic reticulum (ER) - cell/organelle membrane contact.ER - plasma membrane interface.actin-cytoskeleton contact protein *(NET3)	mercator4v7.0: actin-cytoskeleton contact protein *(NET3) of ER-cytoskeleton-PM interface & original description: none	-1.19172	0.199324	-0.846657	1.17661	0.662444
6	Ctrl_Rd1_Rd3	Cc029981	0.224767	21.1.3.1	Cell wall organisation.cellulose.cellulose modification.class-B endo-1,4-beta-glucanase	mercator4v7.0: class-B endo-1,4-beta-glucanase & original description: none	-1.24682	0.169976	-0.755017	0.625536	1.20632
6	Ctrl_Rd1_Rd3	Cc032305	0.218804	35.2	not assigned.not annotated	mercator4v7.0: not classified & original description: none	-1.39535	0.707547	0.922124	0.463622	-0.697947
6	Ctrl_Rd1_Rd3	Cc001792	0.218024	35.2	not assigned.not annotated	mercator4v7.0: not classified & original description: none	-1.50105	0.731967	1.05874	-0.300078	0.0104232
6	Ctrl_Rd1_Rd3	Cc025057	0.21394	21.1.3.2	Cell wall organisation.cellulose.cellulose modification.class-C endo-1,4-beta-glucanase	mercator4v7.0: class-C endo-1,4-beta-glucanase & original description: none	-1.3447	0.547072	1.16183	0.305922	-0.670128
6	Ctrl_Rd1_Rd3	Cc013503	0.211541	20.2.5.1.2	Cytoskeleton organisation.microfilament network.actin-membrane compartment interaction.NET-type actin-membrane nexus protein activities.actin-binding protein *(NET2)	mercator4v7.0: actin-binding protein *(NET2) & original description: none	-1.28968	0.822451	-0.284143	1.18107	-0.429692
6	Ctrl_Rd1_Rd3	Cc025884	0.210789	35.2	not assigned.not annotated	mercator4v7.0: not classified & original description: none	-0.850645	-1.10856	1.32729	0.523482	0.108433
6	Ctrl_Rd1_Rd3	Cc017164	0.205135	35.2	not assigned.not annotated	mercator4v7.0: not classified & original description: none	-1.27135	0.714764	-0.896063	0.812205	0.640446
6	Ctrl_Rd1_Rd3	Cc002279	0.205053	35.2	not assigned.not annotated	mercator4v7.0: not classified & original description: none	-1.39543	0.604166	1.24827	-0.116382	-0.340628
6	Ctrl_Rd1_Rd3	Cc034509	0.204305	22.5.6.3	Vesicle trafficking.clathrin coated vesicle machinery.accessory factor activities.molecular co-chaperone *(AUL1/2/++)	mercator4v7.0: molecular co-chaperone *(AUL1/2/++) & original description: none	-1.21726	0.53021	0.939773	0.686671	-0.939392
6	Ctrl_Rd1_Rd3	Cc016704	0.203677	35.2	not assigned.not annotated	mercator4v7.0: not classified & original description: none	-1.39133	1.03006	-0.191828	0.914283	-0.361182
6	Ctrl_Rd1_Rd3	Cc032005	0.200351	35.2	not assigned.not annotated	mercator4v7.0: not classified & original description: none	-1.42728	0.941089	0.728441	0.387428	-0.629677
6	Ctrl_Rd1_Rd3	Cc042028	0.199629	7.9.6.2	Coenzyme metabolism.NAD/NADP biosynthesis.NAD homeostasis.NADH pyrophosphohydrolase *(NUDX2/6/7)	mercator4v7.0: NADH pyrophosphohydrolase *(NUDX2/6/7) & original description: none	-0.966248	0.00656314	1.11096	0.878468	-1.02975
6	Ctrl_Rd1_Rd3	Cc045952	0.195247	35.2	not assigned.not annotated	mercator4v7.0: not classified & original description: none	-1.51049	1.16266	-0.244603	0.0399919	0.552443
6	Ctrl_Rd1_Rd3	Cc034762	0.193558	19.1.5.3.1	Protein homeostasis.protein quality control.cytosolic Hsp70 chaperone system.nucleotide exchange function co-chaperone activities.molecular co-chaperone *(BAG1/2/3/4)	mercator4v7.0: molecular co-chaperone *(BAG1/2/3/4) & original description: none	-1.35528	0.996239	-0.747358	0.546014	0.56039
6	Ctrl_Rd1_Rd3	Cc043978	0.186477	14.5.3.1.1	RNA biosynthesis.DNA-binding transcriptional regulation.helix-turn-helix DNA-binding domain.HOMEO domain.HD-ZIP I/II-type transcription factor	mercator4v7.0: HD-ZIP I/II-type transcription factor & original description: none	-1.14503	0.64083	-1.04047	0.73605	0.808627
6	Ctrl_Rd1_Rd3	Cc046377	0.183857	35.2	not assigned.not annotated	mercator4v7.0: not classified & original description: none	-1.37156	1.1093	-0.667319	0.390885	0.538694
6	Ctrl_Rd1_Rd3	Cc036630	0.181891	35.2	not assigned.not annotated	mercator4v7.0: not classified & original description: none	-1.35742	1.16222	-0.531493	0.723992	0.00269986
6	Ctrl_Rd1_Rd3	Cc044715	0.174474	35.2	not assigned.not annotated	mercator4v7.0: not classified & original description: none	-1.40201	1.26317	-0.452242	0.468093	0.122985
6	Ctrl_Rd1_Rd3	Cc039788	0.174447	35.2	not assigned.not annotated	mercator4v7.0: not classified & original description: none	-1.40178	1.00078	0.934738	-0.17386	-0.359877
6	Ctrl_Rd1_Rd3	Cc015720	0.167634	35.2	not assigned.not annotated	mercator4v7.0: not classified & original description: none	-1.31213	1.16189	-0.686744	0.187795	0.649183
6	Ctrl_Rd1_Rd3	Cc041599	0.161701	35.2	not assigned.not annotated	mercator4v7.0: not classified & original description: none	-0.967765	0.765474	0.169431	1.12283	-1.08997
6	Ctrl_Rd1_Rd3	Cc014377	0.156123	35.2	not assigned.not annotated	mercator4v7.0: not classified & original description: none	-1.10545	1.03684	-1.04165	0.583254	0.527008
5	Ctrl_Rd1_Rd3	Cc011956	0.953957	35.2	not assigned.not annotated	mercator4v7.0: not classified & original description: none	-1.03113	-1.07035	0.244364	0.869457	0.987655
5	Ctrl_Rd1_Rd3	Cc005470	0.950043	35.2	not assigned.not annotated	mercator4v7.0: not classified & original description: none	-1.03678	-1.06901	0.259378	0.851008	0.995401
5	Ctrl_Rd1_Rd3	Cc017592	0.94773	18.4.1.2	Protein modification.phosphorylation.TKL protein kinase activities.LRR-II protein kinase	mercator4v7.0: LRR-II protein kinase & original description: none	-1.00219	-1.09767	0.241659	0.874976	0.98323
5	Ctrl_Rd1_Rd3	Cc017592	0.94773	26.11.5.3.1	External stimuli response.pathogen.virus infection.nuclear shuttle protein (NSP) nucleocytoplasmic trafficking.receptor-like protein kinase *(NIK1)	mercator4v7.0: receptor-like protein kinase *(NIK1) involved in nucleocytoplasmic trafficking & original description: none	-1.00219	-1.09767	0.241659	0.874976	0.98323
5	Ctrl_Rd1_Rd3	Cc017592	0.94773	50.2.7	Enzyme classification.EC_2 transferases.EC_2-7 transferase transferring phosphorus-containing group	mercator4v7.0: EC_2.7 transferase transferring phosphorus-containing group & original description: none	-1.00219	-1.09767	0.241659	0.874976	0.98323
5	Ctrl_Rd1_Rd3	Cc031595	0.946229	35.2	not assigned.not annotated	mercator4v7.0: not classified & original description: none	-1.01691	-1.09142	0.261863	0.896576	0.949887
5	Ctrl_Rd1_Rd3	Cc002622	0.942457	14.5.9.1	RNA biosynthesis.DNA-binding transcriptional regulation.beta-barrel DNA-binding domain.ARF transcription factor	mercator4v7.0: ARF transcription factor & original description: none	-0.994872	-1.09711	0.222732	0.864183	1.00507
5	Ctrl_Rd1_Rd3	Cc002622	0.942457	29.1.2.1.1	Plant organogenesis.leaf formation.abaxial polarity.regulatory ARF-KAN complex.transcriptional regulator *(ARF3/4)	mercator4v7.0: transcriptional regulator *(ARF3/4) & original description: none	-0.994872	-1.09711	0.222732	0.864183	1.00507
5	Ctrl_Rd1_Rd3	Cc001415	0.941558	10.6.1.5	Phytohormone action.gibberellin.biosynthesis.gibberellin 20-oxidase	mercator4v7.0: gibberellin 20-oxidase & original description: none	-1.07655	-1.02756	0.254072	0.856907	0.993134
5	Ctrl_Rd1_Rd3	Cc001415	0.941558	50.1.13	Enzyme classification.EC_1 oxidoreductases.EC_1-14 oxidoreductase acting on paired donor with incorporation or reduction of molecular oxygen	mercator4v7.0: EC_1.14 oxidoreductase acting on paired donor with incorporation or reduction of molecular oxygen & original description: none	-1.07655	-1.02756	0.254072	0.856907	0.993134
5	Ctrl_Rd1_Rd3	Cc016776	0.940544	10.5.2.4.1	Phytohormone action.ethylene.perception and signal transduction.EIN3 transcription factor activity.transcriptional regulator *(EIN3/EIL)	mercator4v7.0: ethylene signal transducer *(EIN3/EIL) & original description: none	-1.06711	-1.03277	0.244896	0.843169	1.01181
5	Ctrl_Rd1_Rd3	Cc016776	0.940544	14.5.4.2	RNA biosynthesis.DNA-binding transcriptional regulation.other all-alpha-helix DNA-binding domain.transcription factor *(EIL)	mercator4v7.0: transcription factor *(EIL) & original description: none	-1.06711	-1.03277	0.244896	0.843169	1.01181
5	Ctrl_Rd1_Rd3	Cc004821	0.937924	26.1.1.2.5	External stimuli response.light.red/far red light.phytochrome signalling.regulatory protein *(TZP)	mercator4v7.0: regulatory protein of phytochrome signalling *(TZP) & original description: none	-1.06836	-1.04342	0.269598	0.907056	0.935122
5	Ctrl_Rd1_Rd3	Cc005065	0.936917	35.2	not assigned.not annotated	mercator4v7.0: not classified & original description: none	-1.07403	-1.02184	0.224396	0.916339	0.955132
5	Ctrl_Rd1_Rd3	Cc006459	0.934595	19.2.2.12.4.2.1	Protein homeostasis.ubiquitin-proteasome system.ubiquitin-fold protein conjugation.CULLIN-based E3 ubiquitin ligase activities.CUL3-based E3 ubiquitin ligase complexes.BTB/POZ substrate adaptor component activities.substrate adaptor *(NPH3)	mercator4v7.0: substrate adaptor *(NPH3) of CUL3-BTB E3 ubiquitin ligase complex & original description: none	-0.99865	-1.11257	0.273287	0.894326	0.943604
5	Ctrl_Rd1_Rd3	Cc020419	0.929923	35.2	not assigned.not annotated	mercator4v7.0: not classified & original description: none	-0.993828	-1.11741	0.281354	0.843177	0.986707
5	Ctrl_Rd1_Rd3	Cc031596	0.927295	35.2	not assigned.not annotated	mercator4v7.0: not classified & original description: none	-0.982313	-1.09254	0.177016	0.881103	1.01673
5	Ctrl_Rd1_Rd3	Cc020420	0.923851	35.2	not assigned.not annotated	mercator4v7.0: not classified & original description: none	-1.09139	-1.02374	0.291076	0.832886	0.991164
5	Ctrl_Rd1_Rd3	Cc044803	0.921074	26.1.1.2.5	External stimuli response.light.red/far red light.phytochrome signalling.regulatory protein *(TZP)	mercator4v7.0: regulatory protein of phytochrome signalling *(TZP) & original description: none	-1.08407	-1.00789	0.214143	0.936559	0.941254
5	Ctrl_Rd1_Rd3	Cc011526	0.920411	35.2	not assigned.not annotated	mercator4v7.0: not classified & original description: none	-1.05304	-1.07399	0.327107	0.826551	0.973375
5	Ctrl_Rd1_Rd3	Cc039565	0.917352	20.7.3.1	Cytoskeleton organisation.endoplasmic reticulum (ER) - cell/organelle membrane contact.ER - plastid interface.membrane contact site protein *(ORP2)	mercator4v7.0: membrane contact site protein *(ORP2) of endoplasmic reticulum-plastid interface & original description: none	-1.05507	-1.04181	0.226698	0.960182	0.910005
5	Ctrl_Rd1_Rd3	Cc005045	0.914208	35.2	not assigned.not annotated	mercator4v7.0: not classified & original description: none	-0.981169	-1.13585	0.29809	0.864435	0.954491
5	Ctrl_Rd1_Rd3	Cc008555	0.913373	10.2.2.4	Phytohormone action.auxin.perception and signal transduction.signal mediator *(ARF7/19)	mercator4v7.0: auxin signal mediator *(ARF7/19) & original description: none	-1.00375	-1.12168	0.31991	0.871175	0.934353
5	Ctrl_Rd1_Rd3	Cc008555	0.913373	14.5.9.1	RNA biosynthesis.DNA-binding transcriptional regulation.beta-barrel DNA-binding domain.ARF transcription factor	mercator4v7.0: ARF transcription factor & original description: none	-1.00375	-1.12168	0.31991	0.871175	0.934353
5	Ctrl_Rd1_Rd3	Cc022419	0.912549	35.2	not assigned.not annotated	mercator4v7.0: not classified & original description: none	-1.08512	-1.04492	0.33079	0.863619	0.935629
5	Ctrl_Rd1_Rd3	Cc032641	0.912205	14.5.7.10.8	RNA biosynthesis.DNA-binding transcriptional regulation.beta-hairpin exposed by alpha/beta-scaffold structure.ERF transcription factor activity.subgroup ERF-VIII transcription factor	mercator4v7.0: subgroup ERF-VIII transcription factor & original description: none	-1.08497	-1.04535	0.332343	0.85852	0.939456
5	Ctrl_Rd1_Rd3	Cc005064	0.911439	35.2	not assigned.not annotated	mercator4v7.0: not classified & original description: none	-0.956758	-1.13504	0.22322	0.915841	0.952736
5	Ctrl_Rd1_Rd3	Cc009081	0.905792	14.5.10.2	RNA biosynthesis.DNA-binding transcriptional regulation.undefined DNA-binding domain.GRAS transcription factor	mercator4v7.0: GRAS transcription factor & original description: none	-0.976173	-1.0995	0.191839	0.825788	1.05805
5	Ctrl_Rd1_Rd3	Cc009081	0.905792	26.4.1.5	External stimuli response.gravity.sensing and signalling.transcription factor *(SHR)	mercator4v7.0: gravity signalling transcription factor *(SHR) & original description: none	-0.976173	-1.0995	0.191839	0.825788	1.05805
5	Ctrl_Rd1_Rd3	Cc006560	0.90469	10.5.1.2	Phytohormone action.ethylene.biosynthesis.1-aminocyclopropane-1-carboxylate oxidase *(ACO1/2/++)	mercator4v7.0: 1-aminocyclopropane-1-carboxylate oxidase *(ACO1/2/++) & original description: none	-1.08665	-0.996374	0.191063	0.954893	0.93707
5	Ctrl_Rd1_Rd3	Cc006560	0.90469	50.1.13	Enzyme classification.EC_1 oxidoreductases.EC_1-14 oxidoreductase acting on paired donor with incorporation or reduction of molecular oxygen	mercator4v7.0: EC_1.14 oxidoreductase acting on paired donor with incorporation or reduction of molecular oxygen & original description: none	-1.08665	-0.996374	0.191063	0.954893	0.93707
5	Ctrl_Rd1_Rd3	Cc027787	0.90301	35.2	not assigned.not annotated	mercator4v7.0: not classified & original description: none	-1.12415	-0.982612	0.269821	0.845033	0.991907
5	Ctrl_Rd1_Rd3	Cc016785	0.901703	35.2	not assigned.not annotated	mercator4v7.0: not classified & original description: none	-1.11907	-0.968155	0.21396	0.865858	1.00741
5	Ctrl_Rd1_Rd3	Cc005893	0.899893	14.5.10.2	RNA biosynthesis.DNA-binding transcriptional regulation.undefined DNA-binding domain.GRAS transcription factor	mercator4v7.0: GRAS transcription factor & original description: none	-0.982476	-1.091	0.188512	0.815245	1.06972
5	Ctrl_Rd1_Rd3	Cc005893	0.899893	26.4.1.5	External stimuli response.gravity.sensing and signalling.transcription factor *(SHR)	mercator4v7.0: gravity signalling transcription factor *(SHR) & original description: none	-0.982476	-1.091	0.188512	0.815245	1.06972
5	Ctrl_Rd1_Rd3	Cc014535	0.894977	35.2	not assigned.not annotated	mercator4v7.0: not classified & original description: none	-1.04522	-1.07784	0.328752	0.778961	1.01534
5	Ctrl_Rd1_Rd3	Cc006205	0.894842	35.2	not assigned.not annotated	mercator4v7.0: not classified & original description: none	-0.986187	-1.07789	0.143209	0.970931	0.949935
5	Ctrl_Rd1_Rd3	Cc035505	0.894832	35.2	not assigned.not annotated	mercator4v7.0: not classified & original description: none	-1.01313	-1.11584	0.328816	0.906188	0.893965
5	Ctrl_Rd1_Rd3	Cc022294	0.891293	35.2	not assigned.not annotated	mercator4v7.0: not classified & original description: none	-1.06237	-1.07719	0.363686	0.856904	0.918963
5	Ctrl_Rd1_Rd3	Cc033897	0.890851	18.4.1.6.1	Protein modification.phosphorylation.TKL protein kinase activities.LRR-VI protein kinase activities.LRR-VI-1 protein kinase	mercator4v7.0: LRR-VI-1 protein kinase & original description: none	-1.05934	-1.0605	0.296928	0.953087	0.869825
5	Ctrl_Rd1_Rd3	Cc022740	0.886129	24.2.16	Solute transport.carrier-mediated transport.nucleoside transporter *(ENT1/2/++)	mercator4v7.0: nucleoside transporter *(ENT1/2/++) & original description: none	-1.0099	-1.12498	0.351459	0.873289	0.910138
5	Ctrl_Rd1_Rd3	Cc006168	0.885109	35.2	not assigned.not annotated	mercator4v7.0: not classified & original description: none	-0.967975	-1.08747	0.13894	0.847301	1.06921
5	Ctrl_Rd1_Rd3	Cc039847	0.882492	20.2.1	Cytoskeleton organisation.microfilament network.actin filament protein	mercator4v7.0: actin filament protein & original description: none	-1.03679	-1.07046	0.29197	0.755418	1.05986
5	Ctrl_Rd1_Rd3	Cc034330	0.882151	35.2	not assigned.not annotated	mercator4v7.0: not classified & original description: none	-1.07366	-1.02186	0.227123	0.989038	0.87936
5	Ctrl_Rd1_Rd3	Cc031594	0.879518	35.2	not assigned.not annotated	mercator4v7.0: not classified & original description: none	-0.947125	-1.15479	0.256028	0.933117	0.912772
5	Ctrl_Rd1_Rd3	Cc016820	0.879146	35.2	not assigned.not annotated	mercator4v7.0: not classified & original description: none	-1.03522	-1.09467	0.351901	0.775928	1.00206
5	Ctrl_Rd1_Rd3	Cc036604	0.877548	14.5.9.1	RNA biosynthesis.DNA-binding transcriptional regulation.beta-barrel DNA-binding domain.ARF transcription factor	mercator4v7.0: ARF transcription factor & original description: none	-0.933472	-1.12969	0.150598	0.936327	0.976238
5	Ctrl_Rd1_Rd3	Cc036604	0.877548	29.1.2.1.1	Plant organogenesis.leaf formation.abaxial polarity.regulatory ARF-KAN complex.transcriptional regulator *(ARF3/4)	mercator4v7.0: transcriptional regulator *(ARF3/4) & original description: none	-0.933472	-1.12969	0.150598	0.936327	0.976238
5	Ctrl_Rd1_Rd3	Cc046754	0.876705	22.8.1.6	Vesicle trafficking.vesicle target membrane fusion.SNARE membrane fusion complexes.non-SNARE-type phytolongin	mercator4v7.0: non-SNARE-type phytolongin & original description: none	-1.08737	-0.966294	0.121383	0.932112	1.00017
5	Ctrl_Rd1_Rd3	Cc044345	0.876163	10.11.1.6.1	Phytohormone action.signalling peptides.NCRP (non-cysteine-rich-peptide) category.DVL/ROT-peptide activity.DVL/RTFL-precursor polypeptide	mercator4v7.0: DVL/RTFL precursor polypeptide & original description: none	-1.05578	-1.05578	0.305496	0.750717	1.05535
5	Ctrl_Rd1_Rd3	Cc026575	0.874788	35.2	not assigned.not annotated	mercator4v7.0: not classified & original description: none	-0.998554	-1.05376	0.13633	0.819396	1.09658
5	Ctrl_Rd1_Rd3	Cc010211	0.872931	21.4.2.1	Cell wall organisation.cell wall proteins.expansin activities.alpha-class expansin	mercator4v7.0: alpha-class expansin & original description: none	-0.924985	-1.17107	0.25139	0.857448	0.987214
5	Ctrl_Rd1_Rd3	Cc019711	0.871036	35.2	not assigned.not annotated	mercator4v7.0: not classified & original description: none	-0.969753	-1.06987	0.0892673	0.92495	1.02541
5	Ctrl_Rd1_Rd3	Cc017615	0.867785	35.2	not assigned.not annotated	mercator4v7.0: not classified & original description: none	-1.04265	-0.997142	0.0853245	0.951282	1.00318
5	Ctrl_Rd1_Rd3	Cc020418	0.867541	35.2	not assigned.not annotated	mercator4v7.0: not classified & original description: none	-1.05358	-1.08802	0.370174	0.895106	0.87632
5	Ctrl_Rd1_Rd3	Cc029679	0.866113	14.5.1.2.26	RNA biosynthesis.DNA-binding transcriptional regulation.basic DNA-binding domain.basic helix-loop-helix (bHLH) domain.bHLH class-XV transcription factor *(PRE1/2/++)	mercator4v7.0: bHLH class-XV transcription factor *(PRE1/2/++) & original description: none	-1.15186	-0.966597	0.309867	0.843525	0.965067
5	Ctrl_Rd1_Rd3	Cc029679	0.866113	28.3.2.2	Plant reproduction.embryogenesis.embryo axis formation.transcriptional regulator *(TMO7)	mercator4v7.0: transcriptional regulator *(TMO7) of embryo axis formation & original description: none	-1.15186	-0.966597	0.309867	0.843525	0.965067
5	Ctrl_Rd1_Rd3	Cc035807	0.866032	24.3.1.2	Solute transport.channel-mediated transport.MIP-type intrinsic protein activities.plasma membrane intrinsic protein *(PIP)	mercator4v7.0: plasma membrane intrinsic protein *(PIP) & original description: none	-1.06928	-1.07628	0.390086	0.826507	0.928968
5	Ctrl_Rd1_Rd3	Cc012043	0.865397	18.4.4.2	Protein modification.phosphorylation.CAMK protein kinase activities.SnRK2 SNF1-related protein kinase	mercator4v7.0: SnRK2 SNF1-related protein kinase & original description: none	-1.11197	-0.945576	0.134252	0.931025	0.992264
5	Ctrl_Rd1_Rd3	Cc012043	0.865397	50.2.7	Enzyme classification.EC_2 transferases.EC_2-7 transferase transferring phosphorus-containing group	mercator4v7.0: EC_2.7 transferase transferring phosphorus-containing group & original description: none	-1.11197	-0.945576	0.134252	0.931025	0.992264
5	Ctrl_Rd1_Rd3	Cc017453	0.86027	35.2	not assigned.not annotated	mercator4v7.0: not classified & original description: none	-1.10986	-0.943609	0.124623	0.932389	0.996459
5	Ctrl_Rd1_Rd3	Cc026675	0.859769	35.2	not assigned.not annotated	mercator4v7.0: not classified & original description: none	-1.12546	-0.934082	0.143183	0.912854	1.00351
5	Ctrl_Rd1_Rd3	Cc004029	0.859523	35.2	not assigned.not annotated	mercator4v7.0: not classified & original description: none	-1.08031	-1.06492	0.392892	0.808404	0.94393
5	Ctrl_Rd1_Rd3	Cc004446	0.85753	22.8.1.5.1	Vesicle trafficking.vesicle target membrane fusion.SNARE membrane fusion complexes.R-type SNARE longin components.VAMP7-group component	mercator4v7.0: R-type VAMP7-group component of SNARE longin membrane fusion complex & original description: none	-0.947858	-1.17407	0.324793	0.861356	0.935784
5	Ctrl_Rd1_Rd3	Cc047193	0.857405	35.2	not assigned.not annotated	mercator4v7.0: not classified & original description: none	-0.910563	-1.17822	0.234553	0.861686	0.992547
5	Ctrl_Rd1_Rd3	Cc031597	0.857156	35.2	not assigned.not annotated	mercator4v7.0: not classified & original description: none	-1.15649	-0.960861	0.31111	0.828141	0.978098
5	Ctrl_Rd1_Rd3	Cc016954	0.856468	35.2	not assigned.not annotated	mercator4v7.0: not classified & original description: none	-0.96369	-1.15554	0.327461	0.787331	1.00444
5	Ctrl_Rd1_Rd3	Cc005466	0.853942	35.2	not assigned.not annotated	mercator4v7.0: not classified & original description: none	-0.939924	-1.17873	0.317735	0.852905	0.948015
5	Ctrl_Rd1_Rd3	Cc005041	0.85056	35.2	not assigned.not annotated	mercator4v7.0: not classified & original description: none	-1.12691	-1.01231	0.36684	0.87978	0.892596
5	Ctrl_Rd1_Rd3	Cc008430	0.850216	35.2	not assigned.not annotated	mercator4v7.0: not classified & original description: none	-0.998961	-1.06915	0.158628	1.02816	0.881324
5	Ctrl_Rd1_Rd3	Cc027972	0.842544	35.2	not assigned.not annotated	mercator4v7.0: not classified & original description: none	-0.933758	-1.13323	0.189223	0.788765	1.089
5	Ctrl_Rd1_Rd3	Cc005054	0.841775	35.2	not assigned.not annotated	mercator4v7.0: not classified & original description: none	-1.11943	-1.01798	0.379088	0.776582	0.981738
5	Ctrl_Rd1_Rd3	Cc044139	0.838133	35.2	not assigned.not annotated	mercator4v7.0: not classified & original description: none	-1.14906	-0.92005	0.169394	0.948103	0.951615
5	Ctrl_Rd1_Rd3	Cc025908	0.836352	35.2	not assigned.not annotated	mercator4v7.0: not classified & original description: none	-0.957533	-1.11393	0.207682	0.755376	1.10841
5	Ctrl_Rd1_Rd3	Cc033315	0.834539	35.2	not assigned.not annotated	mercator4v7.0: not classified & original description: none	-1.14186	-0.997039	0.369415	0.879256	0.890229
5	Ctrl_Rd1_Rd3	Cc021241	0.830424	9.3.3.7	Redox homeostasis.thiol-based redox regulation.thioredoxin activities.atypical thioredoxin *(ACHT)	mercator4v7.0: atypical thioredoxin *(ACHT) & original description: none	-0.940799	-1.15589	0.247376	0.986493	0.862818
5	Ctrl_Rd1_Rd3	Cc046402	0.827644	35.2	not assigned.not annotated	mercator4v7.0: not classified & original description: none	-0.892391	-1.19639	0.238586	0.88175	0.968445
5	Ctrl_Rd1_Rd3	Cc044206	0.827632	35.2	not assigned.not annotated	mercator4v7.0: not classified & original description: none	-0.887371	-1.17129	0.155246	0.901499	1.00192
5	Ctrl_Rd1_Rd3	Cc015560	0.827621	26.11.4.1	External stimuli response.pathogen.production of volatile compounds.salicylic acid / jasmonic acid / methylxanthine carboxyl methyltransferase	mercator4v7.0: salicylic acid / jasmonic acid / methylxanthine carboxyl methyltransferase & original description: none	-0.933616	-1.08996	0.0612491	0.906157	1.05617
5	Ctrl_Rd1_Rd3	Cc015560	0.827621	50.2.1	Enzyme classification.EC_2 transferases.EC_2-1 transferase transferring one-carbon group	mercator4v7.0: EC_2.1 transferase transferring one-carbon group & original description: none	-0.933616	-1.08996	0.0612491	0.906157	1.05617
5	Ctrl_Rd1_Rd3	Cc012522	0.827369	35.2	not assigned.not annotated	mercator4v7.0: not classified & original description: none	-1.10164	-0.985227	0.254161	0.726993	1.10571
5	Ctrl_Rd1_Rd3	Cc011859	0.82481	24.2.1.5	Solute transport.carrier-mediated transport.DMT-type transporter superfamily.solute transporter *(UmamiT1/2/++)	mercator4v7.0: solute transporter *(UmamiT1/2/++) & original description: none	-1.0346	-1.02568	0.183784	0.73433	1.14217
5	Ctrl_Rd1_Rd3	Cc016392	0.823823	10.5.2.3.1	Phytohormone action.ethylene.perception and signal transduction.EIN2 signal transducer activity.signal transducer *(EIN2)	mercator4v7.0: ethylene signal transducer *(EIN2) & original description: none	-1.09753	-0.947275	0.103212	1.00644	0.935152
5	Ctrl_Rd1_Rd3	Cc045165	0.821952	14.5.7.7.1	RNA biosynthesis.DNA-binding transcriptional regulation.beta-hairpin exposed by alpha/beta-scaffold structure.TCP transcription factor activity.transcription factor *(TCP)	mercator4v7.0: transcription factor *(TCP) & original description: none	-0.972534	-1.16623	0.376952	0.879862	0.88195
5	Ctrl_Rd1_Rd3	Cc028948	0.819858	35.2	not assigned.not annotated	mercator4v7.0: not classified & original description: none	-1.03448	-0.985315	0.0616989	0.840978	1.11712
5	Ctrl_Rd1_Rd3	Cc047588	0.817405	35.2	not assigned.not annotated	mercator4v7.0: not classified & original description: none	-1.17998	-0.906874	0.224051	0.92894	0.933863
5	Ctrl_Rd1_Rd3	Cc013483	0.816793	35.2	not assigned.not annotated	mercator4v7.0: not classified & original description: none	-1.07386	-1.07088	0.386785	0.930158	0.827796
5	Ctrl_Rd1_Rd3	Cc034400	0.816077	35.2	not assigned.not annotated	mercator4v7.0: not classified & original description: none	-0.947951	-1.07338	0.0480567	0.991158	0.982113
5	Ctrl_Rd1_Rd3	Cc029560	0.815144	35.2	not assigned.not annotated	mercator4v7.0: not classified & original description: none	-0.992523	-1.11967	0.291177	1.00646	0.814558
5	Ctrl_Rd1_Rd3	Cc007114	0.812849	10.5.1.2	Phytohormone action.ethylene.biosynthesis.1-aminocyclopropane-1-carboxylate oxidase *(ACO1/2/++)	mercator4v7.0: 1-aminocyclopropane-1-carboxylate oxidase *(ACO1/2/++) & original description: none	-1.11479	-1.036	0.409421	0.878226	0.86315
5	Ctrl_Rd1_Rd3	Cc007114	0.812849	50.1.13	Enzyme classification.EC_1 oxidoreductases.EC_1-14 oxidoreductase acting on paired donor with incorporation or reduction of molecular oxygen	mercator4v7.0: EC_1.14 oxidoreductase acting on paired donor with incorporation or reduction of molecular oxygen & original description: none	-1.11479	-1.036	0.409421	0.878226	0.86315
5	Ctrl_Rd1_Rd3	Cc032070	0.811802	35.2	not assigned.not annotated	mercator4v7.0: not classified & original description: none	-1.05564	-1.07437	0.342038	0.983228	0.804748
5	Ctrl_Rd1_Rd3	Cc032769	0.810463	21.4.1.1.1.2	Cell wall organisation.cell wall proteins.hydroxyproline-rich glycoprotein activities.arabinogalactan-protein activities.classical arabinogalactan protein activities.classical arabinogalactan protein *(AGP25/26)	mercator4v7.0: classical arabinogalactan protein & original description: none	-1.10653	-0.934868	0.0976182	1.0102	0.933586
5	Ctrl_Rd1_Rd3	Cc021631	0.810399	14.5.1.2.23	RNA biosynthesis.DNA-binding transcriptional regulation.basic DNA-binding domain.basic helix-loop-helix (bHLH) domain.bHLH class-XII transcription factor *(CIB1/2/++)	mercator4v7.0: bHLH class-XII transcription factor *(CIB1/2/++) & original description: none	-1.10537	-0.97025	0.229849	0.722226	1.12354
5	Ctrl_Rd1_Rd3	Cc021631	0.810399	26.1.2.1.3	External stimuli response.light.UV-A/blue light.cryptochrome-mediated photoperception.bHLH-XII-class regulatory cryptochrome-binding protein	mercator4v7.0: regulatory protein *(CIB) of blue light perception & original description: none	-1.10537	-0.97025	0.229849	0.722226	1.12354
5	Ctrl_Rd1_Rd3	Cc016257	0.81038	10.4.4.1	Phytohormone action.cytokinin.transport.cytokinin transporter *(ABCG14)	mercator4v7.0: cytokinin transporter *(ABCG14) & original description: none	-0.952101	-1.06008	0.0283431	0.968088	1.01575
5	Ctrl_Rd1_Rd3	Cc016257	0.81038	24.1.3.2.2.2	Solute transport.primary active transport.ABC-type transporter superfamily.ABC group-2 transporter activities.ABC2 subfamily-G transporter activities.ABC2 subfamily-G half-size transporter *(WBC1/2/3)	mercator4v7.0: ABC2 subfamily-G half-size transporter *(WBC1/2/3) & original description: none	-0.952101	-1.06008	0.0283431	0.968088	1.01575
5	Ctrl_Rd1_Rd3	Cc029248	0.809527	35.2	not assigned.not annotated	mercator4v7.0: not classified & original description: none	-1.17089	-0.893193	0.179872	0.833118	1.05109
5	Ctrl_Rd1_Rd3	Cc004376	0.808535	35.2	not assigned.not annotated	mercator4v7.0: not classified & original description: none	-1.10289	-0.926006	0.089217	0.833823	1.10586
5	Ctrl_Rd1_Rd3	Cc046831	0.807948	10.6.1.5	Phytohormone action.gibberellin.biosynthesis.gibberellin 20-oxidase	mercator4v7.0: gibberellin 20-oxidase & original description: none	-1.17776	-0.889934	0.188643	0.839735	1.03931
5	Ctrl_Rd1_Rd3	Cc046831	0.807948	50.1.13	Enzyme classification.EC_1 oxidoreductases.EC_1-14 oxidoreductase acting on paired donor with incorporation or reduction of molecular oxygen	mercator4v7.0: EC_1.14 oxidoreductase acting on paired donor with incorporation or reduction of molecular oxygen & original description: none	-1.17776	-0.889934	0.188643	0.839735	1.03931
5	Ctrl_Rd1_Rd3	Cc005046	0.807041	35.2	not assigned.not annotated	mercator4v7.0: not classified & original description: none	-1.03483	-1.11824	0.432205	0.785781	0.935092
5	Ctrl_Rd1_Rd3	Cc041595	0.806917	18.4.4.2	Protein modification.phosphorylation.CAMK protein kinase activities.SnRK2 SNF1-related protein kinase	mercator4v7.0: SnRK2 SNF1-related protein kinase & original description: none	-1.0701	-0.957597	0.0623711	1.01987	0.945454
5	Ctrl_Rd1_Rd3	Cc041595	0.806917	50.2.7	Enzyme classification.EC_2 transferases.EC_2-7 transferase transferring phosphorus-containing group	mercator4v7.0: EC_2.7 transferase transferring phosphorus-containing group & original description: none	-1.0701	-0.957597	0.0623711	1.01987	0.945454
5	Ctrl_Rd1_Rd3	Cc019154	0.805001	35.2	not assigned.not annotated	mercator4v7.0: not classified & original description: none	-1.18096	-0.89094	0.186969	0.934421	0.950507
5	Ctrl_Rd1_Rd3	Cc001075	0.800767	35.2	not assigned.not annotated	mercator4v7.0: not classified & original description: none	-1.08054	-1.0757	0.429743	0.874154	0.852341
5	Ctrl_Rd1_Rd3	Cc020854	0.799628	14.5.1.1.5	RNA biosynthesis.DNA-binding transcriptional regulation.basic DNA-binding domain.basic leucine zipper (bZIP) domain.bZIP class-E transcription factor	mercator4v7.0: bZIP class-E transcription factor & original description: none	-1.1995	-0.910039	0.299342	0.85503	0.955168
5	Ctrl_Rd1_Rd3	Cc031593	0.799196	35.2	not assigned.not annotated	mercator4v7.0: not classified & original description: none	-1.14233	-1.00478	0.415005	0.784917	0.947191
5	Ctrl_Rd1_Rd3	Cc029949	0.798343	21.3.5.4.2	Cell wall organisation.pectin.modification and degradation.pectin acetylation.polysaccharide O-acetyltransferase *(TBR)	mercator4v7.0: polysaccharide O-acetyltransferase *(TBR) & original description: none	-0.940015	-1.06509	0.0195691	0.920606	1.06493
5	Ctrl_Rd1_Rd3	Cc036275	0.796173	18.14.4	Protein modification.protein folding.Parvulin-type protein folding catalyst *(PIN)	mercator4v7.0: Parvulin-type protein folding catalyst *(PIN) & original description: none	-0.952632	-1.04999	0.0166901	0.898664	1.08726
5	Ctrl_Rd1_Rd3	Cc037982	0.796112	20.2.1	Cytoskeleton organisation.microfilament network.actin filament protein	mercator4v7.0: actin filament protein & original description: none	-1.02345	-1.12523	0.427616	0.7544	0.966663
5	Ctrl_Rd1_Rd3	Cc036906	0.792815	19.2.2.10.2.3	Protein homeostasis.ubiquitin-proteasome system.ubiquitin-fold protein conjugation.U-Box E3 ubiquitin ligase activities.group-II.E3 ubiquitin ligase *(PUB5)	mercator4v7.0: E3 ubiquitin ligase & original description: none	-1.12938	-0.911775	0.102218	1.00801	0.930927
5	Ctrl_Rd1_Rd3	Cc045171	0.790341	14.5.3.1.1	RNA biosynthesis.DNA-binding transcriptional regulation.helix-turn-helix DNA-binding domain.HOMEO domain.HD-ZIP I/II-type transcription factor	mercator4v7.0: HD-ZIP I/II-type transcription factor & original description: none	-1.20308	-0.9104	0.311878	0.858165	0.943432
5	Ctrl_Rd1_Rd3	Cc013927	0.789476	35.2	not assigned.not annotated	mercator4v7.0: not classified & original description: none	-0.929037	-1.14983	0.243494	0.729042	1.10634
5	Ctrl_Rd1_Rd3	Cc006060	0.788439	19.2.2.1.4.2	Protein homeostasis.ubiquitin-proteasome system.ubiquitin-fold protein conjugation.UBQ conjugation (ubiquitylation).polyubiquitination system.E3 ubiquitin ligase *(RGLG)	mercator4v7.0: E3 ubiquitin ligase *(RGLG) & original description: none	-1.17319	-0.887763	0.15858	0.971711	0.930662
5	Ctrl_Rd1_Rd3	Cc006060	0.788439	19.2.2.8.2.1	Protein homeostasis.ubiquitin-proteasome system.ubiquitin-fold protein conjugation.RING E3 ubiquitin ligase activities.RING-HC-class.E3 ubiquitin ligase *(RGLG)	mercator4v7.0: E3 ubiquitin ligase *(RGLG) & original description: none	-1.17319	-0.887763	0.15858	0.971711	0.930662
5	Ctrl_Rd1_Rd3	Cc041986	0.787258	21.2.1.1.6	Cell wall organisation.hemicellulose.xyloglucan.biosynthesis.galactosyltransferase *(XLT2)	mercator4v7.0: galactosyltransferase *(XLT2) & original description: none	-1.1123	-0.908145	0.0530914	0.984558	0.982796
5	Ctrl_Rd1_Rd3	Cc002654	0.784648	35.2	not assigned.not annotated	mercator4v7.0: not classified & original description: none	-1.07296	-1.08188	0.42699	0.904241	0.823607
5	Ctrl_Rd1_Rd3	Cc011098	0.783869	24.3.1.2	Solute transport.channel-mediated transport.MIP-type intrinsic protein activities.plasma membrane intrinsic protein *(PIP)	mercator4v7.0: plasma membrane intrinsic protein *(PIP) & original description: none	-1.12647	-0.959816	0.270162	0.698676	1.11745
5	Ctrl_Rd1_Rd3	Cc004139	0.782947	35.2	not assigned.not annotated	mercator4v7.0: not classified & original description: none	-1.15682	-0.875973	0.0919151	0.935184	1.00569
5	Ctrl_Rd1_Rd3	Cc045179	0.781753	35.2	not assigned.not annotated	mercator4v7.0: not classified & original description: none	-0.991347	-1.16101	0.432467	0.819737	0.900157
5	Ctrl_Rd1_Rd3	Cc014815	0.780491	14.5.3.7.4	RNA biosynthesis.DNA-binding transcriptional regulation.helix-turn-helix DNA-binding domain.TRIHELIX family.transcription factor *(GT2)	mercator4v7.0: TRIHELIX transcription factor *(GT2) & original description: none	-0.862805	-1.21205	0.214617	0.858698	1.00154
5	Ctrl_Rd1_Rd3	Cc023506	0.780259	3.1.4.1.1	Carbohydrate metabolism.sucrose metabolism.degradation.invertase activities.cell wall acid beta-fructofuranosidase *(CWIN)	mercator4v7.0: cell wall acid beta-fructofuranosidase *(CWIN) & original description: none	-1.20766	-0.871454	0.218129	0.892211	0.96877
5	Ctrl_Rd1_Rd3	Cc023506	0.780259	50.3.2	Enzyme classification.EC_3 hydrolases.EC_3-2 glycosylase	mercator4v7.0: EC_3.2 glycosylase & original description: none	-1.20766	-0.871454	0.218129	0.892211	0.96877
5	Ctrl_Rd1_Rd3	Cc011333	0.780218	35.2	not assigned.not annotated	mercator4v7.0: not classified & original description: none	-1.16509	-0.870995	0.111272	0.864673	1.06014
5	Ctrl_Rd1_Rd3	Cc025558	0.778639	35.2	not assigned.not annotated	mercator4v7.0: not classified & original description: none	-1.15511	-0.992794	0.408344	0.882323	0.857234
5	Ctrl_Rd1_Rd3	Cc006688	0.777631	35.2	not assigned.not annotated	mercator4v7.0: not classified & original description: none	-0.993741	-0.99598	-0.0114016	0.905359	1.09576
5	Ctrl_Rd1_Rd3	Cc026362	0.777585	35.2	not assigned.not annotated	mercator4v7.0: not classified & original description: none	-0.987339	-1.16001	0.426869	0.767294	0.953191
5	Ctrl_Rd1_Rd3	Cc016340	0.774677	35.2	not assigned.not annotated	mercator4v7.0: not classified & original description: none	-0.866706	-1.21667	0.24133	0.838155	1.00389
5	Ctrl_Rd1_Rd3	Cc017643	0.773691	35.2	not assigned.not annotated	mercator4v7.0: not classified & original description: none	-1.19675	-0.863479	0.179618	0.836387	1.04422
5	Ctrl_Rd1_Rd3	Cc005043	0.773265	35.2	not assigned.not annotated	mercator4v7.0: not classified & original description: none	-1.17375	-0.969457	0.396772	0.875369	0.871069
5	Ctrl_Rd1_Rd3	Cc046178	0.771363	11.6.3	Chromatin organisation.DNA homeostasis.DNA exonuclease *(NEN)	mercator4v7.0: DNA exonuclease *(NEN) & original description: none	-1.03812	-0.951212	-0.00968013	0.901082	1.09793
5	Ctrl_Rd1_Rd3	Cc006113	0.769871	35.2	not assigned.not annotated	mercator4v7.0: not classified & original description: none	-0.859385	-1.18782	0.13257	0.962261	0.952375
5	Ctrl_Rd1_Rd3	Cc027792	0.766974	29.2.4.2	Plant organogenesis.root formation.lateral root.plasma membrane-to-nucleus signalling factor *(BRX)	mercator4v7.0: plasma membrane-to-nucleus signalling factor *(BRX) & original description: none	-0.998741	-0.985738	-0.0204364	0.901033	1.10388
5	Ctrl_Rd1_Rd3	Cc005465	0.761629	35.2	not assigned.not annotated	mercator4v7.0: not classified & original description: none	-0.852751	-1.19168	0.140266	0.851828	1.05234
5	Ctrl_Rd1_Rd3	Cc002493	0.760808	21.4.2.1	Cell wall organisation.cell wall proteins.expansin activities.alpha-class expansin	mercator4v7.0: alpha-class expansin & original description: none	-0.902213	-1.20432	0.318732	0.759902	1.0279
5	Ctrl_Rd1_Rd3	Cc004536	0.760349	35.2	not assigned.not annotated	mercator4v7.0: not classified & original description: none	-0.880009	-1.17672	0.155597	1.01965	0.881482
5	Ctrl_Rd1_Rd3	Cc027273	0.759996	24.2.5.1	Solute transport.carrier-mediated transport.TOC-type transporter superfamily.sugar efflux transporter *(SWEET1/2/3)	mercator4v7.0: sugar efflux transporter *(SWEET1/2/3) & original description: none	-0.953665	-1.16988	0.373829	0.714514	1.0352
5	Ctrl_Rd1_Rd3	Cc033874	0.759832	50.1.10	Enzyme classification.EC_1 oxidoreductases.EC_1-10 oxidoreductase acting on diphenol or related substance as donor	mercator4v7.0: EC_1.10 oxidoreductase acting on diphenol or related substance as donor & original description: none	-1.00965	-1.1444	0.433848	0.900176	0.820018
5	Ctrl_Rd1_Rd3	Cc017785	0.75974	35.2	not assigned.not annotated	mercator4v7.0: not classified & original description: none	-1.1851	-0.953024	0.383306	0.895632	0.859187
5	Ctrl_Rd1_Rd3	Cc027193	0.759453	35.2	not assigned.not annotated	mercator4v7.0: not classified & original description: none	-1.22325	-0.875552	0.283001	0.843037	0.972763
5	Ctrl_Rd1_Rd3	Cc028382	0.758317	35.2	not assigned.not annotated	mercator4v7.0: not classified & original description: none	-1.02076	-1.12922	0.44654	0.723896	0.979539
5	Ctrl_Rd1_Rd3	Cc035414	0.755777	35.2	not assigned.not annotated	mercator4v7.0: not classified & original description: none	-0.877554	-1.12443	0.0261205	0.907806	1.06806
5	Ctrl_Rd1_Rd3	Cc041307	0.75322	35.2	not assigned.not annotated	mercator4v7.0: not classified & original description: none	-1.0416	-0.939928	-0.0326921	0.975541	1.03868
5	Ctrl_Rd1_Rd3	Cc018745	0.752929	35.2	not assigned.not annotated	mercator4v7.0: not classified & original description: none	-1.20153	-0.870981	0.198755	0.973855	0.899901
5	Ctrl_Rd1_Rd3	Cc005042	0.752181	35.2	not assigned.not annotated	mercator4v7.0: not classified & original description: none	-1.22615	-0.876036	0.289364	0.873111	0.939712
5	Ctrl_Rd1_Rd3	Cc005469	0.751537	35.2	not assigned.not annotated	mercator4v7.0: not classified & original description: none	-1.17764	-0.972227	0.429929	0.815227	0.904712
5	Ctrl_Rd1_Rd3	Cc003252	0.746734	24.2.5.1	Solute transport.carrier-mediated transport.TOC-type transporter superfamily.sugar efflux transporter *(SWEET1/2/3)	mercator4v7.0: sugar efflux transporter *(SWEET1/2/3) & original description: none	-1.05214	-0.944402	0.0361801	0.782305	1.17805
5	Ctrl_Rd1_Rd3	Cc017471	0.746294	10.2.2.2	Phytohormone action.auxin.perception and signal transduction.transcriptional repressor *(IAA/AUX)	mercator4v7.0: transcriptional repressor *(IAA/AUX) & original description: none	-1.03383	-1.13029	0.478596	0.797522	0.888001
5	Ctrl_Rd1_Rd3	Cc040155	0.746113	35.2	not assigned.not annotated	mercator4v7.0: not classified & original description: none	-0.859546	-1.17963	0.138002	0.803289	1.09788
5	Ctrl_Rd1_Rd3	Cc028428	0.745945	20.5.3.2	Cytoskeleton organisation.plastid movement.actin filament reorganisation.stability factor *(PMI1)	mercator4v7.0: actin stability factor *(PMI1) & original description: none	-0.910473	-1.08924	0.0383519	0.807958	1.1534
5	Ctrl_Rd1_Rd3	Cc046424	0.745771	14.5.7.7.1	RNA biosynthesis.DNA-binding transcriptional regulation.beta-hairpin exposed by alpha/beta-scaffold structure.TCP transcription factor activity.transcription factor *(TCP)	mercator4v7.0: transcription factor *(TCP) & original description: none	-1.21176	-0.888353	0.276233	0.949877	0.874006
5	Ctrl_Rd1_Rd3	Cc010368	0.744867	35.2	not assigned.not annotated	mercator4v7.0: not classified & original description: none	-0.981618	-1.1492	0.365181	0.991591	0.774049
5	Ctrl_Rd1_Rd3	Cc005727	0.743954	18.5.1.2.8	Protein modification.dephosphorylation.protein serine/threonine protein phosphatase activities.PPM Mn/Mg-dependent protein phosphatase activities.clade H protein phosphatase	mercator4v7.0: clade H protein phosphatase & original description: none	-1.12479	-1.02699	0.425505	0.930542	0.795729
5	Ctrl_Rd1_Rd3	Cc005789	0.742485	10.2.2.2	Phytohormone action.auxin.perception and signal transduction.transcriptional repressor *(IAA/AUX)	mercator4v7.0: transcriptional repressor *(IAA/AUX) & original description: none	-1.09732	-1.06964	0.483278	0.821826	0.861858
5	Ctrl_Rd1_Rd3	Cc044917	0.739614	10.4.4.1	Phytohormone action.cytokinin.transport.cytokinin transporter *(ABCG14)	mercator4v7.0: cytokinin transporter *(ABCG14) & original description: none	-1.1739	-0.979866	0.446157	0.804738	0.902868
5	Ctrl_Rd1_Rd3	Cc044917	0.739614	24.1.3.2.2.2	Solute transport.primary active transport.ABC-type transporter superfamily.ABC group-2 transporter activities.ABC2 subfamily-G transporter activities.ABC2 subfamily-G half-size transporter *(WBC1/2/3)	mercator4v7.0: ABC2 subfamily-G half-size transporter *(WBC1/2/3) & original description: none	-1.1739	-0.979866	0.446157	0.804738	0.902868
5	Ctrl_Rd1_Rd3	Cc005203	0.739166	14.6.2	RNA biosynthesis.transcriptional co-regulation.OVATE transcriptional co-regulator *(OFP)	mercator4v7.0: transcriptional co-regulator *(OFP) & original description: none	-1.22792	-0.85169	0.227646	0.917351	0.934608
5	Ctrl_Rd1_Rd3	Cc026706	0.736891	18.4.1.2	Protein modification.phosphorylation.TKL protein kinase activities.LRR-II protein kinase	mercator4v7.0: LRR-II protein kinase & original description: none	-0.832697	-1.2122	0.139664	0.915777	0.989459
5	Ctrl_Rd1_Rd3	Cc026706	0.736891	26.11.5.3.1	External stimuli response.pathogen.virus infection.nuclear shuttle protein (NSP) nucleocytoplasmic trafficking.receptor-like protein kinase *(NIK1)	mercator4v7.0: receptor-like protein kinase *(NIK1) involved in nucleocytoplasmic trafficking & original description: none	-0.832697	-1.2122	0.139664	0.915777	0.989459
5	Ctrl_Rd1_Rd3	Cc026706	0.736891	50.2.7	Enzyme classification.EC_2 transferases.EC_2-7 transferase transferring phosphorus-containing group	mercator4v7.0: EC_2.7 transferase transferring phosphorus-containing group & original description: none	-0.832697	-1.2122	0.139664	0.915777	0.989459
5	Ctrl_Rd1_Rd3	Cc016576	0.7363	27.16.2.2	Multi-process regulation.nitric oxide signalling.S-nitrosylation.protein-S-nitrosothiol reductase *(TRX5)	mercator4v7.0: protein-S-nitrosothiol reductase *(TRX5) & original description: none	-1.14808	-0.887497	0.148839	0.728659	1.15808
5	Ctrl_Rd1_Rd3	Cc018998	0.735323	18.4.5.3	Protein modification.phosphorylation.AGC protein kinase activities.AGC-VIIIa/plant-AGC1 protein kinase *(AGC1)	mercator4v7.0: AGC-VIIIa/plant-AGC1 protein kinase *(AGC1) & original description: none	-0.936938	-1.03368	-0.05251	0.964913	1.05822
5	Ctrl_Rd1_Rd3	Cc018998	0.735323	50.2.7	Enzyme classification.EC_2 transferases.EC_2-7 transferase transferring phosphorus-containing group	mercator4v7.0: EC_2.7 transferase transferring phosphorus-containing group & original description: none	-0.936938	-1.03368	-0.05251	0.964913	1.05822
5	Ctrl_Rd1_Rd3	Cc024189	0.734017	35.2	not assigned.not annotated	mercator4v7.0: not classified & original description: none	-0.96027	-1.09849	0.219892	0.662409	1.17646
5	Ctrl_Rd1_Rd3	Cc028990	0.732019	35.2	not assigned.not annotated	mercator4v7.0: not classified & original description: none	-1.07003	-0.905494	-0.0405315	0.983094	1.03296
5	Ctrl_Rd1_Rd3	Cc012648	0.730712	50.3.2	Enzyme classification.EC_3 hydrolases.EC_3-2 glycosylase	mercator4v7.0: EC_3.2 glycosylase & original description: none	-1.18698	-0.955446	0.426763	0.747589	0.968079
5	Ctrl_Rd1_Rd3	Cc024295	0.726545	10.2.2.2	Phytohormone action.auxin.perception and signal transduction.transcriptional repressor *(IAA/AUX)	mercator4v7.0: transcriptional repressor *(IAA/AUX) & original description: none	-1.07876	-1.09022	0.499727	0.785882	0.883375
5	Ctrl_Rd1_Rd3	Cc004677	0.726325	35.2	not assigned.not annotated	mercator4v7.0: not classified & original description: none	-1.18828	-0.828919	0.0716521	0.93306	1.01249
5	Ctrl_Rd1_Rd3	Cc000366	0.726213	5.1.6.1.2	Lipid metabolism.fatty acid metabolism.endoplasmic reticulum-localized fatty acid elongase (FAE) system.fatty acid elongation complex.3-ketoacyl-CoA reductase *(KCR)	mercator4v7.0: 3-ketoacyl-CoA reductase *(KCR) & original description: none	-0.840842	-1.16537	0.0430207	0.926878	1.03631
5	Ctrl_Rd1_Rd3	Cc000366	0.726213	50.1.1	Enzyme classification.EC_1 oxidoreductases.EC_1-1 oxidoreductase acting on CH-OH group of donor	mercator4v7.0: EC_1.1 oxidoreductase acting on CH-OH group of donor & original description: none	-0.840842	-1.16537	0.0430207	0.926878	1.03631
5	Ctrl_Rd1_Rd3	Cc004810	0.720854	10.2.2.2	Phytohormone action.auxin.perception and signal transduction.transcriptional repressor *(IAA/AUX)	mercator4v7.0: transcriptional repressor *(IAA/AUX) & original description: none	-0.824624	-1.21783	0.135945	0.93087	0.975643
5	Ctrl_Rd1_Rd3	Cc016425	0.720126	35.2	not assigned.not annotated	mercator4v7.0: not classified & original description: none	-1.10936	-0.867229	-0.0286484	0.948196	1.05704
5	Ctrl_Rd1_Rd3	Cc002131	0.717575	26.1.2.1.4.1	External stimuli response.light.UV-A/blue light.cryptochrome-mediated photoperception.cryptochrome signalling.regulatory protein *(BIC1/2)	mercator4v7.0: regulatory protein *(BIC1/2) of cryptochrome signalling & original description: none	-1.02341	-1.14095	0.47948	0.870566	0.814306
5	Ctrl_Rd1_Rd3	Cc046752	0.717502	35.2	not assigned.not annotated	mercator4v7.0: not classified & original description: none	-0.902282	-1.11902	0.0717701	1.09353	0.855994
5	Ctrl_Rd1_Rd3	Cc031992	0.716029	35.2	not assigned.not annotated	mercator4v7.0: not classified & original description: none	-1.20975	-0.81732	0.1004	0.928659	0.998006
5	Ctrl_Rd1_Rd3	Cc020417	0.715213	35.2	not assigned.not annotated	mercator4v7.0: not classified & original description: none	-1.11079	-1.05806	0.50401	0.774147	0.89069
5	Ctrl_Rd1_Rd3	Cc035780	0.714499	35.2	not assigned.not annotated	mercator4v7.0: not classified & original description: none	-0.921433	-1.21747	0.404426	0.889014	0.845466
5	Ctrl_Rd1_Rd3	Cc023688	0.713733	35.2	not assigned.not annotated	mercator4v7.0: not classified & original description: none	-0.951526	-1.19738	0.448141	0.767489	0.933277
5	Ctrl_Rd1_Rd3	Cc005468	0.71329	35.2	not assigned.not annotated	mercator4v7.0: not classified & original description: none	-1.18591	-0.968976	0.458148	0.796745	0.899996
5	Ctrl_Rd1_Rd3	Cc023868	0.712641	35.2	not assigned.not annotated	mercator4v7.0: not classified & original description: none	-0.985925	-1.16905	0.45076	0.906406	0.797814
5	Ctrl_Rd1_Rd3	Cc009166	0.711119	50.1.10	Enzyme classification.EC_1 oxidoreductases.EC_1-10 oxidoreductase acting on diphenol or related substance as donor	mercator4v7.0: EC_1.10 oxidoreductase acting on diphenol or related substance as donor & original description: none	-0.935158	-1.12685	0.181611	1.10564	0.774756
5	Ctrl_Rd1_Rd3	Cc018600	0.709477	28.1.1.11.1	Plant reproduction.gametogenesis.male gametophyt.intine formation.beta-glucosidase *(BGLU43/44)	mercator4v7.0: beta-glucosidase involved in pollen intine formation & original description: none	-0.993716	-0.958196	-0.0877298	0.962277	1.07737
5	Ctrl_Rd1_Rd3	Cc018600	0.709477	50.3.2	Enzyme classification.EC_3 hydrolases.EC_3-2 glycosylase	mercator4v7.0: EC_3.2 glycosylase & original description: none	-0.993716	-0.958196	-0.0877298	0.962277	1.07737
5	Ctrl_Rd1_Rd3	Cc017177	0.708628	35.2	not assigned.not annotated	mercator4v7.0: not classified & original description: none	-1.19243	-0.823266	0.0937965	0.811449	1.11045
5	Ctrl_Rd1_Rd3	Cc034559	0.703169	18.3.5.1	Protein modification.lipidation.protein de-S-acylation.protein de-S-acylation enzyme *(ABAPT)	mercator4v7.0: protein de-S-acylation enzyme *(ABAPT) & original description: none	-0.816665	-1.23147	0.161573	0.869604	1.01696
5	Ctrl_Rd1_Rd3	Cc018262	0.702593	14.6.2	RNA biosynthesis.transcriptional co-regulation.OVATE transcriptional co-regulator *(OFP)	mercator4v7.0: transcriptional co-regulator *(OFP) & original description: none	-1.11349	-0.870541	-0.0145125	1.04918	0.949373
5	Ctrl_Rd1_Rd3	Cc017793	0.69798	50.3.1	Enzyme classification.EC_3 hydrolases.EC_3-1 hydrolase acting on ester bond	mercator4v7.0: EC_3.1 hydrolase acting on ester bond & original description: none	-0.972	-1.18807	0.477892	0.825931	0.856248
5	Ctrl_Rd1_Rd3	Cc001452	0.696881	24.2.9.1	Solute transport.carrier-mediated transport.MATE-type transporter activities.metabolite transporter *(DTX1/2/++)	mercator4v7.0: metabolite transporter *(DTX1/2/++) & original description: none	-1.25017	-0.813712	0.202673	0.900353	0.960854
5	Ctrl_Rd1_Rd3	Cc005467	0.695402	35.2	not assigned.not annotated	mercator4v7.0: not classified & original description: none	-0.93858	-1.20987	0.438809	0.880347	0.829292
5	Ctrl_Rd1_Rd3	Cc037689	0.695098	14.5.1.2.16	RNA biosynthesis.DNA-binding transcriptional regulation.basic DNA-binding domain.basic helix-loop-helix (bHLH) domain.bHLH class-VIIa/b transcription factor	mercator4v7.0: bHLH class-VIIa/b transcription factor & original description: none	-1.16635	-0.994732	0.490371	0.751535	0.919172
5	Ctrl_Rd1_Rd3	Cc020924	0.693316	18.4.1.39	Protein modification.phosphorylation.TKL protein kinase activities.RLCK-XIII receptor-like protein kinase	mercator4v7.0: RLCK-XIII receptor-like protein kinase & original description: none	-1.16774	-0.966381	0.385032	0.985377	0.763716
5	Ctrl_Rd1_Rd3	Cc020924	0.693316	50.2.7	Enzyme classification.EC_2 transferases.EC_2-7 transferase transferring phosphorus-containing group	mercator4v7.0: EC_2.7 transferase transferring phosphorus-containing group & original description: none	-1.16774	-0.966381	0.385032	0.985377	0.763716
5	Ctrl_Rd1_Rd3	Cc045478	0.692592	50.3.2	Enzyme classification.EC_3 hydrolases.EC_3-2 glycosylase	mercator4v7.0: EC_3.2 glycosylase & original description: none	-0.899283	-1.22314	0.359208	0.958139	0.805078
5	Ctrl_Rd1_Rd3	Cc016599	0.688847	35.2	not assigned.not annotated	mercator4v7.0: not classified & original description: none	-0.849487	-1.12041	-0.0403065	0.983199	1.02701
5	Ctrl_Rd1_Rd3	Cc027512	0.687133	21.8.1.7.1.1	Cell wall organisation.cutin and suberin.cuticular lipid formation.alkane-forming pathway.CER1-CER3 alkane-forming complex.aldehyde decarbonylase component *(CER1)	mercator4v7.0: aldehyde decarbonylase component *(CER1) of CER1-CER3 alkane-forming complex & original description: none	-1.21296	-0.930763	0.420728	0.884281	0.838715
5	Ctrl_Rd1_Rd3	Cc008622	0.686777	10.2.2.4	Phytohormone action.auxin.perception and signal transduction.signal mediator *(ARF7/19)	mercator4v7.0: auxin signal mediator *(ARF7/19) & original description: none	-1.25822	-0.842402	0.313228	0.817022	0.970368
5	Ctrl_Rd1_Rd3	Cc008622	0.686777	14.5.9.1	RNA biosynthesis.DNA-binding transcriptional regulation.beta-barrel DNA-binding domain.ARF transcription factor	mercator4v7.0: ARF transcription factor & original description: none	-1.25822	-0.842402	0.313228	0.817022	0.970368
5	Ctrl_Rd1_Rd3	Cc002420	0.685262	19.1.9.1	Protein homeostasis.protein quality control.smallHsp holdase chaperone activities.class-C-I protein	mercator4v7.0: class-C-I small heat-shock-responsive protein & original description: none	-0.989191	-1.10299	0.337071	0.602709	1.1524
5	Ctrl_Rd1_Rd3	Cc036904	0.685146	50.1.10	Enzyme classification.EC_1 oxidoreductases.EC_1-10 oxidoreductase acting on diphenol or related substance as donor	mercator4v7.0: EC_1.10 oxidoreductase acting on diphenol or related substance as donor & original description: none	-0.983423	-1.11241	0.284256	1.09778	0.71379
5	Ctrl_Rd1_Rd3	Cc017100	0.683842	50.3.2	Enzyme classification.EC_3 hydrolases.EC_3-2 glycosylase	mercator4v7.0: EC_3.2 glycosylase & original description: none	-0.856389	-1.25371	0.336941	0.818704	0.954459
5	Ctrl_Rd1_Rd3	Cc027160	0.683737	35.2	not assigned.not annotated	mercator4v7.0: not classified & original description: none	-0.807407	-1.23338	0.139538	0.955096	0.946149
5	Ctrl_Rd1_Rd3	Cc030100	0.682697	26.1.4.4	External stimuli response.light.multiple photoreceptor signalling.phototropin/phytochrome signalling kinase *(PKS)	mercator4v7.0: phototropin/phytochrome signalling kinase *(PKS) & original description: none	-0.909961	-1.23072	0.428329	0.793895	0.918456
5	Ctrl_Rd1_Rd3	Cc034379	0.680857	35.2	not assigned.not annotated	mercator4v7.0: not classified & original description: none	-1.25581	-0.854297	0.33067	0.872975	0.906466
5	Ctrl_Rd1_Rd3	Cc017802	0.679758	35.2	not assigned.not annotated	mercator4v7.0: not classified & original description: none	-0.924818	-1.01886	-0.0822451	0.858512	1.16741
5	Ctrl_Rd1_Rd3	Cc046513	0.679207	35.2	not assigned.not annotated	mercator4v7.0: not classified & original description: none	-0.983082	-1.02992	0.130096	0.638789	1.24412
5	Ctrl_Rd1_Rd3	Cc004302	0.675089	35.2	not assigned.not annotated	mercator4v7.0: not classified & original description: none	-1.02441	-1.1469	0.518168	0.83792	0.815224
5	Ctrl_Rd1_Rd3	Cc023686	0.674162	35.2	not assigned.not annotated	mercator4v7.0: not classified & original description: none	-0.874186	-1.08765	-0.0312827	0.815506	1.17762
5	Ctrl_Rd1_Rd3	Cc013881	0.67297	21.4.1.1.2.2	Cell wall organisation.cell wall proteins.hydroxyproline-rich glycoprotein activities.arabinogalactan-protein activities.Fasciclin-type arabinogalactan protein activities.Fasciclin-type arabinogalactan protein *(FLA11)	mercator4v7.0: Fasciclin-type arabinogalactan protein & original description: none	-0.930236	-1.22119	0.459224	0.827407	0.864795
5	Ctrl_Rd1_Rd3	Cc045983	0.672664	35.2	not assigned.not annotated	mercator4v7.0: not classified & original description: none	-0.838302	-1.26011	0.306291	0.826312	0.965805
5	Ctrl_Rd1_Rd3	Cc006258	0.672418	35.2	not assigned.not annotated	mercator4v7.0: not classified & original description: none	-1.09429	-1.07923	0.52236	0.855139	0.796026
5	Ctrl_Rd1_Rd3	Cc037110	0.671925	14.5.1.2.23	RNA biosynthesis.DNA-binding transcriptional regulation.basic DNA-binding domain.basic helix-loop-helix (bHLH) domain.bHLH class-XII transcription factor *(CIB1/2/++)	mercator4v7.0: bHLH class-XII transcription factor *(CIB1/2/++) & original description: none	-0.844317	-1.11666	-0.043865	0.882864	1.12198
5	Ctrl_Rd1_Rd3	Cc037110	0.671925	26.1.2.1.3	External stimuli response.light.UV-A/blue light.cryptochrome-mediated photoperception.bHLH-XII-class regulatory cryptochrome-binding protein	mercator4v7.0: regulatory protein *(CIB) of blue light perception & original description: none	-0.844317	-1.11666	-0.043865	0.882864	1.12198
5	Ctrl_Rd1_Rd3	Cc046795	0.669826	24.2.9.1	Solute transport.carrier-mediated transport.MATE-type transporter activities.metabolite transporter *(DTX1/2/++)	mercator4v7.0: metabolite transporter *(DTX1/2/++) & original description: none	-1.24899	-0.79116	0.146705	0.946611	0.946833
5	Ctrl_Rd1_Rd3	Cc018779	0.668981	10.2.2.2	Phytohormone action.auxin.perception and signal transduction.transcriptional repressor *(IAA/AUX)	mercator4v7.0: transcriptional repressor *(IAA/AUX) & original description: none	-1.0778	-1.09858	0.540152	0.795206	0.84103
5	Ctrl_Rd1_Rd3	Cc003412	0.668758	24.2.2.7	Solute transport.carrier-mediated transport.MFS-type transporter superfamily.anion transporter *(NRT1/PTR)	mercator4v7.0: anion transporter *(NRT1/PTR) & original description: none	-0.880922	-1.05951	-0.0945355	0.91277	1.1222
5	Ctrl_Rd1_Rd3	Cc047554	0.667942	10.11.2.1.1	Phytohormone action.signalling peptides.CRP (cysteine-rich-peptide) category.GASA/GAST-peptide activity.GASA-precursor polypeptide	mercator4v7.0: GASA precursor polypeptide & original description: none	-1.21103	-0.78056	0.036355	0.902279	1.05295
5	Ctrl_Rd1_Rd3	Cc022287	0.667415	14.5.4.2	RNA biosynthesis.DNA-binding transcriptional regulation.other all-alpha-helix DNA-binding domain.transcription factor *(EIL)	mercator4v7.0: transcription factor *(EIL) & original description: none	-0.808398	-1.17387	0.00327804	0.917709	1.06128
5	Ctrl_Rd1_Rd3	Cc030029	0.666173	14.5.1.2.23	RNA biosynthesis.DNA-binding transcriptional regulation.basic DNA-binding domain.basic helix-loop-helix (bHLH) domain.bHLH class-XII transcription factor *(CIB1/2/++)	mercator4v7.0: bHLH class-XII transcription factor *(CIB1/2/++) & original description: none	-0.805175	-1.18325	0.0216027	0.891362	1.07546
5	Ctrl_Rd1_Rd3	Cc030029	0.666173	26.1.2.1.3	External stimuli response.light.UV-A/blue light.cryptochrome-mediated photoperception.bHLH-XII-class regulatory cryptochrome-binding protein	mercator4v7.0: regulatory protein *(CIB) of blue light perception & original description: none	-0.805175	-1.18325	0.0216027	0.891362	1.07546
5	Ctrl_Rd1_Rd3	Cc002245	0.665195	35.2	not assigned.not annotated	mercator4v7.0: not classified & original description: none	-0.925241	-1.21755	0.429268	0.924369	0.789156
5	Ctrl_Rd1_Rd3	Cc020267	0.664888	35.2	not assigned.not annotated	mercator4v7.0: not classified & original description: none	-0.828236	-1.23701	0.231587	0.76021	1.07345
5	Ctrl_Rd1_Rd3	Cc005059	0.66347	35.2	not assigned.not annotated	mercator4v7.0: not classified & original description: none	-0.836073	-1.26044	0.305967	0.806843	0.983701
5	Ctrl_Rd1_Rd3	Cc027328	0.663278	24.2.9.1	Solute transport.carrier-mediated transport.MATE-type transporter activities.metabolite transporter *(DTX1/2/++)	mercator4v7.0: metabolite transporter *(DTX1/2/++) & original description: none	-1.19373	-0.930775	0.422544	0.64877	1.05319
5	Ctrl_Rd1_Rd3	Cc011570	0.66114	26.3.1.4	External stimuli response.carbon dioxide.sensing and signalling.signal transducer kinase *(CBC)	mercator4v7.0: carbon dioxide signal transducer kinase *(CBC) & original description: none	-0.997428	-1.17189	0.51797	0.831109	0.820235
5	Ctrl_Rd1_Rd3	Cc011570	0.66114	27.14.6.7	Multi-process regulation.MAP kinase cascade signalling.MAP3K-RAF/subgroup-C protein kinase activities.subgroup-C7 protein kinase *(RAF33/38/++)	mercator4v7.0: MAP3K-RAF subgroup-C7 protein kinase *(RAF33/38/++) & original description: none	-0.997428	-1.17189	0.51797	0.831109	0.820235
5	Ctrl_Rd1_Rd3	Cc011570	0.66114	50.2.7	Enzyme classification.EC_2 transferases.EC_2-7 transferase transferring phosphorus-containing group	mercator4v7.0: EC_2.7 transferase transferring phosphorus-containing group & original description: none	-0.997428	-1.17189	0.51797	0.831109	0.820235
5	Ctrl_Rd1_Rd3	Cc011166	0.658519	35.2	not assigned.not annotated	mercator4v7.0: not classified & original description: none	-1.0177	-1.15299	0.520516	0.859874	0.790303
5	Ctrl_Rd1_Rd3	Cc009987	0.65526	14.5.4.5.4	RNA biosynthesis.DNA-binding transcriptional regulation.other all-alpha-helix DNA-binding domain.BBX family.class-IV transcription factor	mercator4v7.0: BBX class-IV transcription factor & original description: none	-0.789603	-1.24981	0.147566	0.905918	0.985925
5	Ctrl_Rd1_Rd3	Cc008691	0.651935	35.2	not assigned.not annotated	mercator4v7.0: not classified & original description: none	-0.972279	-0.951836	-0.138955	1.05646	1.00661
5	Ctrl_Rd1_Rd3	Cc002581	0.650927	35.2	not assigned.not annotated	mercator4v7.0: not classified & original description: none	-0.819977	-1.15716	0.0119272	0.813088	1.15212
5	Ctrl_Rd1_Rd3	Cc012891	0.64928	50.1.1	Enzyme classification.EC_1 oxidoreductases.EC_1-1 oxidoreductase acting on CH-OH group of donor	mercator4v7.0: EC_1.1 oxidoreductase acting on CH-OH group of donor & original description: none	-1.00959	-1.15205	0.492446	0.929231	0.73996
5	Ctrl_Rd1_Rd3	Cc015044	0.648739	14.5.1.2.16	RNA biosynthesis.DNA-binding transcriptional regulation.basic DNA-binding domain.basic helix-loop-helix (bHLH) domain.bHLH class-VIIa/b transcription factor	mercator4v7.0: bHLH class-VIIa/b transcription factor & original description: none	-1.27952	-0.796801	0.262416	0.823453	0.990453
5	Ctrl_Rd1_Rd3	Cc015044	0.648739	26.1.1.1.2	External stimuli response.light.red/far red light.phytochrome-mediated photoperception.transcriptional regulator *(PIF)	mercator4v7.0: regulatory protein *(PIF) of red/far-red light perception & original description: none	-1.27952	-0.796801	0.262416	0.823453	0.990453
5	Ctrl_Rd1_Rd3	Cc047507	0.644922	14.5.1.2.23	RNA biosynthesis.DNA-binding transcriptional regulation.basic DNA-binding domain.basic helix-loop-helix (bHLH) domain.bHLH class-XII transcription factor *(CIB1/2/++)	mercator4v7.0: bHLH class-XII transcription factor *(CIB1/2/++) & original description: none	-0.788515	-1.21505	0.0693018	0.852261	1.08201
5	Ctrl_Rd1_Rd3	Cc047507	0.644922	26.1.2.1.3	External stimuli response.light.UV-A/blue light.cryptochrome-mediated photoperception.bHLH-XII-class regulatory cryptochrome-binding protein	mercator4v7.0: regulatory protein *(CIB) of blue light perception & original description: none	-0.788515	-1.21505	0.0693018	0.852261	1.08201
5	Ctrl_Rd1_Rd3	Cc006561	0.64245	35.2	not assigned.not annotated	mercator4v7.0: not classified & original description: none	-0.947405	-1.13186	0.321722	0.584395	1.17315
5	Ctrl_Rd1_Rd3	Cc011975	0.640021	27.5.4	Multi-process regulation.ROP-GTPase regulatory system.guanine nucleotide dissociation inhibitor *(RopGDI)	mercator4v7.0: guanine nucleotide dissociation inhibitor *(RopGDI) & original description: none	-1.06583	-0.857184	-0.131978	1.04019	1.01481
5	Ctrl_Rd1_Rd3	Cc023910	0.639076	14.5.3.9.2.4	RNA biosynthesis.DNA-binding transcriptional regulation.helix-turn-helix DNA-binding domain.MYB transcription factor family.R2R3-MYB transcription factor family.subgroup-4 transcription factor	mercator4v7.0: MYB class-R2R3 subgroup-4 transcription factor & original description: none	-0.82138	-1.27465	0.302268	0.881997	0.911765
5	Ctrl_Rd1_Rd3	Cc038092	0.635992	14.5.3.9.2.23	RNA biosynthesis.DNA-binding transcriptional regulation.helix-turn-helix DNA-binding domain.MYB transcription factor family.R2R3-MYB transcription factor family.subgroup transcription factor *(MYB20/42/43/85)	mercator4v7.0: MYB class-R2R3 transcription factor *(MYB20/42/43/85) & original description: none	-1.00164	-0.972328	-0.0152904	1.185	0.804262
5	Ctrl_Rd1_Rd3	Cc015677	0.635583	35.2	not assigned.not annotated	mercator4v7.0: not classified & original description: none	-0.891972	-1.16215	0.247874	0.619327	1.18692
5	Ctrl_Rd1_Rd3	Cc033469	0.635104	35.2	not assigned.not annotated	mercator4v7.0: not classified & original description: none	-1.08126	-0.945537	0.204611	0.56845	1.25373
5	Ctrl_Rd1_Rd3	Cc033492	0.634023	35.2	not assigned.not annotated	mercator4v7.0: not classified & original description: none	-1.00236	-0.922381	-0.0864821	0.766343	1.24488
5	Ctrl_Rd1_Rd3	Cc011164	0.633999	35.2	not assigned.not annotated	mercator4v7.0: not classified & original description: none	-0.894299	-1.24314	0.423735	0.915519	0.798187
5	Ctrl_Rd1_Rd3	Cc032992	0.633956	35.2	not assigned.not annotated	mercator4v7.0: not classified & original description: none	-0.972448	-0.964524	-0.104292	1.14267	0.898597
5	Ctrl_Rd1_Rd3	Cc001032	0.630557	26.1.1.3.1	External stimuli response.light.red/far red light.phytochrome-mediated agravitropism.regulatory protein *(GIL1)	mercator4v7.0: regulatory protein *(GIL1) of phytochrome-mediated agravitropism & original description: none	-0.975799	-1.19024	0.531537	0.737217	0.897286
5	Ctrl_Rd1_Rd3	Cc022034	0.629713	35.2	not assigned.not annotated	mercator4v7.0: not classified & original description: none	-1.2272	-0.789938	0.155188	0.693827	1.16812
5	Ctrl_Rd1_Rd3	Cc045677	0.629551	10.11.1.6.1	Phytohormone action.signalling peptides.NCRP (non-cysteine-rich-peptide) category.DVL/ROT-peptide activity.DVL/RTFL-precursor polypeptide	mercator4v7.0: DVL/RTFL precursor polypeptide & original description: none	-0.848489	-1.26322	0.362493	0.767176	0.982035
5	Ctrl_Rd1_Rd3	Cc017519	0.62828	10.7.2.2.3	Phytohormone action.jasmonic acid.perception and signal transduction.jasmonate-mediated regulatory activity.regulatory transcription factor *(ARF10/ARF16)	mercator4v7.0: transcriptional regulator *(ARF10/ARF16) involved in jasmonate-mediated signal transduction & original description: none	-0.792274	-1.18288	-0.00942239	1.03555	0.94902
5	Ctrl_Rd1_Rd3	Cc017519	0.62828	14.5.9.1	RNA biosynthesis.DNA-binding transcriptional regulation.beta-barrel DNA-binding domain.ARF transcription factor	mercator4v7.0: ARF transcription factor & original description: none	-0.792274	-1.18288	-0.00942239	1.03555	0.94902
5	Ctrl_Rd1_Rd3	Cc001685	0.626133	1.1.1.5.4.3	Photosynthesis.photophosphorylation.photosystem II.photosynthetic acclimation.acclimation factor activities.light-responsive regulatory protein *(SEP1)	mercator4v7.0: light-responsive regulatory protein *(SEP1) involved in photosynthetic acclimation & original description: none	-0.805484	-1.18703	0.0648207	0.763897	1.16379
5	Ctrl_Rd1_Rd3	Cc046252	0.621912	24.1.2.2.2	Solute transport.primary active transport.P-type ATPase superfamily.group-P2 ATPase activities.P2B-type calcium cation-transporting ATPase *(ACA)	mercator4v7.0: P2B-type calcium cation-transporting ATPase *(ACA) & original description: none	-1.26545	-0.784796	0.183957	0.99385	0.87244
5	Ctrl_Rd1_Rd3	Cc005067	0.621412	35.2	not assigned.not annotated	mercator4v7.0: not classified & original description: none	-1.28248	-0.787378	0.238046	0.936224	0.895593
5	Ctrl_Rd1_Rd3	Cc036461	0.620126	14.5.3.1.3	RNA biosynthesis.DNA-binding transcriptional regulation.helix-turn-helix DNA-binding domain.HOMEO domain.HD-ZIP IV-type transcription factor	mercator4v7.0: HD-ZIP IV-type transcription factor & original description: none	-1.07026	-0.835876	-0.136226	0.860409	1.18195
5	Ctrl_Rd1_Rd3	Cc002582	0.61836	35.2	not assigned.not annotated	mercator4v7.0: not classified & original description: none	-0.980581	-1.18702	0.543404	0.725096	0.899103
5	Ctrl_Rd1_Rd3	Cc020375	0.618197	8.1.1.3	Secondary metabolism.terpenoid biosynthesis.mevalonate (MVA) pathway.3-hydroxy-3-methylglutaryl-CoA reductase *(HMGR)	mercator4v7.0: 3-hydroxy-3-methylglutaryl-CoA reductase *(HMGR) & original description: none	-1.1172	-1.0433	0.545964	0.631284	0.983254
5	Ctrl_Rd1_Rd3	Cc020375	0.618197	50.1.1	Enzyme classification.EC_1 oxidoreductases.EC_1-1 oxidoreductase acting on CH-OH group of donor	mercator4v7.0: EC_1.1 oxidoreductase acting on CH-OH group of donor & original description: none	-1.1172	-1.0433	0.545964	0.631284	0.983254
5	Ctrl_Rd1_Rd3	Cc029644	0.617419	24.2.1.5	Solute transport.carrier-mediated transport.DMT-type transporter superfamily.solute transporter *(UmamiT1/2/++)	mercator4v7.0: solute transporter *(UmamiT1/2/++) & original description: none	-1.28129	-0.826225	0.365333	0.760181	0.981996
5	Ctrl_Rd1_Rd3	Cc003363	0.61728	5.1.7.2.3	Lipid metabolism.fatty acid metabolism.fatty acid desaturation.first desaturation.trans-delta-3-hexadecenoic acid phosphatidylglycerol desaturase *(FAD4)	mercator4v7.0: trans-delta-3-hexadecenoic acid phosphatidylglycerol desaturase *(FAD4) & original description: none	-1.00385	-0.933603	-0.0943569	1.17026	0.861547
5	Ctrl_Rd1_Rd3	Cc003313	0.615755	24.2.9.1	Solute transport.carrier-mediated transport.MATE-type transporter activities.metabolite transporter *(DTX1/2/++)	mercator4v7.0: metabolite transporter *(DTX1/2/++) & original description: none	-1.2572	-0.854332	0.396809	0.681329	1.03339
5	Ctrl_Rd1_Rd3	Cc044798	0.615504	10.2.2.2	Phytohormone action.auxin.perception and signal transduction.transcriptional repressor *(IAA/AUX)	mercator4v7.0: transcriptional repressor *(IAA/AUX) & original description: none	-0.911639	-1.21506	0.436234	0.653673	1.0368
5	Ctrl_Rd1_Rd3	Cc025004	0.614103	21.6.1.11	Cell wall organisation.lignin.monolignol biosynthesis.regulatory transcription factor *(MYB103)	mercator4v7.0: MYB class-R2R3 transcription factor & original description: none	-1.06139	-0.864	-0.118978	1.12958	0.914796
5	Ctrl_Rd1_Rd3	Cc010146	0.612552	21.8.4.4	Cell wall organisation.cutin and suberin.export.cuticular lipid transfer accessory factor *(LTPG)	mercator4v7.0: cuticular lipid transfer accessory factor *(LTPG) & original description: none	-0.853229	-1.20198	0.249345	0.643596	1.16227
5	Ctrl_Rd1_Rd3	Cc020955	0.611877	35.2	not assigned.not annotated	mercator4v7.0: not classified & original description: none	-1.1751	-0.776796	-0.000412763	0.741647	1.21066
5	Ctrl_Rd1_Rd3	Cc030765	0.611874	50.1.13	Enzyme classification.EC_1 oxidoreductases.EC_1-14 oxidoreductase acting on paired donor with incorporation or reduction of molecular oxygen	mercator4v7.0: EC_1.14 oxidoreductase acting on paired donor with incorporation or reduction of molecular oxygen & original description: none	-0.826165	-1.08813	-0.136804	0.950762	1.10034
5	Ctrl_Rd1_Rd3	Cc005005	0.610476	10.1.2.1.1.1	Phytohormone action.abscisic acid.perception and signalling.receptor activities.cytoplasm-localized receptor complex.receptor component *(PYL/RCAR)	mercator4v7.0: receptor component *(PYL/RCAR) of cytoplasm-localized abscisic acid receptor complex & original description: none	-1.20335	-0.748172	-0.0133595	0.806919	1.15797
5	Ctrl_Rd1_Rd3	Cc005005	0.610476	50.2.3	Enzyme classification.EC_2 transferases.EC_2-3 acyltransferase	mercator4v7.0: EC_2.3 acyltransferase & original description: none	-1.20335	-0.748172	-0.0133595	0.806919	1.15797
5	Ctrl_Rd1_Rd3	Cc005226	0.609347	10.2.2.2	Phytohormone action.auxin.perception and signal transduction.transcriptional repressor *(IAA/AUX)	mercator4v7.0: transcriptional repressor *(IAA/AUX) & original description: none	-1.10773	-1.03261	0.508512	0.574421	1.05741
5	Ctrl_Rd1_Rd3	Cc009957	0.606867	35.2	not assigned.not annotated	mercator4v7.0: not classified & original description: none	-1.01464	-1.14793	0.551137	0.646595	0.964841
5	Ctrl_Rd1_Rd3	Cc021492	0.606506	35.2	not assigned.not annotated	mercator4v7.0: not classified & original description: none	-1.27908	-0.834975	0.391008	0.74019	0.982856
5	Ctrl_Rd1_Rd3	Cc017441	0.605256	50.2.4	Enzyme classification.EC_2 transferases.EC_2-4 glycosyltransferase	mercator4v7.0: EC_2.4 glycosyltransferase & original description: none	-0.819724	-1.26469	0.299444	0.741031	1.04394
5	Ctrl_Rd1_Rd3	Cc035732	0.60492	35.2	not assigned.not annotated	mercator4v7.0: not classified & original description: none	-0.838619	-1.06671	-0.160008	1.01795	1.04739
5	Ctrl_Rd1_Rd3	Cc029958	0.604848	35.2	not assigned.not annotated	mercator4v7.0: not classified & original description: none	-0.871473	-1.02047	-0.181468	0.945222	1.12819
5	Ctrl_Rd1_Rd3	Cc012160	0.600341	35.2	not assigned.not annotated	mercator4v7.0: not classified & original description: none	-0.833627	-1.08643	-0.0970044	0.807235	1.20983
5	Ctrl_Rd1_Rd3	Cc005227	0.596186	10.2.2.2	Phytohormone action.auxin.perception and signal transduction.transcriptional repressor *(IAA/AUX)	mercator4v7.0: transcriptional repressor *(IAA/AUX) & original description: none	-1.21649	-0.942191	0.528362	0.704933	0.925384
5	Ctrl_Rd1_Rd3	Cc002421	0.595973	27.5.5.3	Multi-process regulation.ROP-GTPase regulatory system.ROP GTPase effector activities.GTPase effector *(BDR)	mercator4v7.0: GTPase effector *(BDR) & original description: none	-0.899957	-1.01865	-0.0762964	0.717479	1.27743
5	Ctrl_Rd1_Rd3	Cc006277	0.595461	18.4.1.8.2	Protein modification.phosphorylation.TKL protein kinase activities.LRR-VIII protein kinase activities.LRR-VIII-2 protein kinase	mercator4v7.0: LRR-VIII-2 protein kinase & original description: none	-1.10085	-0.842217	-0.0673879	1.16847	0.841982
5	Ctrl_Rd1_Rd3	Cc006277	0.595461	50.2.7	Enzyme classification.EC_2 transferases.EC_2-7 transferase transferring phosphorus-containing group	mercator4v7.0: EC_2.7 transferase transferring phosphorus-containing group & original description: none	-1.10085	-0.842217	-0.0673879	1.16847	0.841982
5	Ctrl_Rd1_Rd3	Cc021756	0.594839	50.2.1	Enzyme classification.EC_2 transferases.EC_2-1 transferase transferring one-carbon group	mercator4v7.0: EC_2.1 transferase transferring one-carbon group & original description: none	-0.767049	-1.17733	-0.0656482	0.981379	1.02865
5	Ctrl_Rd1_Rd3	Cc017763	0.593697	35.2	not assigned.not annotated	mercator4v7.0: not classified & original description: none	-1.12115	-0.940265	0.328218	0.513589	1.2196
5	Ctrl_Rd1_Rd3	Cc007928	0.593177	35.2	not assigned.not annotated	mercator4v7.0: not classified & original description: none	-0.779614	-1.21577	0.0818019	0.76121	1.15237
5	Ctrl_Rd1_Rd3	Cc000729	0.592595	14.5.1.2.16	RNA biosynthesis.DNA-binding transcriptional regulation.basic DNA-binding domain.basic helix-loop-helix (bHLH) domain.bHLH class-VIIa/b transcription factor	mercator4v7.0: bHLH class-VIIa/b transcription factor & original description: none	-1.08711	-1.09597	0.59137	0.81276	0.778945
5	Ctrl_Rd1_Rd3	Cc018280	0.592506	10.2.2.2	Phytohormone action.auxin.perception and signal transduction.transcriptional repressor *(IAA/AUX)	mercator4v7.0: transcriptional repressor *(IAA/AUX) & original description: none	-1.16789	-0.987633	0.545024	0.622602	0.987895
5	Ctrl_Rd1_Rd3	Cc012313	0.590879	18.4.1.36	Protein modification.phosphorylation.TKL protein kinase activities.RLCK-X receptor-like protein kinase	mercator4v7.0: RLCK-X receptor-like protein kinase & original description: none	-1.29075	-0.806143	0.318762	0.917451	0.86068
5	Ctrl_Rd1_Rd3	Cc012313	0.590879	50.2.7	Enzyme classification.EC_2 transferases.EC_2-7 transferase transferring phosphorus-containing group	mercator4v7.0: EC_2.7 transferase transferring phosphorus-containing group & original description: none	-1.29075	-0.806143	0.318762	0.917451	0.86068
5	Ctrl_Rd1_Rd3	Cc022930	0.590682	14.5.3.1.1	RNA biosynthesis.DNA-binding transcriptional regulation.helix-turn-helix DNA-binding domain.HOMEO domain.HD-ZIP I/II-type transcription factor	mercator4v7.0: HD-ZIP I/II-type transcription factor & original description: none	-1.30761	-0.763037	0.262804	0.855253	0.952586
5	Ctrl_Rd1_Rd3	Cc025474	0.589233	35.2	not assigned.not annotated	mercator4v7.0: not classified & original description: none	-0.970827	-1.19102	0.548399	0.671381	0.942063
5	Ctrl_Rd1_Rd3	Cc036905	0.588835	19.2.2.12.3.4.2	Protein homeostasis.ubiquitin-proteasome system.ubiquitin-fold protein conjugation.CULLIN-based E3 ubiquitin ligase activities.CUL1-based/SCF E3 ubiquitin ligase complexes.TUBBY-like regulatory substrate adaptor activities.substrate adaptor *(TLP2/6)	mercator4v7.0: regulatory substrate adaptor *(TLP2/6) of CUL1-based/SCF E3 ubiquitin ligase activity & original description: none	-0.807468	-1.18672	0.0558484	1.13944	0.798899
5	Ctrl_Rd1_Rd3	Cc022556	0.586612	10.5.2.4.1	Phytohormone action.ethylene.perception and signal transduction.EIN3 transcription factor activity.transcriptional regulator *(EIN3/EIL)	mercator4v7.0: ethylene signal transducer *(EIN3/EIL) & original description: none	-0.762971	-1.28423	0.185439	0.906861	0.954902
5	Ctrl_Rd1_Rd3	Cc022556	0.586612	14.5.4.2	RNA biosynthesis.DNA-binding transcriptional regulation.other all-alpha-helix DNA-binding domain.transcription factor *(EIL)	mercator4v7.0: transcription factor *(EIL) & original description: none	-0.762971	-1.28423	0.185439	0.906861	0.954902
5	Ctrl_Rd1_Rd3	Cc030334	0.58635	35.2	not assigned.not annotated	mercator4v7.0: not classified & original description: none	-1.30813	-0.770573	0.283345	0.858533	0.936827
5	Ctrl_Rd1_Rd3	Cc016387	0.584954	10.7.2.2.3	Phytohormone action.jasmonic acid.perception and signal transduction.jasmonate-mediated regulatory activity.regulatory transcription factor *(ARF10/ARF16)	mercator4v7.0: transcriptional regulator *(ARF10/ARF16) involved in jasmonate-mediated signal transduction & original description: none	-0.813482	-1.10248	-0.0999095	0.806787	1.20909
5	Ctrl_Rd1_Rd3	Cc016387	0.584954	14.5.9.1	RNA biosynthesis.DNA-binding transcriptional regulation.beta-barrel DNA-binding domain.ARF transcription factor	mercator4v7.0: ARF transcription factor & original description: none	-0.813482	-1.10248	-0.0999095	0.806787	1.20909
5	Ctrl_Rd1_Rd3	Cc011580	0.58358	20.2.3.4	Cytoskeleton organisation.microfilament network.actin organisation.actin-bundling factor *(WLIM/PLIM)	mercator4v7.0: actin-bundling factor *(WLIM/PLIM) & original description: none	-1.29642	-0.711322	0.117072	0.866931	1.02374
5	Ctrl_Rd1_Rd3	Cc005387	0.581931	35.2	not assigned.not annotated	mercator4v7.0: not classified & original description: none	-1.02967	-1.12474	0.553961	0.591497	1.00895
5	Ctrl_Rd1_Rd3	Cc000937	0.581402	35.2	not assigned.not annotated	mercator4v7.0: not classified & original description: none	-0.853926	-1.04206	-0.173653	1.11564	0.954003
5	Ctrl_Rd1_Rd3	Cc000143	0.580814	21.4.1.1.4	Cell wall organisation.cell wall proteins.hydroxyproline-rich glycoprotein activities.arabinogalactan-protein activities.lysine-rich arabinogalactan protein	mercator4v7.0: lysine-rich arabinogalactan protein & original description: none	-1.28999	-0.706957	0.103087	0.820096	1.07376
5	Ctrl_Rd1_Rd3	Cc036597	0.580395	14.5.7.8.1	RNA biosynthesis.DNA-binding transcriptional regulation.beta-hairpin exposed by alpha/beta-scaffold structure.AP2 transcription factor activity.transcription factor *(WRI/AIL)	mercator4v7.0: transcription factor *(WRI/AIL) & original description: none	-1.2643	-0.861501	0.399272	0.932198	0.794328
5	Ctrl_Rd1_Rd3	Cc003175	0.577749	35.2	not assigned.not annotated	mercator4v7.0: not classified & original description: none	-1.29385	-0.804353	0.3262	0.921692	0.850315
5	Ctrl_Rd1_Rd3	Cc005996	0.576827	14.7.4.1	RNA biosynthesis.organellar gene expression machinery.R-loop homeostasis.ribonuclease *(RNH1)	mercator4v7.0: ribonuclease *(RNH1) & original description: none	-1.28736	-0.703993	0.0960008	0.803317	1.09204
5	Ctrl_Rd1_Rd3	Cc033864	0.575139	35.2	not assigned.not annotated	mercator4v7.0: not classified & original description: none	-1.01086	-0.894435	-0.144742	1.19215	0.85789
5	Ctrl_Rd1_Rd3	Cc027903	0.572602	35.2	not assigned.not annotated	mercator4v7.0: not classified & original description: none	-1.1257	-0.952248	0.285605	1.15906	0.633276
5	Ctrl_Rd1_Rd3	Cc030885	0.572312	21.4.1.1.1.1	Cell wall organisation.cell wall proteins.hydroxyproline-rich glycoprotein activities.arabinogalactan-protein activities.classical arabinogalactan protein activities.classical arabinogalactan protein	mercator4v7.0: classical arabinogalactan protein & original description: none	-0.770124	-1.19865	0.0287804	0.760806	1.17919
5	Ctrl_Rd1_Rd3	Cc006278	0.572261	35.2	not assigned.not annotated	mercator4v7.0: not classified & original description: none	-1.11857	-0.795107	-0.12053	1.14572	0.88848
5	Ctrl_Rd1_Rd3	Cc006178	0.571067	9.5.3	Redox homeostasis.tocopherol biosynthesis.homogentisate phytyltransferase *(VTE2)	mercator4v7.0: homogentisate phytyltransferase *(VTE2) & original description: none	-0.925469	-0.93061	-0.232477	0.898693	1.18986
5	Ctrl_Rd1_Rd3	Cc044807	0.570101	20.1.5.4	Cytoskeleton organisation.microtubular network.microtubule dynamics.microtubule-stabilizing factor *(WDL1/2/++)	mercator4v7.0: microtubule-stabilizing factor *(WDL1/2/++) & original description: none	-1.23611	-0.907995	0.457977	0.933396	0.752733
5	Ctrl_Rd1_Rd3	Cc011165	0.569087	35.2	not assigned.not annotated	mercator4v7.0: not classified & original description: none	-1.035	-1.14542	0.593941	0.846065	0.74041
5	Ctrl_Rd1_Rd3	Cc022293	0.56735	35.2	not assigned.not annotated	mercator4v7.0: not classified & original description: none	-0.763214	-1.28708	0.206239	0.82682	1.01723
5	Ctrl_Rd1_Rd3	Cc031019	0.567201	20.1.5.3.3	Cytoskeleton organisation.microtubular network.microtubule dynamics.cortical microtubule organisation.beta-Tubulin kinase *(NEK1/2/++)	mercator4v7.0: beta-Tubulin kinase *(NEK1/2/++) & original description: none	-0.78886	-1.1024	-0.17341	1.01089	1.05378
5	Ctrl_Rd1_Rd3	Cc031019	0.567201	50.2.7	Enzyme classification.EC_2 transferases.EC_2-7 transferase transferring phosphorus-containing group	mercator4v7.0: EC_2.7 transferase transferring phosphorus-containing group & original description: none	-0.78886	-1.1024	-0.17341	1.01089	1.05378
5	Ctrl_Rd1_Rd3	Cc035098	0.567198	24.2.1.5	Solute transport.carrier-mediated transport.DMT-type transporter superfamily.solute transporter *(UmamiT1/2/++)	mercator4v7.0: solute transporter *(UmamiT1/2/++) & original description: none	-0.993376	-0.953361	0.0492402	0.560397	1.3371
5	Ctrl_Rd1_Rd3	Cc015393	0.567041	5.2.11.1.1	Lipid metabolism.glycerolipid metabolism.glycerolipid degradation.triacylglycerol lipase activities.monoacylglycerol lipase	mercator4v7.0: monoacylglycerol lipase & original description: none	-0.995164	-0.979217	0.0293494	1.25389	0.691139
5	Ctrl_Rd1_Rd3	Cc015393	0.567041	10.4.1.2	Phytohormone action.cytokinin.biosynthesis.zeatin-type-cytokinin synthase *(CYP735A)	mercator4v7.0: zeatin-type-cytokinin synthase *(CYP735A) & original description: none	-0.995164	-0.979217	0.0293494	1.25389	0.691139
5	Ctrl_Rd1_Rd3	Cc015393	0.567041	50.1.13	Enzyme classification.EC_1 oxidoreductases.EC_1-14 oxidoreductase acting on paired donor with incorporation or reduction of molecular oxygen	mercator4v7.0: EC_1.14 oxidoreductase acting on paired donor with incorporation or reduction of molecular oxygen & original description: none	-0.995164	-0.979217	0.0293494	1.25389	0.691139
5	Ctrl_Rd1_Rd3	Cc025605	0.56688	28.1.1.10.8.3	Plant reproduction.gametogenesis.male gametophyt.exine formation.sporopollenin biosynthesis.hydroxyalkyl alpha-pyrone synthase *(PKSa/b)	mercator4v7.0: hydroxyalkyl alpha-pyrone synthase *(PKSa/b) & original description: none	-0.789729	-1.11259	-0.128778	0.843458	1.18763
5	Ctrl_Rd1_Rd3	Cc025605	0.56688	50.2.3	Enzyme classification.EC_2 transferases.EC_2-3 acyltransferase	mercator4v7.0: EC_2.3 acyltransferase & original description: none	-0.789729	-1.11259	-0.128778	0.843458	1.18763
5	Ctrl_Rd1_Rd3	Cc033158	0.566848	35.2	not assigned.not annotated	mercator4v7.0: not classified & original description: none	-1.3042	-0.745996	0.208206	0.958065	0.883923
5	Ctrl_Rd1_Rd3	Cc019244	0.564431	12.4.1.2.2	Cell division.cytokinesis.preprophase microtubule organization.TON1-TRM-PP2A (TTP) preprophase band formation complex.component *(TRM)	mercator4v7.0: component *(TRM) of TON1-TRM-PP2A (TTP) preprophase band formation complex & original description: none	-1.16682	-0.720876	-0.154986	0.955821	1.08686
5	Ctrl_Rd1_Rd3	Cc046790	0.564426	19.1.6.1.1	Protein homeostasis.protein quality control.Hsp90 chaperone system.Hsp90-SGT1-RAR1 chaperone complex.molecular chaperone *(Hsp90)	mercator4v7.0: molecular chaperone *(Hsp90) & original description: none	-1.13283	-0.745231	-0.159784	0.846619	1.19123
5	Ctrl_Rd1_Rd3	Cc002637	0.564273	10.7.2.2.3	Phytohormone action.jasmonic acid.perception and signal transduction.jasmonate-mediated regulatory activity.regulatory transcription factor *(ARF10/ARF16)	mercator4v7.0: transcriptional regulator *(ARF10/ARF16) involved in jasmonate-mediated signal transduction & original description: none	-0.812463	-1.06626	-0.200956	1.04575	1.03393
5	Ctrl_Rd1_Rd3	Cc002637	0.564273	14.5.9.1	RNA biosynthesis.DNA-binding transcriptional regulation.beta-barrel DNA-binding domain.ARF transcription factor	mercator4v7.0: ARF transcription factor & original description: none	-0.812463	-1.06626	-0.200956	1.04575	1.03393
5	Ctrl_Rd1_Rd3	Cc031598	0.563695	35.2	not assigned.not annotated	mercator4v7.0: not classified & original description: none	-0.876351	-0.981907	-0.223423	0.880759	1.20092
5	Ctrl_Rd1_Rd3	Cc018592	0.562244	35.2	not assigned.not annotated	mercator4v7.0: not classified & original description: none	-0.902587	-1.23629	0.461943	0.975343	0.701593
5	Ctrl_Rd1_Rd3	Cc022291	0.561535	35.2	not assigned.not annotated	mercator4v7.0: not classified & original description: none	-0.748833	-1.17734	-0.0953417	1.0302	0.991322
5	Ctrl_Rd1_Rd3	Cc028028	0.561102	10.5.2.3.1	Phytohormone action.ethylene.perception and signal transduction.EIN2 signal transducer activity.signal transducer *(EIN2)	mercator4v7.0: ethylene signal transducer *(EIN2) & original description: none	-1.29908	-0.728683	0.15566	0.984998	0.887106
5	Ctrl_Rd1_Rd3	Cc006309	0.560919	35.2	not assigned.not annotated	mercator4v7.0: not classified & original description: none	-0.752002	-1.19044	-0.0587169	1.07664	0.924524
5	Ctrl_Rd1_Rd3	Cc045584	0.56045	35.2	not assigned.not annotated	mercator4v7.0: not classified & original description: none	-1.32239	-0.741458	0.269114	0.801012	0.993722
5	Ctrl_Rd1_Rd3	Cc026777	0.557692	35.2	not assigned.not annotated	mercator4v7.0: not classified & original description: none	-1.09128	-1.07726	0.556213	0.946624	0.6657
5	Ctrl_Rd1_Rd3	Cc010654	0.555655	14.5.9.2.4	RNA biosynthesis.DNA-binding transcriptional regulation.beta-barrel DNA-binding domain.REM family.subgroup-E transcription factor	mercator4v7.0: REM subgroup-E transcription factor & original description: none	-0.834295	-1.02303	-0.230488	0.932636	1.15517
5	Ctrl_Rd1_Rd3	Cc018281	0.553634	10.2.2.2	Phytohormone action.auxin.perception and signal transduction.transcriptional repressor *(IAA/AUX)	mercator4v7.0: transcriptional repressor *(IAA/AUX) & original description: none	-1.1523	-1.0237	0.614314	0.663765	0.897925
5	Ctrl_Rd1_Rd3	Cc041499	0.552396	50.2.4	Enzyme classification.EC_2 transferases.EC_2-4 glycosyltransferase	mercator4v7.0: EC_2.4 glycosyltransferase & original description: none	-1.31428	-0.686927	0.126059	0.821753	1.05339
5	Ctrl_Rd1_Rd3	Cc014924	0.54912	18.3.3.2.3	Protein modification.lipidation.Cys-linked prenylation.farnesylcysteine recycling.farnesol kinase *(FOLK)	mercator4v7.0: farnesol kinase *(FOLK) & original description: none	-1.27611	-0.719201	0.0825205	1.05149	0.8613
5	Ctrl_Rd1_Rd3	Cc017176	0.548682	10.11.2.4.2	Phytohormone action.signalling peptides.CRP (cysteine-rich-peptide) category.RALF/RALFL-peptide activity.RALF-peptide receptor *(CrRLK1L)	mercator4v7.0: RALF-peptide receptor *(CrRLK1L) & original description: none	-1.01333	-0.832598	-0.217542	0.804049	1.25942
5	Ctrl_Rd1_Rd3	Cc017176	0.548682	18.4.1.16	Protein modification.phosphorylation.TKL protein kinase activities.CrlRLK1 protein kinase	mercator4v7.0: CrlRLK1 protein kinase & original description: none	-1.01333	-0.832598	-0.217542	0.804049	1.25942
5	Ctrl_Rd1_Rd3	Cc017176	0.548682	50.2.7	Enzyme classification.EC_2 transferases.EC_2-7 transferase transferring phosphorus-containing group	mercator4v7.0: EC_2.7 transferase transferring phosphorus-containing group & original description: none	-1.01333	-0.832598	-0.217542	0.804049	1.25942
5	Ctrl_Rd1_Rd3	Cc045639	0.548604	21.6.1.11	Cell wall organisation.lignin.monolignol biosynthesis.regulatory transcription factor *(MYB103)	mercator4v7.0: MYB class-R2R3 transcription factor & original description: none	-0.953568	-0.890588	-0.263887	1.1088	0.999243
5	Ctrl_Rd1_Rd3	Cc044268	0.546753	35.2	not assigned.not annotated	mercator4v7.0: not classified & original description: none	-1.24475	-0.673159	-0.0764394	0.959049	1.0353
5	Ctrl_Rd1_Rd3	Cc045477	0.546032	35.2	not assigned.not annotated	mercator4v7.0: not classified & original description: none	-0.83983	-1.2876	0.424631	0.909312	0.793485
5	Ctrl_Rd1_Rd3	Cc005471	0.544643	35.2	not assigned.not annotated	mercator4v7.0: not classified & original description: none	-1.06	-1.10323	0.604673	0.580383	0.97817
5	Ctrl_Rd1_Rd3	Cc004823	0.544439	8.2.2.8.1	Secondary metabolism.phenolics biosynthesis.flavonoid biosynthesis.aurones.aureusidin synthase	mercator4v7.0: aureusidin synthase & original description: none	-0.857112	-1.27709	0.459406	0.735219	0.939575
5	Ctrl_Rd1_Rd3	Cc025163	0.542455	35.2	not assigned.not annotated	mercator4v7.0: not classified & original description: none	-0.7953	-1.28799	0.313206	0.736947	1.03314
5	Ctrl_Rd1_Rd3	Cc041521	0.541397	27.5.4	Multi-process regulation.ROP-GTPase regulatory system.guanine nucleotide dissociation inhibitor *(RopGDI)	mercator4v7.0: guanine nucleotide dissociation inhibitor *(RopGDI) & original description: none	-0.999756	-0.849192	-0.247677	1.14856	0.94806
5	Ctrl_Rd1_Rd3	Cc029187	0.539836	35.2	not assigned.not annotated	mercator4v7.0: not classified & original description: none	-0.753106	-1.3012	0.221214	0.843541	0.989551
5	Ctrl_Rd1_Rd3	Cc025659	0.53962	35.2	not assigned.not annotated	mercator4v7.0: not classified & original description: none	-0.838311	-1.00063	-0.259848	0.935392	1.1634
5	Ctrl_Rd1_Rd3	Cc046272	0.538736	5.1.6.1.1.1	Lipid metabolism.fatty acid metabolism.endoplasmic reticulum-localized fatty acid elongase (FAE) system.fatty acid elongation complex.condensing enzyme activities.3-ketoacyl-CoA synthase *(KCS)	mercator4v7.0: 3-ketoacyl-CoA synthase *(KCS) & original description: none	-1.15246	-0.70662	-0.203373	0.984748	1.0777
5	Ctrl_Rd1_Rd3	Cc024878	0.537418	21.3.1.2.1	Cell wall organisation.pectin.homogalacturonan.modification and degradation.pectin methylesterase	mercator4v7.0: pectin methylesterase & original description: none	-1.26146	-0.84677	0.452913	0.586276	1.06904
5	Ctrl_Rd1_Rd3	Cc024878	0.537418	50.3.1	Enzyme classification.EC_3 hydrolases.EC_3-1 hydrolase acting on ester bond	mercator4v7.0: EC_3.1 hydrolase acting on ester bond & original description: none	-1.26146	-0.84677	0.452913	0.586276	1.06904
5	Ctrl_Rd1_Rd3	Cc011529	0.537351	14.5.3.9.2.10	RNA biosynthesis.DNA-binding transcriptional regulation.helix-turn-helix DNA-binding domain.MYB transcription factor family.R2R3-MYB transcription factor family.subgroup-13 transcription factor	mercator4v7.0: MYB class-R2R3 subgroup-13 transcription factor & original description: none	-1.24879	-0.911521	0.530651	0.823829	0.805832
5	Ctrl_Rd1_Rd3	Cc000176	0.536708	35.2	not assigned.not annotated	mercator4v7.0: not classified & original description: none	-1.02873	-0.797056	-0.282907	1.01494	1.09375
5	Ctrl_Rd1_Rd3	Cc026972	0.536348	35.2	not assigned.not annotated	mercator4v7.0: not classified & original description: none	-0.750403	-1.30414	0.218489	0.955739	0.880312
5	Ctrl_Rd1_Rd3	Cc021658	0.535918	1.1.1.3.7.1	Photosynthesis.photophosphorylation.photosystem II.assembly.HCF244-OHP assembly factor complex.scaffold component *(HCF244)	mercator4v7.0: protein involved in PS-II assembly *(HCF244) & original description: none	-0.827887	-1.00933	-0.264599	0.958643	1.14317
5	Ctrl_Rd1_Rd3	Cc033863	0.53556	27.6.1.5.1	Multi-process regulation.phosphoinositide signalling.inositol phosphate homeostasis.inositol polyphosphate phosphatase activities.type-I inositol-polyphosphate 5-phosphatase	mercator4v7.0: type-I inositol-polyphosphate 5-phosphatase & original description: none	-0.951786	-0.939192	-0.149653	1.2522	0.788437
5	Ctrl_Rd1_Rd3	Cc033863	0.53556	50.3.1	Enzyme classification.EC_3 hydrolases.EC_3-1 hydrolase acting on ester bond	mercator4v7.0: EC_3.1 hydrolase acting on ester bond & original description: none	-0.951786	-0.939192	-0.149653	1.2522	0.788437
5	Ctrl_Rd1_Rd3	Cc022134	0.534898	35.2	not assigned.not annotated	mercator4v7.0: not classified & original description: none	-1.10909	-1.07828	0.639637	0.787002	0.760734
5	Ctrl_Rd1_Rd3	Cc034129	0.534867	50.2.7	Enzyme classification.EC_2 transferases.EC_2-7 transferase transferring phosphorus-containing group	mercator4v7.0: EC_2.7 transferase transferring phosphorus-containing group & original description: none	-0.813231	-1.03482	-0.230484	0.874139	1.20439
5	Ctrl_Rd1_Rd3	Cc047459	0.534048	24.2.9.1	Solute transport.carrier-mediated transport.MATE-type transporter activities.metabolite transporter *(DTX1/2/++)	mercator4v7.0: metabolite transporter *(DTX1/2/++) & original description: none	-1.08003	-1.07576	0.600243	0.547421	1.00813
5	Ctrl_Rd1_Rd3	Cc030284	0.533737	35.2	not assigned.not annotated	mercator4v7.0: not classified & original description: none	-0.738512	-1.15016	-0.156159	0.931154	1.11368
5	Ctrl_Rd1_Rd3	Cc040343	0.532842	15.4.1.1.3	RNA processing.mRNA modification.RNA 5-end processing.RNA 5-end capping.mRNA capping regulatory protein *(DXO1)	mercator4v7.0: regulatory protein *(DXO1) involved in mRNA capping & original description: none	-1.12485	-0.723856	-0.228938	1.04347	1.03417
5	Ctrl_Rd1_Rd3	Cc040343	0.532842	16.2.2.1	RNA homeostasis.mRNA surveillance pathways.No-Cap Decay (NCD) pathway.non-canonical decapping nuclease *(DXO1)	mercator4v7.0: non-canonical decapping nuclease *(DXO1) & original description: none	-1.12485	-0.723856	-0.228938	1.04347	1.03417
5	Ctrl_Rd1_Rd3	Cc040343	0.532842	20.2.2.2.5	Cytoskeleton organisation.microfilament network.actin polymerisation.SCAR/WAVE ARP2/3-activating complex.component *(ABIL1/2/++)	mercator4v7.0: component *(ABIL1/2/++) of SCAR/WAVE ARP2/3-activating complex & original description: none	-1.12485	-0.723856	-0.228938	1.04347	1.03417
5	Ctrl_Rd1_Rd3	Cc037170	0.529805	35.2	not assigned.not annotated	mercator4v7.0: not classified & original description: none	-1.14183	-0.703504	-0.21115	0.883033	1.17345
5	Ctrl_Rd1_Rd3	Cc018172	0.529605	21.3.5.4.2	Cell wall organisation.pectin.modification and degradation.pectin acetylation.polysaccharide O-acetyltransferase *(TBR)	mercator4v7.0: polysaccharide O-acetyltransferase *(TBR) & original description: none	-0.842581	-0.983238	-0.287634	0.996613	1.11684
5	Ctrl_Rd1_Rd3	Cc041833	0.52841	35.2	not assigned.not annotated	mercator4v7.0: not classified & original description: none	-1.11304	-0.724275	-0.247945	1.02088	1.06438
5	Ctrl_Rd1_Rd3	Cc008027	0.527163	10.4.3.1	Phytohormone action.cytokinin.conjugation and degradation.zeatin O-glucosyltransferase *(ZOG)	mercator4v7.0: zeatin O-glucosyltransferase *(ZOG) & original description: none	-0.943466	-0.86827	-0.296266	0.901737	1.20627
5	Ctrl_Rd1_Rd3	Cc008027	0.527163	50.2.4	Enzyme classification.EC_2 transferases.EC_2-4 glycosyltransferase	mercator4v7.0: EC_2.4 glycosyltransferase & original description: none	-0.943466	-0.86827	-0.296266	0.901737	1.20627
5	Ctrl_Rd1_Rd3	Cc012563	0.526965	26.4.1.1	External stimuli response.gravity.sensing and signalling.E3 ubiquitin ligase *(SGR9)	mercator4v7.0: gravity signalling E3 ubiquitin ligase *(SGR9) & original description: none	-1.32385	-0.712446	0.192362	0.959304	0.884631
5	Ctrl_Rd1_Rd3	Cc027840	0.526003	35.2	not assigned.not annotated	mercator4v7.0: not classified & original description: none	-1.23909	-0.649828	-0.114387	0.895127	1.10817
5	Ctrl_Rd1_Rd3	Cc032837	0.524158	5.2.1.3.1	Lipid metabolism.glycerolipid metabolism.phosphatidate homeostasis.mitochondrial lysophosphatidate biosynthesis.glycerol-3-phosphate acyltransferase *(GPAT1-3)	mercator4v7.0: glycerol-3-phosphate acyltransferase *(GPAT) & original description: none	-0.934244	-1.12275	0.276136	1.21031	0.570546
5	Ctrl_Rd1_Rd3	Cc003140	0.523852	35.2	not assigned.not annotated	mercator4v7.0: not classified & original description: none	-0.734893	-1.30356	0.182277	0.976693	0.879487
5	Ctrl_Rd1_Rd3	Cc002965	0.521055	50.1.11	Enzyme classification.EC_1 oxidoreductases.EC_1-11 oxidoreductase acting on peroxide as acceptor	mercator4v7.0: EC_1.11 oxidoreductase acting on peroxide as acceptor & original description: none	-0.760355	-1.29767	0.247168	0.768997	1.04186
5	Ctrl_Rd1_Rd3	Cc027471	0.520944	19.3.7.5	Protein homeostasis.proteolysis.protease inhibitor activities.Cystatin protease inhibitor	mercator4v7.0: Cystatin protease inhibitor & original description: none	-0.765703	-1.23133	0.134214	0.662638	1.20018
5	Ctrl_Rd1_Rd3	Cc044967	0.51983	14.5.6.1	RNA biosynthesis.DNA-binding transcriptional regulation.alpha-helix exposed by beta-structure.MADS/AGL transcription factor	mercator4v7.0: MADS/AGL transcription factor & original description: none	-0.719987	-1.2922	0.124833	0.856462	1.03089
5	Ctrl_Rd1_Rd3	Cc044967	0.51983	27.8.1.2.1	Multi-process regulation.calcium homeostasis.Ca2+-dependent signalling.CML-type calcium sensor activities.calcium sensor *(CML2/3/++)	mercator4v7.0: calcium sensor *(CML2/3/++) & original description: none	-0.719987	-1.2922	0.124833	0.856462	1.03089
5	Ctrl_Rd1_Rd3	Cc001569	0.517045	5.2.5.1.1	Lipid metabolism.glycerolipid metabolism.phosphatidylserine biosynthesis.base-exchange pathway.base-exchange-type phosphatidylserine synthase	mercator4v7.0: base-exchange-type phosphatidylserine synthase & original description: none	-1.3048	-0.72305	0.172461	1.03657	0.818817
5	Ctrl_Rd1_Rd3	Cc032030	0.516378	50.1.13	Enzyme classification.EC_1 oxidoreductases.EC_1-14 oxidoreductase acting on paired donor with incorporation or reduction of molecular oxygen	mercator4v7.0: EC_1.14 oxidoreductase acting on paired donor with incorporation or reduction of molecular oxygen & original description: none	-0.72291	-1.15324	-0.17911	0.986999	1.06826
5	Ctrl_Rd1_Rd3	Cc020150	0.515605	35.2	not assigned.not annotated	mercator4v7.0: not classified & original description: none	-1.00132	-1.18139	0.647153	0.723555	0.812
5	Ctrl_Rd1_Rd3	Cc032731	0.51308	3.13.5.1	Carbohydrate metabolism.nucleotide sugar biosynthesis.UDP-D-xylose biosynthesis.UDP-D-glucuronic acid decarboxylase	mercator4v7.0: UDP-D-glucuronic acid decarboxylase & original description: none	-0.805226	-1.30776	0.393784	0.794399	0.924799
5	Ctrl_Rd1_Rd3	Cc032731	0.51308	50.4.1	Enzyme classification.EC_4 lyases.EC_4-1 carbon-carbon lyase	mercator4v7.0: EC_4.1 carbon-carbon lyase & original description: none	-0.805226	-1.30776	0.393784	0.794399	0.924799
5	Ctrl_Rd1_Rd3	Cc007922	0.51102	14.5.10.2	RNA biosynthesis.DNA-binding transcriptional regulation.undefined DNA-binding domain.GRAS transcription factor	mercator4v7.0: GRAS transcription factor & original description: none	-1.26066	-0.900029	0.556678	0.75517	0.848837
5	Ctrl_Rd1_Rd3	Cc010203	0.51089	18.4.5.1	Protein modification.phosphorylation.AGC protein kinase activities.AGC-VI protein kinase *(S6K1/2)	mercator4v7.0: AGC-VI protein kinase *(S6K1/2) & original description: none	-0.806628	-1.25522	0.277447	1.12104	0.663362
5	Ctrl_Rd1_Rd3	Cc010203	0.51089	27.10.2.1	Multi-process regulation.TOR (Target Of Rapamycin) signalling.TOR kinase substrates.TOR-dependent kinase *(S6K)	mercator4v7.0: TOR-dependent kinase *(S6K) & original description: none	-0.806628	-1.25522	0.277447	1.12104	0.663362
5	Ctrl_Rd1_Rd3	Cc010203	0.51089	50.2.7	Enzyme classification.EC_2 transferases.EC_2-7 transferase transferring phosphorus-containing group	mercator4v7.0: EC_2.7 transferase transferring phosphorus-containing group & original description: none	-0.806628	-1.25522	0.277447	1.12104	0.663362
5	Ctrl_Rd1_Rd3	Cc002638	0.509698	14.5.2.2.1	RNA biosynthesis.DNA-binding transcriptional regulation.zinc-coordinating DNA-binding domain.Cys4-GATA-related domain.A/B-GATA-type transcription factor	mercator4v7.0: A/B-GATA-type transcription factor & original description: none	-0.779541	-1.30201	0.315153	0.745909	1.02049
5	Ctrl_Rd1_Rd3	Cc014563	0.508816	35.2	not assigned.not annotated	mercator4v7.0: not classified & original description: none	-1.33542	-0.64254	0.088055	0.87366	1.01625
5	Ctrl_Rd1_Rd3	Cc035944	0.508703	35.2	not assigned.not annotated	mercator4v7.0: not classified & original description: none	-1.27168	-0.695112	0.0397953	1.10735	0.81965
5	Ctrl_Rd1_Rd3	Cc000302	0.507138	21.2.1.1.1	Cell wall organisation.hemicellulose.xyloglucan.biosynthesis.1,4-beta-glucan synthase *(CSLC4/5/++)	mercator4v7.0: 1,4-beta-glucan synthase *(CSLC4/5/++) & original description: none	-1.32201	-0.794113	0.415801	0.809808	0.890509
5	Ctrl_Rd1_Rd3	Cc000302	0.507138	50.2.4	Enzyme classification.EC_2 transferases.EC_2-4 glycosyltransferase	mercator4v7.0: EC_2.4 glycosyltransferase & original description: none	-1.32201	-0.794113	0.415801	0.809808	0.890509
5	Ctrl_Rd1_Rd3	Cc037677	0.506851	24.2.2.7	Solute transport.carrier-mediated transport.MFS-type transporter superfamily.anion transporter *(NRT1/PTR)	mercator4v7.0: anion transporter *(NRT1/PTR) & original description: none	-0.902018	-1.25493	0.562235	0.688105	0.906603
5	Ctrl_Rd1_Rd3	Cc006206	0.505519	35.2	not assigned.not annotated	mercator4v7.0: not classified & original description: none	-0.702819	-1.18912	-0.142928	1.04269	0.992174
5	Ctrl_Rd1_Rd3	Cc013680	0.504559	24.2.10.1	Solute transport.carrier-mediated transport.OPT-type transporter activities.iron chelator transporter *(YSL1/2/++)	mercator4v7.0: iron chelator transporter *(YSL1/2/++) & original description: none	-0.886476	-1.01034	-0.0244793	0.544057	1.37724
5	Ctrl_Rd1_Rd3	Cc034396	0.504332	10.5.1.2	Phytohormone action.ethylene.biosynthesis.1-aminocyclopropane-1-carboxylate oxidase *(ACO1/2/++)	mercator4v7.0: 1-aminocyclopropane-1-carboxylate oxidase *(ACO1/2/++) & original description: none	-1.0902	-1.09763	0.678968	0.69383	0.815031
5	Ctrl_Rd1_Rd3	Cc034396	0.504332	50.1.13	Enzyme classification.EC_1 oxidoreductases.EC_1-14 oxidoreductase acting on paired donor with incorporation or reduction of molecular oxygen	mercator4v7.0: EC_1.14 oxidoreductase acting on paired donor with incorporation or reduction of molecular oxygen & original description: none	-1.0902	-1.09763	0.678968	0.69383	0.815031
5	Ctrl_Rd1_Rd3	Cc025399	0.503364	35.2	not assigned.not annotated	mercator4v7.0: not classified & original description: none	-0.759422	-1.31153	0.279501	0.996721	0.794729
5	Ctrl_Rd1_Rd3	Cc034418	0.502139	24.2.9.3	Solute transport.carrier-mediated transport.MATE-type transporter activities.metal-citrate complex transporter *(FRD3)	mercator4v7.0: metal-citrate complex transporter *(FRD3) & original description: none	-1.12228	-0.77519	-0.104548	1.2506	0.75142
5	Ctrl_Rd1_Rd3	Cc001689	0.501982	8.2.2.7.1	Secondary metabolism.phenolics biosynthesis.flavonoid biosynthesis.flavonol glycosides.flavonol 3-O-glycosyltransferase *(UGT73B)	mercator4v7.0: flavonol 3-O-glycosyltransferase *(UGT73B) & original description: none	-0.699068	-1.27728	0.0519079	0.849494	1.07495
5	Ctrl_Rd1_Rd3	Cc001689	0.501982	50.2.4	Enzyme classification.EC_2 transferases.EC_2-4 glycosyltransferase	mercator4v7.0: EC_2.4 glycosyltransferase & original description: none	-0.699068	-1.27728	0.0519079	0.849494	1.07495
5	Ctrl_Rd1_Rd3	Cc011118	0.501278	20.2.2.2.5	Cytoskeleton organisation.microfilament network.actin polymerisation.SCAR/WAVE ARP2/3-activating complex.component *(ABIL1/2/++)	mercator4v7.0: component *(ABIL1/2/++) of SCAR/WAVE ARP2/3-activating complex & original description: none	-1.04116	-0.75917	-0.314393	1.10632	1.0084
5	Ctrl_Rd1_Rd3	Cc012287	0.50114	21.4.1.1.2.2	Cell wall organisation.cell wall proteins.hydroxyproline-rich glycoprotein activities.arabinogalactan-protein activities.Fasciclin-type arabinogalactan protein activities.Fasciclin-type arabinogalactan protein *(FLA11)	mercator4v7.0: Fasciclin-type arabinogalactan protein & original description: none	-0.879875	-1.27603	0.542841	0.837337	0.775729
5	Ctrl_Rd1_Rd3	Cc028326	0.498503	35.2	not assigned.not annotated	mercator4v7.0: not classified & original description: none	-0.757732	-1.14582	-0.0566127	0.673007	1.28716
5	Ctrl_Rd1_Rd3	Cc044912	0.498386	7.12.3.2.2	Coenzyme metabolism.iron-sulfur cluster assembly machinery.cytosolic CIA system.transfer phase.carrier protein *(CIA2/AE7)	mercator4v7.0: carrier protein *(CIA2/AE7) of cytosolic CIA system transfer phase & original description: none	-1.16368	-0.654772	-0.245122	0.913724	1.14985
5	Ctrl_Rd1_Rd3	Cc030645	0.497267	35.2	not assigned.not annotated	mercator4v7.0: not classified & original description: none	-0.806682	-1.04431	-0.216434	1.22697	0.840461
5	Ctrl_Rd1_Rd3	Cc030330	0.494452	24.2.1.6	Solute transport.carrier-mediated transport.DMT-type transporter superfamily.organic cation transporter *(PUP1/2/++)	mercator4v7.0: organic cation transporter *(PUP1/2/++) & original description: none	-1.3293	-0.766074	0.40756	0.677134	1.01068
5	Ctrl_Rd1_Rd3	Cc047212	0.493713	21.4.1.1.1.1	Cell wall organisation.cell wall proteins.hydroxyproline-rich glycoprotein activities.arabinogalactan-protein activities.classical arabinogalactan protein activities.classical arabinogalactan protein	mercator4v7.0: classical arabinogalactan protein & original description: none	-0.975776	-0.807549	-0.30862	0.808946	1.283
5	Ctrl_Rd1_Rd3	Cc017534	0.493013	35.2	not assigned.not annotated	mercator4v7.0: not classified & original description: none	-1.00227	-1.17967	0.651958	0.82958	0.700407
5	Ctrl_Rd1_Rd3	Cc010140	0.492365	35.2	not assigned.not annotated	mercator4v7.0: not classified & original description: none	-1.29555	-0.845793	0.486655	0.840742	0.813945
5	Ctrl_Rd1_Rd3	Cc018609	0.489493	10.2.4.1.1	Phytohormone action.auxin.transport.polar auxin transport system.auxin transporter *(PIN)	mercator4v7.0: auxin transporter *(PIN) & original description: none	-0.866163	-1.02763	-0.0163612	0.525458	1.38469
5	Ctrl_Rd1_Rd3	Cc018609	0.489493	24.2.4.3	Solute transport.carrier-mediated transport.BART-type transporter superfamily.auxin efflux transporter *(PIN1/2/3)	mercator4v7.0: auxin efflux transporter *(PIN1/2/3) & original description: none	-0.866163	-1.02763	-0.0163612	0.525458	1.38469
5	Ctrl_Rd1_Rd3	Cc045290	0.489245	7.8.1.1	Coenzyme metabolism.prenylquinone biosynthesis.4-hydroxybenzoate biosynthesis.p-coumarate:CoA ligase *(4CL)	mercator4v7.0: p-coumarate:CoA ligase *(4CL) & original description: none	-0.936554	-1.23773	0.62642	0.757109	0.79075
5	Ctrl_Rd1_Rd3	Cc045290	0.489245	8.2.1.3	Secondary metabolism.phenolics biosynthesis.p-coumaroyl-CoA biosynthesis.p-coumarate:CoA ligase *(4CL)	mercator4v7.0: p-coumarate:CoA ligase *(4CL) & original description: none	-0.936554	-1.23773	0.62642	0.757109	0.79075
5	Ctrl_Rd1_Rd3	Cc045290	0.489245	50.6.2	Enzyme classification.EC_6 ligases.EC_6-2 ligase forming carbon-sulfur bond	mercator4v7.0: EC_6.2 ligase forming carbon-sulfur bond & original description: none	-0.936554	-1.23773	0.62642	0.757109	0.79075
5	Ctrl_Rd1_Rd3	Cc030764	0.488844	50.1.13	Enzyme classification.EC_1 oxidoreductases.EC_1-14 oxidoreductase acting on paired donor with incorporation or reduction of molecular oxygen	mercator4v7.0: EC_1.14 oxidoreductase acting on paired donor with incorporation or reduction of molecular oxygen & original description: none	-0.73194	-1.09345	-0.260377	0.929701	1.15607
5	Ctrl_Rd1_Rd3	Cc041810	0.488544	50.3.1	Enzyme classification.EC_3 hydrolases.EC_3-1 hydrolase acting on ester bond	mercator4v7.0: EC_3.1 hydrolase acting on ester bond & original description: none	-0.832824	-0.945301	-0.356522	1.00673	1.12792
5	Ctrl_Rd1_Rd3	Cc034629	0.487668	14.5.10.2	RNA biosynthesis.DNA-binding transcriptional regulation.undefined DNA-binding domain.GRAS transcription factor	mercator4v7.0: GRAS transcription factor & original description: none	-0.805802	-1.25889	0.329065	0.592693	1.14294
5	Ctrl_Rd1_Rd3	Cc034629	0.487668	26.4.1.5	External stimuli response.gravity.sensing and signalling.transcription factor *(SHR)	mercator4v7.0: gravity signalling transcription factor *(SHR) & original description: none	-0.805802	-1.25889	0.329065	0.592693	1.14294
5	Ctrl_Rd1_Rd3	Cc034629	0.487668	29.2.3.1	Plant organogenesis.root formation.endodermis apical meristem.transcriptional regulator *(SHR)	mercator4v7.0: GRAS-type transcriptional regulator *(SHR) of root development & original description: none	-0.805802	-1.25889	0.329065	0.592693	1.14294
5	Ctrl_Rd1_Rd3	Cc012523	0.486852	14.5.1.2.26	RNA biosynthesis.DNA-binding transcriptional regulation.basic DNA-binding domain.basic helix-loop-helix (bHLH) domain.bHLH class-XV transcription factor *(PRE1/2/++)	mercator4v7.0: bHLH class-XV transcription factor *(PRE1/2/++) & original description: none	-1.31289	-0.805859	0.416515	0.899285	0.802946
5	Ctrl_Rd1_Rd3	Cc012523	0.486852	28.3.2.2	Plant reproduction.embryogenesis.embryo axis formation.transcriptional regulator *(TMO7)	mercator4v7.0: transcriptional regulator *(TMO7) of embryo axis formation & original description: none	-1.31289	-0.805859	0.416515	0.899285	0.802946
5	Ctrl_Rd1_Rd3	Cc017902	0.485995	14.5.2.4	RNA biosynthesis.DNA-binding transcriptional regulation.zinc-coordinating DNA-binding domain.SBP transcription factor	mercator4v7.0: SBP transcription factor & original description: none	-1.34782	-0.729047	0.354187	0.715378	1.0073
5	Ctrl_Rd1_Rd3	Cc021376	0.485553	35.2	not assigned.not annotated	mercator4v7.0: not classified & original description: none	-0.857647	-1.28573	0.518683	0.706272	0.918419
5	Ctrl_Rd1_Rd3	Cc019016	0.485313	50.1.13	Enzyme classification.EC_1 oxidoreductases.EC_1-14 oxidoreductase acting on paired donor with incorporation or reduction of molecular oxygen	mercator4v7.0: EC_1.14 oxidoreductase acting on paired donor with incorporation or reduction of molecular oxygen & original description: none	-1.00963	-1.06205	0.351698	1.21343	0.506547
5	Ctrl_Rd1_Rd3	Cc031423	0.484361	35.2	not assigned.not annotated	mercator4v7.0: not classified & original description: none	-0.997464	-1.18363	0.656173	0.836078	0.688841
5	Ctrl_Rd1_Rd3	Cc021609	0.483499	50.1.13	Enzyme classification.EC_1 oxidoreductases.EC_1-14 oxidoreductase acting on paired donor with incorporation or reduction of molecular oxygen	mercator4v7.0: EC_1.14 oxidoreductase acting on paired donor with incorporation or reduction of molecular oxygen & original description: none	-0.692938	-1.15851	-0.212013	0.988224	1.07524
5	Ctrl_Rd1_Rd3	Cc003802	0.482916	50.2.4	Enzyme classification.EC_2 transferases.EC_2-4 glycosyltransferase	mercator4v7.0: EC_2.4 glycosyltransferase & original description: none	-1.05921	-0.711795	-0.329137	0.880076	1.22006
5	Ctrl_Rd1_Rd3	Cc004442	0.482862	10.2.2.2	Phytohormone action.auxin.perception and signal transduction.transcriptional repressor *(IAA/AUX)	mercator4v7.0: transcriptional repressor *(IAA/AUX) & original description: none	-0.780934	-1.13456	0.0064295	0.579966	1.3291
5	Ctrl_Rd1_Rd3	Cc017682	0.482254	35.2	not assigned.not annotated	mercator4v7.0: not classified & original description: none	-1.26312	-0.895897	0.588316	0.679938	0.890765
5	Ctrl_Rd1_Rd3	Cc044221	0.479259	35.2	not assigned.not annotated	mercator4v7.0: not classified & original description: none	-1.20292	-0.61804	-0.197249	0.790567	1.22764
5	Ctrl_Rd1_Rd3	Cc019794	0.478739	14.5.1.1.8	RNA biosynthesis.DNA-binding transcriptional regulation.basic DNA-binding domain.basic leucine zipper (bZIP) domain.bZIP class-H transcription factor	mercator4v7.0: bZIP class-H transcription factor & original description: none	-0.679747	-1.25788	-0.0271116	1.09386	0.870872
5	Ctrl_Rd1_Rd3	Cc019794	0.478739	26.1.3.1.2	External stimuli response.light.UV-B light.UVR8-mediated photoperception.transcriptional regulator *(HY5)	mercator4v7.0: regulatory protein *(HY5) of UV-B signal transduction & original description: none	-0.679747	-1.25788	-0.0271116	1.09386	0.870872
5	Ctrl_Rd1_Rd3	Cc014749	0.478453	35.2	not assigned.not annotated	mercator4v7.0: not classified & original description: none	-0.895135	-1.26644	0.581747	0.855065	0.724767
5	Ctrl_Rd1_Rd3	Cc002952	0.477964	35.2	not assigned.not annotated	mercator4v7.0: not classified & original description: none	-0.866428	-1.28809	0.551614	0.776981	0.825924
5	Ctrl_Rd1_Rd3	Cc009861	0.477899	26.1.4.4	External stimuli response.light.multiple photoreceptor signalling.phototropin/phytochrome signalling kinase *(PKS)	mercator4v7.0: phototropin/phytochrome signalling kinase *(PKS) & original description: none	-1.32468	-0.732066	0.360764	0.582509	1.11348
5	Ctrl_Rd1_Rd3	Cc015566	0.476878	35.2	not assigned.not annotated	mercator4v7.0: not classified & original description: none	-0.820308	-1.31227	0.468937	0.806394	0.857246
5	Ctrl_Rd1_Rd3	Cc014387	0.475265	10.2.4.2.1	Phytohormone action.auxin.transport.auxin influx.auxin transporter *(AUX/LAX)	mercator4v7.0: auxin transporter *(AUX/LAX) & original description: none	-1.33728	-0.606725	0.0773532	0.714959	1.1517
5	Ctrl_Rd1_Rd3	Cc014387	0.475265	24.2.3.4.5	Solute transport.carrier-mediated transport.APC-type transporter superfamily.AAAP-type transporter activities.auxin transporter *(AUX1/LAX1)	mercator4v7.0: auxin transporter *(AUX1/LAX1) & original description: none	-1.33728	-0.606725	0.0773532	0.714959	1.1517
5	Ctrl_Rd1_Rd3	Cc042073	0.473913	14.5.1.2.16	RNA biosynthesis.DNA-binding transcriptional regulation.basic DNA-binding domain.basic helix-loop-helix (bHLH) domain.bHLH class-VIIa/b transcription factor	mercator4v7.0: bHLH class-VIIa/b transcription factor & original description: none	-1.13586	-1.05177	0.680182	0.802495	0.704952
5	Ctrl_Rd1_Rd3	Cc042073	0.473913	26.1.1.1.2	External stimuli response.light.red/far red light.phytochrome-mediated photoperception.transcriptional regulator *(PIF)	mercator4v7.0: regulatory protein *(PIF) of red/far-red light perception & original description: none	-1.13586	-1.05177	0.680182	0.802495	0.704952
5	Ctrl_Rd1_Rd3	Cc020446	0.473649	35.2	not assigned.not annotated	mercator4v7.0: not classified & original description: none	-1.22382	-0.95293	0.643142	0.718903	0.814702
5	Ctrl_Rd1_Rd3	Cc042170	0.472865	35.2	not assigned.not annotated	mercator4v7.0: not classified & original description: none	-0.802728	-1.14549	0.107709	0.509064	1.33144
5	Ctrl_Rd1_Rd3	Cc023494	0.471046	22.7.4.3.2	Vesicle trafficking.vesicle tethering.RAB-GTPase membrane association.RAB-GDI displacement factor (GDF) activities.B-G-class Rab-GDF protein	mercator4v7.0: B-G-class Rab-GDF protein & original description: none	-1.14374	-1.02266	0.677761	0.546028	0.942612
5	Ctrl_Rd1_Rd3	Cc014444	0.470776	21.4.2.1	Cell wall organisation.cell wall proteins.expansin activities.alpha-class expansin	mercator4v7.0: alpha-class expansin & original description: none	-0.869117	-1.25809	0.515083	0.585785	1.02634
5	Ctrl_Rd1_Rd3	Cc019675	0.470592	14.5.3.9.2.10	RNA biosynthesis.DNA-binding transcriptional regulation.helix-turn-helix DNA-binding domain.MYB transcription factor family.R2R3-MYB transcription factor family.subgroup-13 transcription factor	mercator4v7.0: MYB class-R2R3 subgroup-13 transcription factor & original description: none	-1.23421	-0.940746	0.631862	0.740826	0.802272
5	Ctrl_Rd1_Rd3	Cc009200	0.468799	35.2	not assigned.not annotated	mercator4v7.0: not classified & original description: none	-0.670986	-1.30135	0.0477167	0.931454	0.993167
5	Ctrl_Rd1_Rd3	Cc002924	0.466672	24.3.7.4	Solute transport.channel-mediated transport.MLO-type calcium channel activities.calmodulin-gated calcium channel *(MLO4/11/14)	mercator4v7.0: calmodulin-gated calcium channel *(MLO4/11/14) & original description: none	-1.00124	-1.17992	0.673171	0.84095	0.667042
5	Ctrl_Rd1_Rd3	Cc016769	0.465967	35.2	not assigned.not annotated	mercator4v7.0: not classified & original description: none	-1.14904	-1.03948	0.701865	0.715888	0.770767
5	Ctrl_Rd1_Rd3	Cc033847	0.464796	14.5.3.7.4	RNA biosynthesis.DNA-binding transcriptional regulation.helix-turn-helix DNA-binding domain.TRIHELIX family.transcription factor *(GT2)	mercator4v7.0: TRIHELIX transcription factor *(GT2) & original description: none	-0.664665	-1.29837	0.029071	0.939432	0.994529
5	Ctrl_Rd1_Rd3	Cc019191	0.463749	21.2.1.1.1	Cell wall organisation.hemicellulose.xyloglucan.biosynthesis.1,4-beta-glucan synthase *(CSLC4/5/++)	mercator4v7.0: 1,4-beta-glucan synthase *(CSLC4/5/++) & original description: none	-1.26845	-0.895818	0.588569	0.768963	0.806736
5	Ctrl_Rd1_Rd3	Cc019191	0.463749	50.2.4	Enzyme classification.EC_2 transferases.EC_2-4 glycosyltransferase	mercator4v7.0: EC_2.4 glycosyltransferase & original description: none	-1.26845	-0.895818	0.588569	0.768963	0.806736
5	Ctrl_Rd1_Rd3	Cc034602	0.46226	19.3.2.2.2	Protein homeostasis.proteolysis.serine peptidase activities.SCPL-type carboxypeptidase activities.carboxypeptidase	mercator4v7.0: carboxypeptidase & original description: none	-1.15794	-0.612649	-0.311182	0.940621	1.14115
5	Ctrl_Rd1_Rd3	Cc034602	0.46226	50.3.4	Enzyme classification.EC_3 hydrolases.EC_3-4 hydrolase acting on peptide bond (peptidase)	mercator4v7.0: EC_3.4 hydrolase acting on peptide bond (peptidase) & original description: none	-1.15794	-0.612649	-0.311182	0.940621	1.14115
5	Ctrl_Rd1_Rd3	Cc005002	0.462052	21.3.5.4.3	Cell wall organisation.pectin.modification and degradation.pectin acetylation.pectin acetylesterase *(PAE)	mercator4v7.0: pectin acetylesterase *(PAE) & original description: none	-0.67763	-1.28304	0.0408358	0.801666	1.11817
5	Ctrl_Rd1_Rd3	Cc008618	0.462025	9.3.2.2	Redox homeostasis.thiol-based redox regulation.peroxiredoxin activities.atypical 2-Cys peroxiredoxin *(PrxQ)	mercator4v7.0: atypical 2-Cys peroxiredoxin *(PrxQ) & original description: none	-0.725173	-1.06182	-0.328771	1.07101	1.04475
5	Ctrl_Rd1_Rd3	Cc008618	0.462025	50.1.11	Enzyme classification.EC_1 oxidoreductases.EC_1-11 oxidoreductase acting on peroxide as acceptor	mercator4v7.0: EC_1.11 oxidoreductase acting on peroxide as acceptor & original description: none	-0.725173	-1.06182	-0.328771	1.07101	1.04475
5	Ctrl_Rd1_Rd3	Cc019029	0.461459	35.2	not assigned.not annotated	mercator4v7.0: not classified & original description: none	-1.32246	-0.58532	-0.0439465	1.00698	0.944749
5	Ctrl_Rd1_Rd3	Cc020101	0.458675	24.2.9.1	Solute transport.carrier-mediated transport.MATE-type transporter activities.metabolite transporter *(DTX1/2/++)	mercator4v7.0: metabolite transporter *(DTX1/2/++) & original description: none	-1.15028	-0.616694	-0.325487	1.01973	1.07273
5	Ctrl_Rd1_Rd3	Cc045724	0.45686	35.2	not assigned.not annotated	mercator4v7.0: not classified & original description: none	-0.652312	-1.27299	-0.0423647	0.893443	1.07422
5	Ctrl_Rd1_Rd3	Cc022074	0.45657	35.2	not assigned.not annotated	mercator4v7.0: not classified & original description: none	-0.870758	-0.857287	-0.427414	1.05372	1.10174
5	Ctrl_Rd1_Rd3	Cc025644	0.456092	3.13.5.1	Carbohydrate metabolism.nucleotide sugar biosynthesis.UDP-D-xylose biosynthesis.UDP-D-glucuronic acid decarboxylase	mercator4v7.0: UDP-D-glucuronic acid decarboxylase & original description: none	-0.852012	-1.28647	0.525798	0.951644	0.661043
5	Ctrl_Rd1_Rd3	Cc012489	0.454998	10.11.2.1.1	Phytohormone action.signalling peptides.CRP (cysteine-rich-peptide) category.GASA/GAST-peptide activity.GASA-precursor polypeptide	mercator4v7.0: GASA precursor polypeptide & original description: none	-1.3001	-0.84782	0.556244	0.709784	0.881893
5	Ctrl_Rd1_Rd3	Cc017057	0.454721	35.2	not assigned.not annotated	mercator4v7.0: not classified & original description: none	-0.681927	-1.16471	-0.177244	0.789478	1.2344
5	Ctrl_Rd1_Rd3	Cc005040	0.454514	35.2	not assigned.not annotated	mercator4v7.0: not classified & original description: none	-0.667529	-1.1907	-0.162153	0.823915	1.19646
5	Ctrl_Rd1_Rd3	Cc001167	0.454294	24.3.15	Solute transport.channel-mediated transport.copper cation channel *(COPT1/2/++)	mercator4v7.0: copper cation channel *(COPT1/2/++) & original description: none	-0.877048	-1.13777	0.241108	1.27745	0.496258
5	Ctrl_Rd1_Rd3	Cc001167	0.454294	25.5.1.4	Nutrient uptake.other micronutrient homeostasis.copper.copper transporter *(COPT)	mercator4v7.0: copper transporter *(COPT) & original description: none	-0.877048	-1.13777	0.241108	1.27745	0.496258
5	Ctrl_Rd1_Rd3	Cc022934	0.452131	14.5.7.7.1	RNA biosynthesis.DNA-binding transcriptional regulation.beta-hairpin exposed by alpha/beta-scaffold structure.TCP transcription factor activity.transcription factor *(TCP)	mercator4v7.0: transcription factor *(TCP) & original description: none	-0.814701	-1.31958	0.486312	0.806816	0.841149
5	Ctrl_Rd1_Rd3	Cc020421	0.451989	35.2	not assigned.not annotated	mercator4v7.0: not classified & original description: none	-0.713041	-1.33628	0.231501	0.901486	0.916332
5	Ctrl_Rd1_Rd3	Cc044992	0.449408	10.2.4.1.1	Phytohormone action.auxin.transport.polar auxin transport system.auxin transporter *(PIN)	mercator4v7.0: auxin transporter *(PIN) & original description: none	-1.37287	-0.68883	0.309046	0.808024	0.94463
5	Ctrl_Rd1_Rd3	Cc044992	0.449408	24.2.4.3	Solute transport.carrier-mediated transport.BART-type transporter superfamily.auxin efflux transporter *(PIN1/2/3)	mercator4v7.0: auxin efflux transporter *(PIN1/2/3) & original description: none	-1.37287	-0.68883	0.309046	0.808024	0.94463
5	Ctrl_Rd1_Rd3	Cc029188	0.449319	35.2	not assigned.not annotated	mercator4v7.0: not classified & original description: none	-0.871229	-1.27327	0.568197	0.62303	0.953272
5	Ctrl_Rd1_Rd3	Cc018180	0.44778	35.2	not assigned.not annotated	mercator4v7.0: not classified & original description: none	-0.677656	-1.14001	-0.237212	0.835542	1.21933
5	Ctrl_Rd1_Rd3	Cc010228	0.447688	21.2.2.2.2	Cell wall organisation.hemicellulose.xylan.modification and degradation.xylan O-acetyltransferase *(XOAT1/2/++)	mercator4v7.0: xylan O-acetyltransferase *(XOAT1/2/++) & original description: none	-1.17421	-0.900486	0.366636	1.18356	0.524504
5	Ctrl_Rd1_Rd3	Cc020102	0.44311	35.2	not assigned.not annotated	mercator4v7.0: not classified & original description: none	-0.68261	-1.10195	-0.32045	1.0802	1.02481
5	Ctrl_Rd1_Rd3	Cc009612	0.442148	21.6.1.4	Cell wall organisation.lignin.monolignol biosynthesis.caffeoyl-CoA 3-O-methyltransferase *(CCoA-OMT)	mercator4v7.0: caffeoyl-CoA 3-O-methyltransferase *(CCoA-OMT) & original description: none	-0.834722	-1.31189	0.540062	0.802556	0.803997
5	Ctrl_Rd1_Rd3	Cc009612	0.442148	50.2.1	Enzyme classification.EC_2 transferases.EC_2-1 transferase transferring one-carbon group	mercator4v7.0: EC_2.1 transferase transferring one-carbon group & original description: none	-0.834722	-1.31189	0.540062	0.802556	0.803997
5	Ctrl_Rd1_Rd3	Cc045980	0.441615	35.2	not assigned.not annotated	mercator4v7.0: not classified & original description: none	-1.24991	-0.923248	0.640741	0.748129	0.784284
5	Ctrl_Rd1_Rd3	Cc006784	0.441458	35.2	not assigned.not annotated	mercator4v7.0: not classified & original description: none	-1.09411	-1.09642	0.733855	0.753854	0.702817
5	Ctrl_Rd1_Rd3	Cc011163	0.440951	35.2	not assigned.not annotated	mercator4v7.0: not classified & original description: none	-0.959412	-1.20479	0.645948	0.929755	0.588495
5	Ctrl_Rd1_Rd3	Cc005333	0.440387	20.2.2.4	Cytoskeleton organisation.microfilament network.actin polymerisation.Fimbrin actin-crosslinking factor *(FIM1/2/++)	mercator4v7.0: Fimbrin actin-crosslinking factor *(FIM1/2/++) & original description: none	-1.34138	-0.532451	-0.0743407	0.890477	1.05769
5	Ctrl_Rd1_Rd3	Cc024229	0.44013	35.2	not assigned.not annotated	mercator4v7.0: not classified & original description: none	-1.36517	-0.552751	0.00796807	0.896958	1.013
5	Ctrl_Rd1_Rd3	Cc032450	0.438765	10.6.1.6	Phytohormone action.gibberellin.biosynthesis.gibberellin 3-oxidase	mercator4v7.0: gibberellin 3-oxidase & original description: none	-0.736563	-1.29287	0.240707	0.641111	1.14761
5	Ctrl_Rd1_Rd3	Cc032450	0.438765	50.1.13	Enzyme classification.EC_1 oxidoreductases.EC_1-14 oxidoreductase acting on paired donor with incorporation or reduction of molecular oxygen	mercator4v7.0: EC_1.14 oxidoreductase acting on paired donor with incorporation or reduction of molecular oxygen & original description: none	-0.736563	-1.29287	0.240707	0.641111	1.14761
5	Ctrl_Rd1_Rd3	Cc005056	0.437778	35.2	not assigned.not annotated	mercator4v7.0: not classified & original description: none	-0.8435	-0.857104	-0.460168	1.01851	1.14226
5	Ctrl_Rd1_Rd3	Cc031568	0.43777	35.2	not assigned.not annotated	mercator4v7.0: not classified & original description: none	-0.838687	-1.1834	0.275037	1.25722	0.489833
5	Ctrl_Rd1_Rd3	Cc009965	0.437602	9.4.8.1.5	Redox homeostasis.ascorbate-based redox regulation.ascorbate metabolism.L-galactose biosynthesis pathway.GDP-L-galactose phosphorylase *(VTC2/5)	mercator4v7.0: GDP-L-galactose phosphorylase *(VTC2/5) & original description: none	-0.773919	-1.33382	0.415427	0.939518	0.752794
5	Ctrl_Rd1_Rd3	Cc029681	0.43648	35.2	not assigned.not annotated	mercator4v7.0: not classified & original description: none	-0.630821	-1.22605	-0.168435	0.913705	1.1116
5	Ctrl_Rd1_Rd3	Cc003121	0.436107	35.2	not assigned.not annotated	mercator4v7.0: not classified & original description: none	-0.759022	-1.09634	-0.133645	1.33066	0.65834
5	Ctrl_Rd1_Rd3	Cc002140	0.436069	35.2	not assigned.not annotated	mercator4v7.0: not classified & original description: none	-0.998453	-1.16416	0.650951	0.957746	0.553911
5	Ctrl_Rd1_Rd3	Cc006597	0.435916	21.6.3.2	Cell wall organisation.lignin.monolignol glycosylation and deglycosylation.coniferin beta-glucosidase *(BGLU45/46/47)	mercator4v7.0: coniferin beta-glucosidase *(BGLU45/46/47) & original description: none	-0.819055	-1.31036	0.504576	0.949249	0.675593
5	Ctrl_Rd1_Rd3	Cc006597	0.435916	50.3.2	Enzyme classification.EC_3 hydrolases.EC_3-2 glycosylase	mercator4v7.0: EC_3.2 glycosylase & original description: none	-0.819055	-1.31036	0.504576	0.949249	0.675593
5	Ctrl_Rd1_Rd3	Cc033348	0.4354	35.2	not assigned.not annotated	mercator4v7.0: not classified & original description: none	-0.636826	-1.1911	-0.224213	0.926563	1.12558
5	Ctrl_Rd1_Rd3	Cc001992	0.435215	35.2	not assigned.not annotated	mercator4v7.0: not classified & original description: none	-0.806366	-1.28402	0.420832	1.08998	0.579574
5	Ctrl_Rd1_Rd3	Cc004826	0.43449	20.1.5.4	Cytoskeleton organisation.microtubular network.microtubule dynamics.microtubule-stabilizing factor *(WDL1/2/++)	mercator4v7.0: microtubule-stabilizing factor *(WDL1/2/++) & original description: none	-1.26012	-0.90606	0.602994	0.835248	0.727942
5	Ctrl_Rd1_Rd3	Cc025532	0.434042	35.2	not assigned.not annotated	mercator4v7.0: not classified & original description: none	-0.817018	-1.07108	0.0434229	0.431432	1.41324
5	Ctrl_Rd1_Rd3	Cc030028	0.433912	29.5.3.1.4	Plant organogenesis.flower formation.floral transition regulation.florigen activity.trafficking regulator *(FTIP)	mercator4v7.0: regulatory protein *(FTIP) involved in florigen trafficking & original description: none	-1.00493	-1.17806	0.736633	0.640542	0.805823
5	Ctrl_Rd1_Rd3	Cc006135	0.433077	35.2	not assigned.not annotated	mercator4v7.0: not classified & original description: none	-0.639071	-1.30924	0.0151737	1.03273	0.900403
5	Ctrl_Rd1_Rd3	Cc025527	0.432114	12.4.1.2.2	Cell division.cytokinesis.preprophase microtubule organization.TON1-TRM-PP2A (TTP) preprophase band formation complex.component *(TRM)	mercator4v7.0: component *(TRM) of TON1-TRM-PP2A (TTP) preprophase band formation complex & original description: none	-0.662697	-1.12006	-0.315594	1.1	0.998352
5	Ctrl_Rd1_Rd3	Cc046718	0.430636	35.2	not assigned.not annotated	mercator4v7.0: not classified & original description: none	-1.23135	-0.947231	0.671874	0.750802	0.755909
5	Ctrl_Rd1_Rd3	Cc001635	0.429771	35.2	not assigned.not annotated	mercator4v7.0: not classified & original description: none	-0.961131	-1.20946	0.705441	0.586854	0.878292
5	Ctrl_Rd1_Rd3	Cc033133	0.429613	35.2	not assigned.not annotated	mercator4v7.0: not classified & original description: none	-0.631948	-1.30153	-0.0158145	0.917539	1.03176
[truncated: 4,387 more rows]
