# Supplementary material for: Phytochrome-mediated light perception in dodders drives haustorium development through epigenetic mechanisms
Source: Plant Cell Physiol. 2026 Apr 2;67(4):685–99. doi: 10.1093/pcp/pcag043 (PMC13192454; doi:10.1093/pcp/pcag043)
Supplement: Data_S3_pcag043 [file data_s3_pcag043.xlsx]

## Sheet: Sheet1
Data S3. Phytochrome B1b co-expression neighbour genes (1st and 2nd level neighbour genes).
Identifier	Level	BINCODE	NAME	DESCRIPTION
Cc031752	0	26.1.1.1.1	External stimuli response.light.red/far red light.phytochrome-mediated photoperception.phytochrome photoreceptor *(PHY)	mercator4v7.0: phytochrome photoreceptor *(PHY) & original description: none
Cc014815	1	14.5.3.7.4	RNA biosynthesis.DNA-binding transcriptional regulation.helix-turn-helix DNA-binding domain.TRIHELIX family.transcription factor *(GT2)	mercator4v7.0: TRIHELIX transcription factor *(GT2) & original description: none
Cc016340	1	35.2	not assigned.not annotated	mercator4v7.0: not classified & original description: none
Cc002493	1	21.4.2.1	Cell wall organisation.cell wall proteins.expansin activities.alpha-class expansin	mercator4v7.0: alpha-class expansin & original description: none
Cc035780	1	35.2	not assigned.not annotated	mercator4v7.0: not classified & original description: none
Cc023688	1	35.2	not assigned.not annotated	mercator4v7.0: not classified & original description: none
Cc034559	1	18.3.5.1	Protein modification.lipidation.protein de-S-acylation.protein de-S-acylation enzyme *(ABAPT)	mercator4v7.0: protein de-S-acylation enzyme *(ABAPT) & original description: none
Cc005467	1	35.2	not assigned.not annotated	mercator4v7.0: not classified & original description: none
Cc045478	1	50.3.2	Enzyme classification.EC_3 hydrolases.EC_3-2 glycosylase	mercator4v7.0: EC_3.2 glycosylase & original description: none
Cc017100	1	50.3.2	Enzyme classification.EC_3 hydrolases.EC_3-2 glycosylase	mercator4v7.0: EC_3.2 glycosylase & original description: none
Cc030100	1	26.1.4.4	External stimuli response.light.multiple photoreceptor signalling.phototropin/phytochrome signalling kinase *(PKS)	mercator4v7.0: phototropin/phytochrome signalling kinase *(PKS) & original description: none
Cc013881	1	21.4.1.1.2.2	Cell wall organisation.cell wall proteins.hydroxyproline-rich glycoprotein activities.arabinogalactan-protein activities.Fasciclin-type arabinogalactan protein activities.Fasciclin-type arabinogalactan protein *(FLA11)	mercator4v7.0: Fasciclin-type arabinogalactan protein & original description: none
Cc045983	1	35.2	not assigned.not annotated	mercator4v7.0: not classified & original description: none
Cc002245	1	35.2	not assigned.not annotated	mercator4v7.0: not classified & original description: none
Cc020267	1	35.2	not assigned.not annotated	mercator4v7.0: not classified & original description: none
Cc005059	1	35.2	not assigned.not annotated	mercator4v7.0: not classified & original description: none
Cc009987	1	14.5.4.5.4	RNA biosynthesis.DNA-binding transcriptional regulation.other all-alpha-helix DNA-binding domain.BBX family.class-IV transcription factor	mercator4v7.0: BBX class-IV transcription factor & original description: none
Cc023910	1	14.5.3.9.2.4	RNA biosynthesis.DNA-binding transcriptional regulation.helix-turn-helix DNA-binding domain.MYB transcription factor family.R2R3-MYB transcription factor family.subgroup-4 transcription factor	mercator4v7.0: MYB class-R2R3 subgroup-4 transcription factor & original description: none
Cc011164	1	35.2	not assigned.not annotated	mercator4v7.0: not classified & original description: none
Cc045677	1	10.11.1.6.1	Phytohormone action.signalling peptides.NCRP (non-cysteine-rich-peptide) category.DVL/ROT-peptide activity.DVL/RTFL-precursor polypeptide	mercator4v7.0: DVL/RTFL precursor polypeptide & original description: none
Cc044798	1	10.2.2.2	Phytohormone action.auxin.perception and signal transduction.transcriptional repressor *(IAA/AUX)	mercator4v7.0: transcriptional repressor *(IAA/AUX) & original description: none
Cc017441	1	50.2.4	Enzyme classification.EC_2 transferases.EC_2-4 glycosyltransferase	mercator4v7.0: EC_2.4 glycosyltransferase & original description: none
Cc022556	1	14.5.4.2	RNA biosynthesis.DNA-binding transcriptional regulation.other all-alpha-helix DNA-binding domain.transcription factor *(EIL)	mercator4v7.0: transcription factor *(EIL) & original description: none
Cc022293	1	35.2	not assigned.not annotated	mercator4v7.0: not classified & original description: none
Cc045477	1	35.2	not assigned.not annotated	mercator4v7.0: not classified & original description: none
Cc004823	1	8.2.2.8.1	Secondary metabolism.phenolics biosynthesis.flavonoid biosynthesis.aurones.aureusidin synthase	mercator4v7.0: aureusidin synthase & original description: none
Cc025163	1	35.2	not assigned.not annotated	mercator4v7.0: not classified & original description: none
Cc029187	1	35.2	not assigned.not annotated	mercator4v7.0: not classified & original description: none
Cc026972	1	35.2	not assigned.not annotated	mercator4v7.0: not classified & original description: none
Cc003140	1	35.2	not assigned.not annotated	mercator4v7.0: not classified & original description: none
Cc002965	1	50.1.11	Enzyme classification.EC_1 oxidoreductases.EC_1-11 oxidoreductase acting on peroxide as acceptor	mercator4v7.0: EC_1.11 oxidoreductase acting on peroxide as acceptor & original description: none
Cc044967	1	14.5.6.1	RNA biosynthesis.DNA-binding transcriptional regulation.alpha-helix exposed by beta-structure.MADS/AGL transcription factor	mercator4v7.0: MADS/AGL transcription factor & original description: none
Cc032731	1	50.4.1	Enzyme classification.EC_4 lyases.EC_4-1 carbon-carbon lyase	mercator4v7.0: EC_4.1 carbon-carbon lyase & original description: none
Cc002638	1	14.5.2.2.1	RNA biosynthesis.DNA-binding transcriptional regulation.zinc-coordinating DNA-binding domain.Cys4-GATA-related domain.A/B-GATA-type transcription factor	mercator4v7.0: A/B-GATA-type transcription factor & original description: none
Cc037677	1	24.2.2.7	Solute transport.carrier-mediated transport.MFS-type transporter superfamily.anion transporter *(NRT1/PTR)	mercator4v7.0: anion transporter *(NRT1/PTR) & original description: none
Cc025399	1	35.2	not assigned.not annotated	mercator4v7.0: not classified & original description: none
Cc012287	1	21.4.1.1.2.2	Cell wall organisation.cell wall proteins.hydroxyproline-rich glycoprotein activities.arabinogalactan-protein activities.Fasciclin-type arabinogalactan protein activities.Fasciclin-type arabinogalactan protein *(FLA11)	mercator4v7.0: Fasciclin-type arabinogalactan protein & original description: none
Cc034629	1	14.5.10.2	RNA biosynthesis.DNA-binding transcriptional regulation.undefined DNA-binding domain.GRAS transcription factor	mercator4v7.0: GRAS transcription factor & original description: none
Cc021376	1	35.2	not assigned.not annotated	mercator4v7.0: not classified & original description: none
Cc014749	1	35.2	not assigned.not annotated	mercator4v7.0: not classified & original description: none
Cc002952	1	35.2	not assigned.not annotated	mercator4v7.0: not classified & original description: none
Cc015566	1	35.2	not assigned.not annotated	mercator4v7.0: not classified & original description: none
Cc014444	1	21.4.2.1	Cell wall organisation.cell wall proteins.expansin activities.alpha-class expansin	mercator4v7.0: alpha-class expansin & original description: none
Cc025644	1	3.13.5.1	Carbohydrate metabolism.nucleotide sugar biosynthesis.UDP-D-xylose biosynthesis.UDP-D-glucuronic acid decarboxylase	mercator4v7.0: UDP-D-glucuronic acid decarboxylase & original description: none
Cc022934	1	14.5.7.7.1	RNA biosynthesis.DNA-binding transcriptional regulation.beta-hairpin exposed by alpha/beta-scaffold structure.TCP transcription factor activity.transcription factor *(TCP)	mercator4v7.0: transcription factor *(TCP) & original description: none
Cc020421	1	35.2	not assigned.not annotated	mercator4v7.0: not classified & original description: none
Cc029188	1	35.2	not assigned.not annotated	mercator4v7.0: not classified & original description: none
Cc009612	1	21.6.1.4	Cell wall organisation.lignin.monolignol biosynthesis.caffeoyl-CoA 3-O-methyltransferase *(CCoA-OMT)	mercator4v7.0: caffeoyl-CoA 3-O-methyltransferase *(CCoA-OMT) & original description: none
Cc032450	1	50.1.13	Enzyme classification.EC_1 oxidoreductases.EC_1-14 oxidoreductase acting on paired donor with incorporation or reduction of molecular oxygen	mercator4v7.0: EC_1.14 oxidoreductase acting on paired donor with incorporation or reduction of molecular oxygen & original description: none
Cc009965	1	9.4.8.1.5	Redox homeostasis.ascorbate-based redox regulation.ascorbate metabolism.L-galactose biosynthesis pathway.GDP-L-galactose phosphorylase *(VTC2/5)	mercator4v7.0: GDP-L-galactose phosphorylase *(VTC2/5) & original description: none
Cc006597	1	21.6.3.2	Cell wall organisation.lignin.monolignol glycosylation and deglycosylation.coniferin beta-glucosidase *(BGLU45/46/47)	mercator4v7.0: coniferin beta-glucosidase *(BGLU45/46/47) & original description: none
Cc041998	1	24.2.2.7	Solute transport.carrier-mediated transport.MFS-type transporter superfamily.anion transporter *(NRT1/PTR)	mercator4v7.0: anion transporter *(NRT1/PTR) & original description: none
Cc004618	1	35.2	not assigned.not annotated	mercator4v7.0: not classified & original description: none
Cc032733	1	35.2	not assigned.not annotated	mercator4v7.0: not classified & original description: none
Cc046564	1	50.1.10	Enzyme classification.EC_1 oxidoreductases.EC_1-10 oxidoreductase acting on diphenol or related substance as donor	mercator4v7.0: EC_1.10 oxidoreductase acting on diphenol or related substance as donor & original description: none
Cc026546	1	35.2	not assigned.not annotated	mercator4v7.0: not classified & original description: none
Cc017823	1	14.6.2	RNA biosynthesis.transcriptional co-regulation.OVATE transcriptional co-regulator *(OFP)	mercator4v7.0: transcriptional co-regulator *(OFP) & original description: none
Cc044559	1	14.5.3.9.2.15	RNA biosynthesis.DNA-binding transcriptional regulation.helix-turn-helix DNA-binding domain.MYB transcription factor family.R2R3-MYB transcription factor family.subgroup-19/20 transcription factor	mercator4v7.0: MYB class-R2R3 subgroup-19/20 transcription factor & original description: none
Cc022977	1	35.2	not assigned.not annotated	mercator4v7.0: not classified & original description: none
Cc010174	1	35.2	not assigned.not annotated	mercator4v7.0: not classified & original description: none
Cc014835	1	35.2	not assigned.not annotated	mercator4v7.0: not classified & original description: none
Cc016536	1	19.3.4.1	Protein homeostasis.proteolysis.glutamic peptidase activities.Neprosin-type prolyl peptidase *(LOTR1)	mercator4v7.0: Neprosin-type prolyl peptidase *(LOTR1) & original description: none
Cc009142	1	35.2	not assigned.not annotated	mercator4v7.0: not classified & original description: none
Cc001308	1	10.3.1.2	Phytohormone action.brassinosteroid.biosynthesis.steroid 3-dehydrogenase *(CPD)	mercator4v7.0: steroid 3-dehydrogenase *(CPD) & original description: none
Cc044681	1	19.2.2.12.3.4.3	Protein homeostasis.ubiquitin-proteasome system.ubiquitin-fold protein conjugation.CULLIN-based E3 ubiquitin ligase activities.CUL1-based/SCF E3 ubiquitin ligase complexes.TUBBY-like regulatory substrate adaptor activities.substrate adaptor *(TLP3)	mercator4v7.0: substrate adaptor *(TLP3) of CUL1-based/SCF E3 ubiquitin ligase activity & original description: none
Cc037874	1	35.2	not assigned.not annotated	mercator4v7.0: not classified & original description: none
Cc038104	1	24.2.2.7	Solute transport.carrier-mediated transport.MFS-type transporter superfamily.anion transporter *(NRT1/PTR)	mercator4v7.0: anion transporter *(NRT1/PTR) & original description: none
Cc017123	1	35.2	not assigned.not annotated	mercator4v7.0: not classified & original description: none
Cc019778	1	35.2	not assigned.not annotated	mercator4v7.0: not classified & original description: none
Cc021166	1	24.2.2.7	Solute transport.carrier-mediated transport.MFS-type transporter superfamily.anion transporter *(NRT1/PTR)	mercator4v7.0: anion transporter *(NRT1/PTR) & original description: none
Cc011973	1	35.2	not assigned.not annotated	mercator4v7.0: not classified & original description: none
Cc007918	1	35.2	not assigned.not annotated	mercator4v7.0: not classified & original description: none
Cc002981	1	35.2	not assigned.not annotated	mercator4v7.0: not classified & original description: none
Cc030262	1	14.6.2	RNA biosynthesis.transcriptional co-regulation.OVATE transcriptional co-regulator *(OFP)	mercator4v7.0: transcriptional co-regulator *(OFP) & original description: none
Cc020300	1	35.2	not assigned.not annotated	mercator4v7.0: not classified & original description: none
Cc000820	1	50.2.4	Enzyme classification.EC_2 transferases.EC_2-4 glycosyltransferase	mercator4v7.0: EC_2.4 glycosyltransferase & original description: none
Cc001576	1	9.6.1.2	Redox homeostasis.reactive oxygen-induced signalling.NADPH-oxidase activity.regulatory protein *(PB1CP)	mercator4v7.0: regulatory protein *(PB1CP) of NADPH-oxidase activity & original description: none
Cc002970	1	1.1.1.1.4	Photosynthesis.photophosphorylation.photosystem II.LHC-II complex.component *(LHCb6)	mercator4v7.0: component *(LHCb6) of LHC-II complex & original description: none
Cc032797	1	35.2	not assigned.not annotated	mercator4v7.0: not classified & original description: none
Cc047464	1	18.3.5.1	Protein modification.lipidation.protein de-S-acylation.protein de-S-acylation enzyme *(ABAPT)	mercator4v7.0: protein de-S-acylation enzyme *(ABAPT) & original description: none
Cc033528	1	9.5.10	Redox homeostasis.tocopherol biosynthesis.hydrolase *(VTE7)	mercator4v7.0: hydrolase *(VTE7) involved in tocopherol biosynthesis & original description: none
Cc009664	1	35.2	not assigned.not annotated	mercator4v7.0: not classified & original description: none
Cc025536	1	9.5.10	Redox homeostasis.tocopherol biosynthesis.hydrolase *(VTE7)	mercator4v7.0: hydrolase *(VTE7) involved in tocopherol biosynthesis & original description: none
Cc005322	1	19.2.2.10.2.4	Protein homeostasis.ubiquitin-proteasome system.ubiquitin-fold protein conjugation.U-Box E3 ubiquitin ligase activities.group-II.E3 ubiquitin ligase *(PUB9)	mercator4v7.0: E3 ubiquitin ligase & original description: none
Cc030296	1	50.3.1	Enzyme classification.EC_3 hydrolases.EC_3-1 hydrolase acting on ester bond	mercator4v7.0: EC_3.1 hydrolase acting on ester bond & original description: none
Cc020154	1	19.2.2.12.3.4.3	Protein homeostasis.ubiquitin-proteasome system.ubiquitin-fold protein conjugation.CULLIN-based E3 ubiquitin ligase activities.CUL1-based/SCF E3 ubiquitin ligase complexes.TUBBY-like regulatory substrate adaptor activities.substrate adaptor *(TLP3)	mercator4v7.0: substrate adaptor *(TLP3) of CUL1-based/SCF E3 ubiquitin ligase activity & original description: none
Cc016239	1	50.2.4	Enzyme classification.EC_2 transferases.EC_2-4 glycosyltransferase	mercator4v7.0: EC_2.4 glycosyltransferase & original description: none
Cc015145	1	35.2	not assigned.not annotated	mercator4v7.0: not classified & original description: none
Cc019680	1	35.2	not assigned.not annotated	mercator4v7.0: not classified & original description: none
Cc003809	1	35.2	not assigned.not annotated	mercator4v7.0: not classified & original description: none
Cc005823	1	19.3.2.6.1	Protein homeostasis.proteolysis.serine peptidase activities.Rhomboid-type protease activities.Rhomboid-type serine peptidase *(RBL1/2/3)	mercator4v7.0: Rhomboid-type serine peptidase *(RBL1/2/3) & original description: none
Cc041534	1	35.2	not assigned.not annotated	mercator4v7.0: not classified & original description: none
Cc007586	1	14.5.3.9.2.4	RNA biosynthesis.DNA-binding transcriptional regulation.helix-turn-helix DNA-binding domain.MYB transcription factor family.R2R3-MYB transcription factor family.subgroup-4 transcription factor	mercator4v7.0: MYB class-R2R3 subgroup-4 transcription factor & original description: none
Cc012525	1	35.2	not assigned.not annotated	mercator4v7.0: not classified & original description: none
Cc046193	1	14.5.4.5.1.1	RNA biosynthesis.DNA-binding transcriptional regulation.other all-alpha-helix DNA-binding domain.BBX family.class-I transcription factor activity.transcription factor *(CO)	mercator4v7.0: BBX class-I transcription factor & original description: none
Cc035519	1	35.2	not assigned.not annotated	mercator4v7.0: not classified & original description: none
Cc038100	1	3.1.4.1.2	Carbohydrate metabolism.sucrose metabolism.degradation.invertase activities.vacuolar acid beta-fructofuranosidase *(VIN)	mercator4v7.0: vacuolar acid beta-fructofuranosidase *(VIN) & original description: none
Cc033163	1	24.2.1.6	Solute transport.carrier-mediated transport.DMT-type transporter superfamily.organic cation transporter *(PUP1/2/++)	mercator4v7.0: organic cation transporter *(PUP1/2/++) & original description: none
Cc013819	1	35.2	not assigned.not annotated	mercator4v7.0: not classified & original description: none
Cc005995	1	35.2	not assigned.not annotated	mercator4v7.0: not classified & original description: none
Cc001433	1	26.1.3.1.3	External stimuli response.light.UV-B light.UVR8-mediated photoperception.substrate adaptor *(RUP) of CUL4-based ubiquitin ligase activity	mercator4v7.0: substrate adaptor *(RUP) of CUL4-based ubiquitin ligase & original description: none
Cc011551	1	35.2	not assigned.not annotated	mercator4v7.0: not classified & original description: none
Cc000473	1	35.2	not assigned.not annotated	mercator4v7.0: not classified & original description: none
Cc015594	1	24.2.1.5	Solute transport.carrier-mediated transport.DMT-type transporter superfamily.solute transporter *(UmamiT1/2/++)	mercator4v7.0: solute transporter *(UmamiT1/2/++) & original description: none
Cc012029	1	1.1.5.1.1	Photosynthesis.photophosphorylation.linear electron flow.ferredoxin electron carrier activities.ferredoxin electron transfer protein *(Fd1/2/3)	mercator4v7.0: ferredoxin electron transfer protein *(Fd1/2/3) & original description: none
Cc038509	1	35.2	not assigned.not annotated	mercator4v7.0: not classified & original description: none
Cc041915	1	1.1.3.1	Photosynthesis.photophosphorylation.Cytb6/f to PS-I electron carriers.plastocyanin copper-protein *(PetE)	mercator4v7.0: plastocyanin electron carrier & original description: none
Cc006752	1	35.2	not assigned.not annotated	mercator4v7.0: not classified & original description: none
Cc006746	1	35.2	not assigned.not annotated	mercator4v7.0: not classified & original description: none
Cc026151	1	35.2	not assigned.not annotated	mercator4v7.0: not classified & original description: none
Cc034415	1	50.4.3	Enzyme classification.EC_4 lyases.EC_4-3 carbon-nitrogen lyase	mercator4v7.0: EC_4.3 carbon-nitrogen lyase & original description: none
Cc002886	1	18.5.3.2	Protein modification.dephosphorylation.protein dual-specificity protein phosphatase activities.atypical cysteine-based protein phosphatase *(PFA-DSP)	mercator4v7.0: atypical cysteine-based protein phosphatase *(PFA-DSP) & original description: none
Cc018319	1	21.8.1.9.1	Cell wall organisation.cutin and suberin.cuticular lipid formation.very-long-chain fatty alcohol oxidation pathway.fatty alcohol oxidase *(FAO)	mercator4v7.0: fatty alcohol oxidase *(FAO) & original description: none
Cc027056	1	35.2	not assigned.not annotated	mercator4v7.0: not classified & original description: none
Cc008503	1	14.5.4.5.4	RNA biosynthesis.DNA-binding transcriptional regulation.other all-alpha-helix DNA-binding domain.BBX family.class-IV transcription factor	mercator4v7.0: BBX class-IV transcription factor & original description: none
Cc005726	1	10.3.2.1.3	Phytohormone action.brassinosteroid.perception and signal transduction.receptor complex.kinase-regulatory protein *(BKI1)	mercator4v7.0: kinase-regulatory protein *(BKI1) of brassinosteroid signal transduction & original description: none
Cc032567	1	14.5.7.9.1	RNA biosynthesis.DNA-binding transcriptional regulation.beta-hairpin exposed by alpha/beta-scaffold structure.RAV transcription factor activity.transcription factor *(EDF)	mercator4v7.0: transcription factor *(EDF) & original description: none
Cc010073	1	50.2.1	Enzyme classification.EC_2 transferases.EC_2-1 transferase transferring one-carbon group	mercator4v7.0: EC_2.1 transferase transferring one-carbon group & original description: none
Cc014817	1	24.2.1.5	Solute transport.carrier-mediated transport.DMT-type transporter superfamily.solute transporter *(UmamiT1/2/++)	mercator4v7.0: solute transporter *(UmamiT1/2/++) & original description: none
Cc046386	1	21.6.1.4	Cell wall organisation.lignin.monolignol biosynthesis.caffeoyl-CoA 3-O-methyltransferase *(CCoA-OMT)	mercator4v7.0: caffeoyl-CoA 3-O-methyltransferase *(CCoA-OMT) & original description: none
Cc005583	1	26.1.2.1.1	External stimuli response.light.UV-A/blue light.cryptochrome-mediated photoperception.cryptochrome photoreceptor *(CRY)	mercator4v7.0: cryptochrome photoreceptor *(CRY) & original description: none
Cc037875	1	35.2	not assigned.not annotated	mercator4v7.0: not classified & original description: none
Cc022122	1	50.2.1	Enzyme classification.EC_2 transferases.EC_2-1 transferase transferring one-carbon group	mercator4v7.0: EC_2.1 transferase transferring one-carbon group & original description: none
Cc032010	1	10.5.2.4.2	Phytohormone action.ethylene.perception and signal transduction.EIN3 transcription factor activity.substrate adaptor *(EBF) of SCF E3 ubiquitin ligase activity	mercator4v7.0: substrate adaptor *(EBF) of SCF E3 ubiquitin ligase complex & original description: none
Cc023708	1	10.3.2.1.3	Phytohormone action.brassinosteroid.perception and signal transduction.receptor complex.kinase-regulatory protein *(BKI1)	mercator4v7.0: kinase-regulatory protein *(BKI1) of brassinosteroid signal transduction & original description: none
Cc007073	1	50.3.2	Enzyme classification.EC_3 hydrolases.EC_3-2 glycosylase	mercator4v7.0: EC_3.2 glycosylase & original description: none
Cc004676	1	50.2.4	Enzyme classification.EC_2 transferases.EC_2-4 glycosyltransferase	mercator4v7.0: EC_2.4 glycosyltransferase & original description: none
Cc045120	1	35.2	not assigned.not annotated	mercator4v7.0: not classified & original description: none
Cc001625	1	27.2.12.2	Multi-process regulation.Programmed Cell Death (PCD) system.vacuole-mediated cell death.metacaspase-like regulator *(MCP1)	mercator4v7.0: metacaspase-like regulator *(MCP1) of Programmed Cell Death & original description: none
Cc036525	1	35.2	not assigned.not annotated	mercator4v7.0: not classified & original description: none
Cc008553	1	50.1.13	Enzyme classification.EC_1 oxidoreductases.EC_1-14 oxidoreductase acting on paired donor with incorporation or reduction of molecular oxygen	mercator4v7.0: EC_1.14 oxidoreductase acting on paired donor with incorporation or reduction of molecular oxygen & original description: none
Cc042026	1	14.5.4.3.2	RNA biosynthesis.DNA-binding transcriptional regulation.other all-alpha-helix DNA-binding domain.NF-Y transcription factor complex.component *(NF-YB)	mercator4v7.0: component *(NF-YB) of NF-Y transcription factor complex & original description: none
Cc002088	1	35.2	not assigned.not annotated	mercator4v7.0: not classified & original description: none
Cc016157	1	35.2	not assigned.not annotated	mercator4v7.0: not classified & original description: none
Cc030508	1	29.5.1.1	Plant organogenesis.flower formation.photoperiodic pathway.floral promoter *(CONSTANS)	mercator4v7.0: floral promoter *(CONSTANS) & original description: none
Cc012439	1	24.2.2.7	Solute transport.carrier-mediated transport.MFS-type transporter superfamily.anion transporter *(NRT1/PTR)	mercator4v7.0: anion transporter *(NRT1/PTR) & original description: none
Cc037071	1	35.2	not assigned.not annotated	mercator4v7.0: not classified & original description: none
Cc046934	1	17.6.2.3.24	Protein biosynthesis.organellar translation machinery.plastidial ribosome biogenesis.small ribosomal subunit proteome.component *(bTHXc)	mercator4v7.0: component *(bTHXc) of small plastid ribosomal-subunit proteome & original description: none
Cc005595	1	1.1.1.3.7.3	Photosynthesis.photophosphorylation.photosystem II.assembly.HCF244-OHP assembly factor complex.component *(OHP2)	mercator4v7.0: LHC-related protein *(OHP2) & original description: none
Cc008099	1	35.2	not assigned.not annotated	mercator4v7.0: not classified & original description: none
Cc015021	1	50.1.13	Enzyme classification.EC_1 oxidoreductases.EC_1-14 oxidoreductase acting on paired donor with incorporation or reduction of molecular oxygen	mercator4v7.0: EC_1.14 oxidoreductase acting on paired donor with incorporation or reduction of molecular oxygen & original description: none
Cc010716	1	21.7.2.1	Cell wall organisation.callose.degradation.beta-1,3 glucanase *(BG14)	mercator4v7.0: beta-1,3 glucanase *(BG14) & original description: none
Cc023867	1	35.2	not assigned.not annotated	mercator4v7.0: not classified & original description: none
Cc025439	1	35.2	not assigned.not annotated	mercator4v7.0: not classified & original description: none
Cc003020	1	35.2	not assigned.not annotated	mercator4v7.0: not classified & original description: none
Cc017792	1	50.3.1	Enzyme classification.EC_3 hydrolases.EC_3-1 hydrolase acting on ester bond	mercator4v7.0: EC_3.1 hydrolase acting on ester bond & original description: none
Cc000467	1	50.1.13	Enzyme classification.EC_1 oxidoreductases.EC_1-14 oxidoreductase acting on paired donor with incorporation or reduction of molecular oxygen	mercator4v7.0: EC_1.14 oxidoreductase acting on paired donor with incorporation or reduction of molecular oxygen & original description: none
Cc017104	1	35.2	not assigned.not annotated	mercator4v7.0: not classified & original description: none
Cc006300	1	35.2	not assigned.not annotated	mercator4v7.0: not classified & original description: none
Cc010131	1	35.2	not assigned.not annotated	mercator4v7.0: not classified & original description: none
Cc016882	1	35.2	not assigned.not annotated	mercator4v7.0: not classified & original description: none
Cc030843	1	14.5.10.6	RNA biosynthesis.DNA-binding transcriptional regulation.undefined DNA-binding domain.PLATZ transcription factor	mercator4v7.0: PLATZ transcription factor & original description: none
Cc002763	1	35.2	not assigned.not annotated	mercator4v7.0: not classified & original description: none
Cc001508	1	26.11.3.3.3.2	External stimuli response.pathogen.defense mechanisms.defense enzyme activities.defensin activities.defensin *(PDF2)	mercator4v7.0: defensin *(PDF2) & original description: none
Cc008559	1	21.3.1.2.2	Cell wall organisation.pectin.homogalacturonan.modification and degradation.pectin status regulatory protein *(PMEI1/2/++)	mercator4v7.0: pectin status regulatory protein *(PMEI1/2/++) & original description: none
Cc041582	1	1.1.5.1.1	Photosynthesis.photophosphorylation.linear electron flow.ferredoxin electron carrier activities.ferredoxin electron transfer protein *(Fd1/2/3)	mercator4v7.0: ferredoxin electron transfer protein *(Fd1/2/3) & original description: none
Cc013166	1	35.2	not assigned.not annotated	mercator4v7.0: not classified & original description: none
Cc023502	1	21.8.1.4	Cell wall organisation.cutin and suberin.cuticular lipid formation.omega-hydroxy fatty acyl dehydrogenase *(HOTHEAD)	mercator4v7.0: omega-hydroxy fatty acyl dehydrogenase *(HOTHEAD) & original description: none
Cc027519	1	35.2	not assigned.not annotated	mercator4v7.0: not classified & original description: none
Cc047002	1	20.5.3.2	Cytoskeleton organisation.plastid movement.actin filament reorganisation.stability factor *(PMI1)	mercator4v7.0: actin stability factor *(PMI1) & original description: none
Cc018929	1	50.1.13	Enzyme classification.EC_1 oxidoreductases.EC_1-14 oxidoreductase acting on paired donor with incorporation or reduction of molecular oxygen	mercator4v7.0: EC_1.14 oxidoreductase acting on paired donor with incorporation or reduction of molecular oxygen & original description: none
Cc008476	1	35.2	not assigned.not annotated	mercator4v7.0: not classified & original description: none
Cc010714	1	35.2	not assigned.not annotated	mercator4v7.0: not classified & original description: none
Cc007561	1	35.2	not assigned.not annotated	mercator4v7.0: not classified & original description: none
Cc011405	1	19.3.3.1	Protein homeostasis.proteolysis.aspartic peptidase activities.Pepsin-type protease	mercator4v7.0: Pepsin-type protease & original description: none
Cc041524	1	35.2	not assigned.not annotated	mercator4v7.0: not classified & original description: none
Cc025604	1	35.2	not assigned.not annotated	mercator4v7.0: not classified & original description: none
Cc007555	1	21.8.4.4	Cell wall organisation.cutin and suberin.export.cuticular lipid transfer accessory factor *(LTPG)	mercator4v7.0: cuticular lipid transfer accessory factor *(LTPG) & original description: none
Cc021561	1	19.2.2.8.1.1	Protein homeostasis.ubiquitin-proteasome system.ubiquitin-fold protein conjugation.RING E3 ubiquitin ligase activities.RING-H2-class.ATL-subclass E3 ubiquitin ligase	mercator4v7.0: RING-H2-class ATL-subclass E3 ubiquitin ligase & original description: none
Cc004816	1	10.2.2.2	Phytohormone action.auxin.perception and signal transduction.transcriptional repressor *(IAA/AUX)	mercator4v7.0: transcriptional repressor *(IAA/AUX) & original description: none
Cc029141	1	26.1.2.1.4.1	External stimuli response.light.UV-A/blue light.cryptochrome-mediated photoperception.cryptochrome signalling.regulatory protein *(BIC1/2)	mercator4v7.0: regulatory protein *(BIC1/2) of cryptochrome signalling & original description: none
Cc023778	1	14.5.3.1.4.3	RNA biosynthesis.DNA-binding transcriptional regulation.helix-turn-helix DNA-binding domain.HOMEO domain.TALE transcription factor family.BEL transcription factor	mercator4v7.0: BEL transcription factor & original description: none
Cc002415	1	12.1.7.2	Cell division.DNA replication.endoreduplication.ubiquitin-regulated metallopeptidase *(DA1)	mercator4v7.0: ubiquitin-regulated metallopeptidase *(DA1) & original description: none
Cc010173	1	19.2.1.3.1.1	Protein homeostasis.ubiquitin-proteasome system.N-degron pathways.Pro/N-degron pathway.GID ubiquitination complex.component *(RanBPM/GID1)	mercator4v7.0: component *(RanBPM/GID1) of GID ubiquitination complex & original description: none
Cc006486	1	35.2	not assigned.not annotated	mercator4v7.0: not classified & original description: none
Cc011956	2	35.2	not assigned.not annotated	mercator4v7.0: not classified & original description: none
Cc005470	2	35.2	not assigned.not annotated	mercator4v7.0: not classified & original description: none
Cc017592	2	50.2.7	Enzyme classification.EC_2 transferases.EC_2-7 transferase transferring phosphorus-containing group	mercator4v7.0: EC_2.7 transferase transferring phosphorus-containing group & original description: none
Cc031595	2	35.2	not assigned.not annotated	mercator4v7.0: not classified & original description: none
Cc002622	2	29.1.2.1.1	Plant organogenesis.leaf formation.abaxial polarity.regulatory ARF-KAN complex.transcriptional regulator *(ARF3/4)	mercator4v7.0: transcriptional regulator *(ARF3/4) & original description: none
Cc001415	2	10.6.1.5	Phytohormone action.gibberellin.biosynthesis.gibberellin 20-oxidase	mercator4v7.0: gibberellin 20-oxidase & original description: none
Cc016776	2	14.5.4.2	RNA biosynthesis.DNA-binding transcriptional regulation.other all-alpha-helix DNA-binding domain.transcription factor *(EIL)	mercator4v7.0: transcription factor *(EIL) & original description: none
Cc004821	2	26.1.1.2.5	External stimuli response.light.red/far red light.phytochrome signalling.regulatory protein *(TZP)	mercator4v7.0: regulatory protein of phytochrome signalling *(TZP) & original description: none
Cc005065	2	35.2	not assigned.not annotated	mercator4v7.0: not classified & original description: none
Cc006459	2	19.2.2.12.4.2.1	Protein homeostasis.ubiquitin-proteasome system.ubiquitin-fold protein conjugation.CULLIN-based E3 ubiquitin ligase activities.CUL3-based E3 ubiquitin ligase complexes.BTB/POZ substrate adaptor component activities.substrate adaptor *(NPH3)	mercator4v7.0: substrate adaptor *(NPH3) of CUL3-BTB E3 ubiquitin ligase complex & original description: none
Cc020419	2	35.2	not assigned.not annotated	mercator4v7.0: not classified & original description: none
Cc031596	2	35.2	not assigned.not annotated	mercator4v7.0: not classified & original description: none
Cc020420	2	35.2	not assigned.not annotated	mercator4v7.0: not classified & original description: none
Cc044803	2	26.1.1.2.5	External stimuli response.light.red/far red light.phytochrome signalling.regulatory protein *(TZP)	mercator4v7.0: regulatory protein of phytochrome signalling *(TZP) & original description: none
Cc011526	2	35.2	not assigned.not annotated	mercator4v7.0: not classified & original description: none
Cc039565	2	20.7.3.1	Cytoskeleton organisation.endoplasmic reticulum (ER) - cell/organelle membrane contact.ER - plastid interface.membrane contact site protein *(ORP2)	mercator4v7.0: membrane contact site protein *(ORP2) of endoplasmic reticulum-plastid interface & original description: none
Cc005045	2	35.2	not assigned.not annotated	mercator4v7.0: not classified & original description: none
Cc008555	2	14.5.9.1	RNA biosynthesis.DNA-binding transcriptional regulation.beta-barrel DNA-binding domain.ARF transcription factor	mercator4v7.0: ARF transcription factor & original description: none
Cc022419	2	35.2	not assigned.not annotated	mercator4v7.0: not classified & original description: none
Cc032641	2	14.5.7.10.8	RNA biosynthesis.DNA-binding transcriptional regulation.beta-hairpin exposed by alpha/beta-scaffold structure.ERF transcription factor activity.subgroup ERF-VIII transcription factor	mercator4v7.0: subgroup ERF-VIII transcription factor & original description: none
Cc005064	2	35.2	not assigned.not annotated	mercator4v7.0: not classified & original description: none
Cc009081	2	14.5.10.2	RNA biosynthesis.DNA-binding transcriptional regulation.undefined DNA-binding domain.GRAS transcription factor	mercator4v7.0: GRAS transcription factor & original description: none
Cc006560	2	50.1.13	Enzyme classification.EC_1 oxidoreductases.EC_1-14 oxidoreductase acting on paired donor with incorporation or reduction of molecular oxygen	mercator4v7.0: EC_1.14 oxidoreductase acting on paired donor with incorporation or reduction of molecular oxygen & original description: none
Cc027787	2	35.2	not assigned.not annotated	mercator4v7.0: not classified & original description: none
Cc016785	2	35.2	not assigned.not annotated	mercator4v7.0: not classified & original description: none
Cc005893	2	26.4.1.5	External stimuli response.gravity.sensing and signalling.transcription factor *(SHR)	mercator4v7.0: gravity signalling transcription factor *(SHR) & original description: none
Cc014535	2	35.2	not assigned.not annotated	mercator4v7.0: not classified & original description: none
Cc006205	2	35.2	not assigned.not annotated	mercator4v7.0: not classified & original description: none
Cc035505	2	35.2	not assigned.not annotated	mercator4v7.0: not classified & original description: none
Cc022294	2	35.2	not assigned.not annotated	mercator4v7.0: not classified & original description: none
Cc033897	2	18.4.1.6.1	Protein modification.phosphorylation.TKL protein kinase activities.LRR-VI protein kinase activities.LRR-VI-1 protein kinase	mercator4v7.0: LRR-VI-1 protein kinase & original description: none
Cc022740	2	24.2.16	Solute transport.carrier-mediated transport.nucleoside transporter *(ENT1/2/++)	mercator4v7.0: nucleoside transporter *(ENT1/2/++) & original description: none
Cc006168	2	35.2	not assigned.not annotated	mercator4v7.0: not classified & original description: none
Cc039847	2	20.2.1	Cytoskeleton organisation.microfilament network.actin filament protein	mercator4v7.0: actin filament protein & original description: none
Cc034330	2	35.2	not assigned.not annotated	mercator4v7.0: not classified & original description: none
Cc031594	2	35.2	not assigned.not annotated	mercator4v7.0: not classified & original description: none
Cc016820	2	35.2	not assigned.not annotated	mercator4v7.0: not classified & original description: none
Cc036604	2	29.1.2.1.1	Plant organogenesis.leaf formation.abaxial polarity.regulatory ARF-KAN complex.transcriptional regulator *(ARF3/4)	mercator4v7.0: transcriptional regulator *(ARF3/4) & original description: none
Cc046754	2	22.8.1.6	Vesicle trafficking.vesicle target membrane fusion.SNARE membrane fusion complexes.non-SNARE-type phytolongin	mercator4v7.0: non-SNARE-type phytolongin & original description: none
Cc044345	2	10.11.1.6.1	Phytohormone action.signalling peptides.NCRP (non-cysteine-rich-peptide) category.DVL/ROT-peptide activity.DVL/RTFL-precursor polypeptide	mercator4v7.0: DVL/RTFL precursor polypeptide & original description: none
Cc026575	2	35.2	not assigned.not annotated	mercator4v7.0: not classified & original description: none
Cc010211	2	21.4.2.1	Cell wall organisation.cell wall proteins.expansin activities.alpha-class expansin	mercator4v7.0: alpha-class expansin & original description: none
Cc019711	2	35.2	not assigned.not annotated	mercator4v7.0: not classified & original description: none
Cc017615	2	35.2	not assigned.not annotated	mercator4v7.0: not classified & original description: none
Cc020418	2	35.2	not assigned.not annotated	mercator4v7.0: not classified & original description: none
Cc029679	2	28.3.2.2	Plant reproduction.embryogenesis.embryo axis formation.transcriptional regulator *(TMO7)	mercator4v7.0: transcriptional regulator *(TMO7) of embryo axis formation & original description: none
Cc035807	2	24.3.1.2	Solute transport.channel-mediated transport.MIP-type intrinsic protein activities.plasma membrane intrinsic protein *(PIP)	mercator4v7.0: plasma membrane intrinsic protein *(PIP) & original description: none
Cc012043	2	50.2.7	Enzyme classification.EC_2 transferases.EC_2-7 transferase transferring phosphorus-containing group	mercator4v7.0: EC_2.7 transferase transferring phosphorus-containing group & original description: none
Cc017453	2	35.2	not assigned.not annotated	mercator4v7.0: not classified & original description: none
Cc026675	2	35.2	not assigned.not annotated	mercator4v7.0: not classified & original description: none
Cc004029	2	35.2	not assigned.not annotated	mercator4v7.0: not classified & original description: none
Cc004446	2	22.8.1.5.1	Vesicle trafficking.vesicle target membrane fusion.SNARE membrane fusion complexes.R-type SNARE longin components.VAMP7-group component	mercator4v7.0: R-type VAMP7-group component of SNARE longin membrane fusion complex & original description: none
Cc047193	2	35.2	not assigned.not annotated	mercator4v7.0: not classified & original description: none
Cc031597	2	35.2	not assigned.not annotated	mercator4v7.0: not classified & original description: none
Cc016954	2	35.2	not assigned.not annotated	mercator4v7.0: not classified & original description: none
Cc005466	2	35.2	not assigned.not annotated	mercator4v7.0: not classified & original description: none
Cc005041	2	35.2	not assigned.not annotated	mercator4v7.0: not classified & original description: none
Cc008430	2	35.2	not assigned.not annotated	mercator4v7.0: not classified & original description: none
Cc027972	2	35.2	not assigned.not annotated	mercator4v7.0: not classified & original description: none
Cc005054	2	35.2	not assigned.not annotated	mercator4v7.0: not classified & original description: none
Cc044139	2	35.2	not assigned.not annotated	mercator4v7.0: not classified & original description: none
Cc025908	2	35.2	not assigned.not annotated	mercator4v7.0: not classified & original description: none
Cc033315	2	35.2	not assigned.not annotated	mercator4v7.0: not classified & original description: none
Cc021241	2	9.3.3.7	Redox homeostasis.thiol-based redox regulation.thioredoxin activities.atypical thioredoxin *(ACHT)	mercator4v7.0: atypical thioredoxin *(ACHT) & original description: none
Cc046402	2	35.2	not assigned.not annotated	mercator4v7.0: not classified & original description: none
Cc044206	2	35.2	not assigned.not annotated	mercator4v7.0: not classified & original description: none
Cc015560	2	26.11.4.1	External stimuli response.pathogen.production of volatile compounds.salicylic acid / jasmonic acid / methylxanthine carboxyl methyltransferase	mercator4v7.0: salicylic acid / jasmonic acid / methylxanthine carboxyl methyltransferase & original description: none
Cc012522	2	35.2	not assigned.not annotated	mercator4v7.0: not classified & original description: none
Cc011859	2	24.2.1.5	Solute transport.carrier-mediated transport.DMT-type transporter superfamily.solute transporter *(UmamiT1/2/++)	mercator4v7.0: solute transporter *(UmamiT1/2/++) & original description: none
Cc016392	2	10.5.2.3.1	Phytohormone action.ethylene.perception and signal transduction.EIN2 signal transducer activity.signal transducer *(EIN2)	mercator4v7.0: ethylene signal transducer *(EIN2) & original description: none
Cc045165	2	14.5.7.7.1	RNA biosynthesis.DNA-binding transcriptional regulation.beta-hairpin exposed by alpha/beta-scaffold structure.TCP transcription factor activity.transcription factor *(TCP)	mercator4v7.0: transcription factor *(TCP) & original description: none
Cc028948	2	35.2	not assigned.not annotated	mercator4v7.0: not classified & original description: none
Cc013483	2	35.2	not assigned.not annotated	mercator4v7.0: not classified & original description: none
Cc034400	2	35.2	not assigned.not annotated	mercator4v7.0: not classified & original description: none
Cc029560	2	35.2	not assigned.not annotated	mercator4v7.0: not classified & original description: none
Cc007114	2	50.1.13	Enzyme classification.EC_1 oxidoreductases.EC_1-14 oxidoreductase acting on paired donor with incorporation or reduction of molecular oxygen	mercator4v7.0: EC_1.14 oxidoreductase acting on paired donor with incorporation or reduction of molecular oxygen & original description: none
Cc032070	2	35.2	not assigned.not annotated	mercator4v7.0: not classified & original description: none
Cc032769	2	21.4.1.1.1.2	Cell wall organisation.cell wall proteins.hydroxyproline-rich glycoprotein activities.arabinogalactan-protein activities.classical arabinogalactan protein activities.classical arabinogalactan protein *(AGP25/26)	mercator4v7.0: classical arabinogalactan protein & original description: none
Cc021631	2	26.1.2.1.3	External stimuli response.light.UV-A/blue light.cryptochrome-mediated photoperception.bHLH-XII-class regulatory cryptochrome-binding protein	mercator4v7.0: regulatory protein *(CIB) of blue light perception & original description: none
Cc016257	2	24.1.3.2.2.2	Solute transport.primary active transport.ABC-type transporter superfamily.ABC group-2 transporter activities.ABC2 subfamily-G transporter activities.ABC2 subfamily-G half-size transporter *(WBC1/2/3)	mercator4v7.0: ABC2 subfamily-G half-size transporter *(WBC1/2/3) & original description: none
Cc004376	2	35.2	not assigned.not annotated	mercator4v7.0: not classified & original description: none
Cc005046	2	35.2	not assigned.not annotated	mercator4v7.0: not classified & original description: none
Cc041595	2	50.2.7	Enzyme classification.EC_2 transferases.EC_2-7 transferase transferring phosphorus-containing group	mercator4v7.0: EC_2.7 transferase transferring phosphorus-containing group & original description: none
Cc001075	2	35.2	not assigned.not annotated	mercator4v7.0: not classified & original description: none
Cc031593	2	35.2	not assigned.not annotated	mercator4v7.0: not classified & original description: none
Cc029949	2	21.3.5.4.2	Cell wall organisation.pectin.modification and degradation.pectin acetylation.polysaccharide O-acetyltransferase *(TBR)	mercator4v7.0: polysaccharide O-acetyltransferase *(TBR) & original description: none
Cc036275	2	18.14.4	Protein modification.protein folding.Parvulin-type protein folding catalyst *(PIN)	mercator4v7.0: Parvulin-type protein folding catalyst *(PIN) & original description: none
Cc037982	2	20.2.1	Cytoskeleton organisation.microfilament network.actin filament protein	mercator4v7.0: actin filament protein & original description: none
Cc013927	2	35.2	not assigned.not annotated	mercator4v7.0: not classified & original description: none
Cc002654	2	35.2	not assigned.not annotated	mercator4v7.0: not classified & original description: none
Cc011098	2	24.3.1.2	Solute transport.channel-mediated transport.MIP-type intrinsic protein activities.plasma membrane intrinsic protein *(PIP)	mercator4v7.0: plasma membrane intrinsic protein *(PIP) & original description: none
Cc045179	2	35.2	not assigned.not annotated	mercator4v7.0: not classified & original description: none
Cc006688	2	35.2	not assigned.not annotated	mercator4v7.0: not classified & original description: none
Cc026362	2	35.2	not assigned.not annotated	mercator4v7.0: not classified & original description: none
Cc046178	2	11.6.3	Chromatin organisation.DNA homeostasis.DNA exonuclease *(NEN)	mercator4v7.0: DNA exonuclease *(NEN) & original description: none
Cc006113	2	35.2	not assigned.not annotated	mercator4v7.0: not classified & original description: none
Cc027792	2	29.2.4.2	Plant organogenesis.root formation.lateral root.plasma membrane-to-nucleus signalling factor *(BRX)	mercator4v7.0: plasma membrane-to-nucleus signalling factor *(BRX) & original description: none
Cc005465	2	35.2	not assigned.not annotated	mercator4v7.0: not classified & original description: none
Cc004536	2	35.2	not assigned.not annotated	mercator4v7.0: not classified & original description: none
Cc027273	2	24.2.5.1	Solute transport.carrier-mediated transport.TOC-type transporter superfamily.sugar efflux transporter *(SWEET1/2/3)	mercator4v7.0: sugar efflux transporter *(SWEET1/2/3) & original description: none
Cc033874	2	50.1.10	Enzyme classification.EC_1 oxidoreductases.EC_1-10 oxidoreductase acting on diphenol or related substance as donor	mercator4v7.0: EC_1.10 oxidoreductase acting on diphenol or related substance as donor & original description: none
Cc028382	2	35.2	not assigned.not annotated	mercator4v7.0: not classified & original description: none
Cc035414	2	35.2	not assigned.not annotated	mercator4v7.0: not classified & original description: none
Cc041307	2	35.2	not assigned.not annotated	mercator4v7.0: not classified & original description: none
Cc003252	2	24.2.5.1	Solute transport.carrier-mediated transport.TOC-type transporter superfamily.sugar efflux transporter *(SWEET1/2/3)	mercator4v7.0: sugar efflux transporter *(SWEET1/2/3) & original description: none
Cc017471	2	10.2.2.2	Phytohormone action.auxin.perception and signal transduction.transcriptional repressor *(IAA/AUX)	mercator4v7.0: transcriptional repressor *(IAA/AUX) & original description: none
Cc040155	2	35.2	not assigned.not annotated	mercator4v7.0: not classified & original description: none
Cc028428	2	20.5.3.2	Cytoskeleton organisation.plastid movement.actin filament reorganisation.stability factor *(PMI1)	mercator4v7.0: actin stability factor *(PMI1) & original description: none
Cc010368	2	35.2	not assigned.not annotated	mercator4v7.0: not classified & original description: none
Cc005789	2	10.2.2.2	Phytohormone action.auxin.perception and signal transduction.transcriptional repressor *(IAA/AUX)	mercator4v7.0: transcriptional repressor *(IAA/AUX) & original description: none
Cc026706	2	18.4.1.2	Protein modification.phosphorylation.TKL protein kinase activities.LRR-II protein kinase	mercator4v7.0: LRR-II protein kinase & original description: none
Cc018998	2	18.4.5.3	Protein modification.phosphorylation.AGC protein kinase activities.AGC-VIIIa/plant-AGC1 protein kinase *(AGC1)	mercator4v7.0: AGC-VIIIa/plant-AGC1 protein kinase *(AGC1) & original description: none
Cc024189	2	35.2	not assigned.not annotated	mercator4v7.0: not classified & original description: none
Cc024295	2	10.2.2.2	Phytohormone action.auxin.perception and signal transduction.transcriptional repressor *(IAA/AUX)	mercator4v7.0: transcriptional repressor *(IAA/AUX) & original description: none
Cc000366	2	5.1.6.1.2	Lipid metabolism.fatty acid metabolism.endoplasmic reticulum-localized fatty acid elongase (FAE) system.fatty acid elongation complex.3-ketoacyl-CoA reductase *(KCR)	mercator4v7.0: 3-ketoacyl-CoA reductase *(KCR) & original description: none
Cc004810	2	10.2.2.2	Phytohormone action.auxin.perception and signal transduction.transcriptional repressor *(IAA/AUX)	mercator4v7.0: transcriptional repressor *(IAA/AUX) & original description: none
Cc002131	2	26.1.2.1.4.1	External stimuli response.light.UV-A/blue light.cryptochrome-mediated photoperception.cryptochrome signalling.regulatory protein *(BIC1/2)	mercator4v7.0: regulatory protein *(BIC1/2) of cryptochrome signalling & original description: none
Cc046752	2	35.2	not assigned.not annotated	mercator4v7.0: not classified & original description: none
Cc020417	2	35.2	not assigned.not annotated	mercator4v7.0: not classified & original description: none
Cc023868	2	35.2	not assigned.not annotated	mercator4v7.0: not classified & original description: none
Cc009166	2	50.1.10	Enzyme classification.EC_1 oxidoreductases.EC_1-10 oxidoreductase acting on diphenol or related substance as donor	mercator4v7.0: EC_1.10 oxidoreductase acting on diphenol or related substance as donor & original description: none
Cc017793	2	50.3.1	Enzyme classification.EC_3 hydrolases.EC_3-1 hydrolase acting on ester bond	mercator4v7.0: EC_3.1 hydrolase acting on ester bond & original description: none
Cc016599	2	35.2	not assigned.not annotated	mercator4v7.0: not classified & original description: none
Cc002420	2	19.1.9.1	Protein homeostasis.protein quality control.smallHsp holdase chaperone activities.class-C-I protein	mercator4v7.0: class-C-I small heat-shock-responsive protein & original description: none
Cc036904	2	50.1.10	Enzyme classification.EC_1 oxidoreductases.EC_1-10 oxidoreductase acting on diphenol or related substance as donor	mercator4v7.0: EC_1.10 oxidoreductase acting on diphenol or related substance as donor & original description: none
Cc027160	2	35.2	not assigned.not annotated	mercator4v7.0: not classified & original description: none
Cc017802	2	35.2	not assigned.not annotated	mercator4v7.0: not classified & original description: none
Cc046513	2	35.2	not assigned.not annotated	mercator4v7.0: not classified & original description: none
Cc004302	2	35.2	not assigned.not annotated	mercator4v7.0: not classified & original description: none
Cc023686	2	35.2	not assigned.not annotated	mercator4v7.0: not classified & original description: none
Cc037110	2	26.1.2.1.3	External stimuli response.light.UV-A/blue light.cryptochrome-mediated photoperception.bHLH-XII-class regulatory cryptochrome-binding protein	mercator4v7.0: regulatory protein *(CIB) of blue light perception & original description: none
Cc003412	2	24.2.2.7	Solute transport.carrier-mediated transport.MFS-type transporter superfamily.anion transporter *(NRT1/PTR)	mercator4v7.0: anion transporter *(NRT1/PTR) & original description: none
Cc022287	2	14.5.4.2	RNA biosynthesis.DNA-binding transcriptional regulation.other all-alpha-helix DNA-binding domain.transcription factor *(EIL)	mercator4v7.0: transcription factor *(EIL) & original description: none
Cc030029	2	14.5.1.2.23	RNA biosynthesis.DNA-binding transcriptional regulation.basic DNA-binding domain.basic helix-loop-helix (bHLH) domain.bHLH class-XII transcription factor *(CIB1/2/++)	mercator4v7.0: bHLH class-XII transcription factor *(CIB1/2/++) & original description: none
Cc011570	2	50.2.7	Enzyme classification.EC_2 transferases.EC_2-7 transferase transferring phosphorus-containing group	mercator4v7.0: EC_2.7 transferase transferring phosphorus-containing group & original description: none
Cc011166	2	35.2	not assigned.not annotated	mercator4v7.0: not classified & original description: none
Cc002581	2	35.2	not assigned.not annotated	mercator4v7.0: not classified & original description: none
Cc012891	2	50.1.1	Enzyme classification.EC_1 oxidoreductases.EC_1-1 oxidoreductase acting on CH-OH group of donor	mercator4v7.0: EC_1.1 oxidoreductase acting on CH-OH group of donor & original description: none
Cc047507	2	14.5.1.2.23	RNA biosynthesis.DNA-binding transcriptional regulation.basic DNA-binding domain.basic helix-loop-helix (bHLH) domain.bHLH class-XII transcription factor *(CIB1/2/++)	mercator4v7.0: bHLH class-XII transcription factor *(CIB1/2/++) & original description: none
Cc006561	2	35.2	not assigned.not annotated	mercator4v7.0: not classified & original description: none
Cc015677	2	35.2	not assigned.not annotated	mercator4v7.0: not classified & original description: none
Cc001032	2	26.1.1.3.1	External stimuli response.light.red/far red light.phytochrome-mediated agravitropism.regulatory protein *(GIL1)	mercator4v7.0: regulatory protein *(GIL1) of phytochrome-mediated agravitropism & original description: none
Cc017519	2	10.7.2.2.3	Phytohormone action.jasmonic acid.perception and signal transduction.jasmonate-mediated regulatory activity.regulatory transcription factor *(ARF10/ARF16)	mercator4v7.0: transcriptional regulator *(ARF10/ARF16) involved in jasmonate-mediated signal transduction & original description: none
Cc001685	2	1.1.1.5.4.3	Photosynthesis.photophosphorylation.photosystem II.photosynthetic acclimation.acclimation factor activities.light-responsive regulatory protein *(SEP1)	mercator4v7.0: light-responsive regulatory protein *(SEP1) involved in photosynthetic acclimation & original description: none
Cc002582	2	35.2	not assigned.not annotated	mercator4v7.0: not classified & original description: none
Cc010146	2	21.8.4.4	Cell wall organisation.cutin and suberin.export.cuticular lipid transfer accessory factor *(LTPG)	mercator4v7.0: cuticular lipid transfer accessory factor *(LTPG) & original description: none
Cc030765	2	50.1.13	Enzyme classification.EC_1 oxidoreductases.EC_1-14 oxidoreductase acting on paired donor with incorporation or reduction of molecular oxygen	mercator4v7.0: EC_1.14 oxidoreductase acting on paired donor with incorporation or reduction of molecular oxygen & original description: none
Cc009957	2	35.2	not assigned.not annotated	mercator4v7.0: not classified & original description: none
Cc012160	2	35.2	not assigned.not annotated	mercator4v7.0: not classified & original description: none
Cc021756	2	50.2.1	Enzyme classification.EC_2 transferases.EC_2-1 transferase transferring one-carbon group	mercator4v7.0: EC_2.1 transferase transferring one-carbon group & original description: none
Cc007928	2	35.2	not assigned.not annotated	mercator4v7.0: not classified & original description: none
Cc025474	2	35.2	not assigned.not annotated	mercator4v7.0: not classified & original description: none
Cc036905	2	19.2.2.12.3.4.2	Protein homeostasis.ubiquitin-proteasome system.ubiquitin-fold protein conjugation.CULLIN-based E3 ubiquitin ligase activities.CUL1-based/SCF E3 ubiquitin ligase complexes.TUBBY-like regulatory substrate adaptor activities.substrate adaptor *(TLP2/6)	mercator4v7.0: regulatory substrate adaptor *(TLP2/6) of CUL1-based/SCF E3 ubiquitin ligase activity & original description: none
Cc016387	2	14.5.9.1	RNA biosynthesis.DNA-binding transcriptional regulation.beta-barrel DNA-binding domain.ARF transcription factor	mercator4v7.0: ARF transcription factor & original description: none
Cc030885	2	21.4.1.1.1.1	Cell wall organisation.cell wall proteins.hydroxyproline-rich glycoprotein activities.arabinogalactan-protein activities.classical arabinogalactan protein activities.classical arabinogalactan protein	mercator4v7.0: classical arabinogalactan protein & original description: none
Cc025605	2	28.1.1.10.8.3	Plant reproduction.gametogenesis.male gametophyt.exine formation.sporopollenin biosynthesis.hydroxyalkyl alpha-pyrone synthase *(PKSa/b)	mercator4v7.0: hydroxyalkyl alpha-pyrone synthase *(PKSa/b) & original description: none
Cc018592	2	35.2	not assigned.not annotated	mercator4v7.0: not classified & original description: none
Cc022291	2	35.2	not assigned.not annotated	mercator4v7.0: not classified & original description: none
Cc006309	2	35.2	not assigned.not annotated	mercator4v7.0: not classified & original description: none
Cc030284	2	35.2	not assigned.not annotated	mercator4v7.0: not classified & original description: none
Cc027471	2	19.3.7.5	Protein homeostasis.proteolysis.protease inhibitor activities.Cystatin protease inhibitor	mercator4v7.0: Cystatin protease inhibitor & original description: none
Cc006206	2	35.2	not assigned.not annotated	mercator4v7.0: not classified & original description: none
Cc001689	2	8.2.2.7.1	Secondary metabolism.phenolics biosynthesis.flavonoid biosynthesis.flavonol glycosides.flavonol 3-O-glycosyltransferase *(UGT73B)	mercator4v7.0: flavonol 3-O-glycosyltransferase *(UGT73B) & original description: none
Cc019794	2	14.5.1.1.8	RNA biosynthesis.DNA-binding transcriptional regulation.basic DNA-binding domain.basic leucine zipper (bZIP) domain.bZIP class-H transcription factor	mercator4v7.0: bZIP class-H transcription factor & original description: none
Cc009200	2	35.2	not assigned.not annotated	mercator4v7.0: not classified & original description: none
Cc033847	2	14.5.3.7.4	RNA biosynthesis.DNA-binding transcriptional regulation.helix-turn-helix DNA-binding domain.TRIHELIX family.transcription factor *(GT2)	mercator4v7.0: TRIHELIX transcription factor *(GT2) & original description: none
Cc005002	2	21.3.5.4.3	Cell wall organisation.pectin.modification and degradation.pectin acetylation.pectin acetylesterase *(PAE)	mercator4v7.0: pectin acetylesterase *(PAE) & original description: none
Cc045724	2	35.2	not assigned.not annotated	mercator4v7.0: not classified & original description: none
Cc006135	2	35.2	not assigned.not annotated	mercator4v7.0: not classified & original description: none
Cc033133	2	35.2	not assigned.not annotated	mercator4v7.0: not classified & original description: none
Cc033065	2	35.2	not assigned.not annotated	mercator4v7.0: not classified & original description: none
Cc002374	2	35.2	not assigned.not annotated	mercator4v7.0: not classified & original description: none
Cc020249	2	1.1.1.3.23	Photosynthesis.photophosphorylation.photosystem II.assembly.assembly factor *(SLR1470)	mercator4v7.0: protein involved in PS-II assembly *(SLR1470) & original description: none
Cc014542	2	50.3.2	Enzyme classification.EC_3 hydrolases.EC_3-2 glycosylase	mercator4v7.0: EC_3.2 glycosylase & original description: none
Cc027542	2	25.1.2.2	Nutrient uptake.nitrogen assimilation.nitrate uptake system.signalling factor *(NRG2)	mercator4v7.0: signalling factor *(NRG2) & original description: none
Cc006601	2	35.2	not assigned.not annotated	mercator4v7.0: not classified & original description: none
Cc007621	2	21.4.2.1	Cell wall organisation.cell wall proteins.expansin activities.alpha-class expansin	mercator4v7.0: alpha-class expansin & original description: none
Cc029965	2	1.1.1.3.14	Photosynthesis.photophosphorylation.photosystem II.assembly.assembly factor *(RBD1)	mercator4v7.0: protein involved in PS-II assembly *(RBD1) & original description: none
Cc017618	2	18.2.8.1	Protein modification.acetylation.bifunctional lysine and N-terminal acetyltransferase activities.bifunctional lysine and N-terminal acetyltransferase *(GNAT1)	mercator4v7.0: bifunctional lysine and N-terminal acetyltransferase *(GNAT1) & original description: none
Cc034515	2	26.1.2.1.3	External stimuli response.light.UV-A/blue light.cryptochrome-mediated photoperception.bHLH-XII-class regulatory cryptochrome-binding protein	mercator4v7.0: regulatory protein *(CIB) of blue light perception & original description: none
Cc006055	2	21.4.1.1.1.1	Cell wall organisation.cell wall proteins.hydroxyproline-rich glycoprotein activities.arabinogalactan-protein activities.classical arabinogalactan protein activities.classical arabinogalactan protein	mercator4v7.0: classical arabinogalactan protein & original description: none
Cc044790	2	10.2.2.2	Phytohormone action.auxin.perception and signal transduction.transcriptional repressor *(IAA/AUX)	mercator4v7.0: transcriptional repressor *(IAA/AUX) & original description: none
Cc004862	2	50.2.7	Enzyme classification.EC_2 transferases.EC_2-7 transferase transferring phosphorus-containing group	mercator4v7.0: EC_2.7 transferase transferring phosphorus-containing group & original description: none
Cc044471	2	35.2	not assigned.not annotated	mercator4v7.0: not classified & original description: none
Cc025558	2	35.2	not assigned.not annotated	mercator4v7.0: not classified & original description: none
Cc005727	2	18.5.1.2.8	Protein modification.dephosphorylation.protein serine/threonine protein phosphatase activities.PPM Mn/Mg-dependent protein phosphatase activities.clade H protein phosphatase	mercator4v7.0: clade H protein phosphatase & original description: none
Cc018779	2	10.2.2.2	Phytohormone action.auxin.perception and signal transduction.transcriptional repressor *(IAA/AUX)	mercator4v7.0: transcriptional repressor *(IAA/AUX) & original description: none
Cc008668	2	24.2.3.4.7	Solute transport.carrier-mediated transport.APC-type transporter superfamily.AAAP-type transporter activities.amino acid transporter *(AVT1)	mercator4v7.0: amino acid transporter *(AVT1) & original description: none
Cc008680	2	35.2	not assigned.not annotated	mercator4v7.0: not classified & original description: none
Cc005043	2	35.2	not assigned.not annotated	mercator4v7.0: not classified & original description: none
Cc005469	2	35.2	not assigned.not annotated	mercator4v7.0: not classified & original description: none
Cc044917	2	24.1.3.2.2.2	Solute transport.primary active transport.ABC-type transporter superfamily.ABC group-2 transporter activities.ABC2 subfamily-G transporter activities.ABC2 subfamily-G half-size transporter *(WBC1/2/3)	mercator4v7.0: ABC2 subfamily-G half-size transporter *(WBC1/2/3) & original description: none
Cc012648	2	50.3.2	Enzyme classification.EC_3 hydrolases.EC_3-2 glycosylase	mercator4v7.0: EC_3.2 glycosylase & original description: none
Cc005468	2	35.2	not assigned.not annotated	mercator4v7.0: not classified & original description: none
Cc037689	2	14.5.1.2.16	RNA biosynthesis.DNA-binding transcriptional regulation.basic DNA-binding domain.basic helix-loop-helix (bHLH) domain.bHLH class-VIIa/b transcription factor	mercator4v7.0: bHLH class-VIIa/b transcription factor & original description: none
Cc006258	2	35.2	not assigned.not annotated	mercator4v7.0: not classified & original description: none
Cc027328	2	24.2.9.1	Solute transport.carrier-mediated transport.MATE-type transporter activities.metabolite transporter *(DTX1/2/++)	mercator4v7.0: metabolite transporter *(DTX1/2/++) & original description: none
Cc020375	2	50.1.1	Enzyme classification.EC_1 oxidoreductases.EC_1-1 oxidoreductase acting on CH-OH group of donor	mercator4v7.0: EC_1.1 oxidoreductase acting on CH-OH group of donor & original description: none
Cc005226	2	10.2.2.2	Phytohormone action.auxin.perception and signal transduction.transcriptional repressor *(IAA/AUX)	mercator4v7.0: transcriptional repressor *(IAA/AUX) & original description: none
Cc000729	2	14.5.1.2.16	RNA biosynthesis.DNA-binding transcriptional regulation.basic DNA-binding domain.basic helix-loop-helix (bHLH) domain.bHLH class-VIIa/b transcription factor	mercator4v7.0: bHLH class-VIIa/b transcription factor & original description: none
Cc005387	2	35.2	not assigned.not annotated	mercator4v7.0: not classified & original description: none
Cc011165	2	35.2	not assigned.not annotated	mercator4v7.0: not classified & original description: none
Cc005471	2	35.2	not assigned.not annotated	mercator4v7.0: not classified & original description: none
Cc047459	2	24.2.9.1	Solute transport.carrier-mediated transport.MATE-type transporter activities.metabolite transporter *(DTX1/2/++)	mercator4v7.0: metabolite transporter *(DTX1/2/++) & original description: none
Cc020150	2	35.2	not assigned.not annotated	mercator4v7.0: not classified & original description: none
Cc045290	2	50.6.2	Enzyme classification.EC_6 ligases.EC_6-2 ligase forming carbon-sulfur bond	mercator4v7.0: EC_6.2 ligase forming carbon-sulfur bond & original description: none
Cc017166	2	50.3.2	Enzyme classification.EC_3 hydrolases.EC_3-2 glycosylase	mercator4v7.0: EC_3.2 glycosylase & original description: none
Cc047316	2	35.2	not assigned.not annotated	mercator4v7.0: not classified & original description: none
Cc027302	2	24.2.2.3	Solute transport.carrier-mediated transport.MFS-type transporter superfamily.organic cation transporter *(OCT1/2/++)	mercator4v7.0: organic cation transporter *(OCT1/2/++) & original description: none
Cc017785	2	35.2	not assigned.not annotated	mercator4v7.0: not classified & original description: none
Cc020924	2	18.4.1.39	Protein modification.phosphorylation.TKL protein kinase activities.RLCK-XIII receptor-like protein kinase	mercator4v7.0: RLCK-XIII receptor-like protein kinase & original description: none
Cc027512	2	21.8.1.7.1.1	Cell wall organisation.cutin and suberin.cuticular lipid formation.alkane-forming pathway.CER1-CER3 alkane-forming complex.aldehyde decarbonylase component *(CER1)	mercator4v7.0: aldehyde decarbonylase component *(CER1) of CER1-CER3 alkane-forming complex & original description: none
Cc026777	2	35.2	not assigned.not annotated	mercator4v7.0: not classified & original description: none
Cc018281	2	10.2.2.2	Phytohormone action.auxin.perception and signal transduction.transcriptional repressor *(IAA/AUX)	mercator4v7.0: transcriptional repressor *(IAA/AUX) & original description: none
Cc022134	2	35.2	not assigned.not annotated	mercator4v7.0: not classified & original description: none
Cc010203	2	50.2.7	Enzyme classification.EC_2 transferases.EC_2-7 transferase transferring phosphorus-containing group	mercator4v7.0: EC_2.7 transferase transferring phosphorus-containing group & original description: none
Cc034396	2	10.5.1.2	Phytohormone action.ethylene.biosynthesis.1-aminocyclopropane-1-carboxylate oxidase *(ACO1/2/++)	mercator4v7.0: 1-aminocyclopropane-1-carboxylate oxidase *(ACO1/2/++) & original description: none
Cc017534	2	35.2	not assigned.not annotated	mercator4v7.0: not classified & original description: none
Cc031423	2	35.2	not assigned.not annotated	mercator4v7.0: not classified & original description: none
Cc042073	2	14.5.1.2.16	RNA biosynthesis.DNA-binding transcriptional regulation.basic DNA-binding domain.basic helix-loop-helix (bHLH) domain.bHLH class-VIIa/b transcription factor	mercator4v7.0: bHLH class-VIIa/b transcription factor & original description: none
Cc002924	2	24.3.7.4	Solute transport.channel-mediated transport.MLO-type calcium channel activities.calmodulin-gated calcium channel *(MLO4/11/14)	mercator4v7.0: calmodulin-gated calcium channel *(MLO4/11/14) & original description: none
Cc011163	2	35.2	not assigned.not annotated	mercator4v7.0: not classified & original description: none
Cc002140	2	35.2	not assigned.not annotated	mercator4v7.0: not classified & original description: none
Cc001992	2	35.2	not assigned.not annotated	mercator4v7.0: not classified & original description: none
Cc030028	2	29.5.3.1.4	Plant organogenesis.flower formation.floral transition regulation.florigen activity.trafficking regulator *(FTIP)	mercator4v7.0: regulatory protein *(FTIP) involved in florigen trafficking & original description: none
Cc001635	2	35.2	not assigned.not annotated	mercator4v7.0: not classified & original description: none
Cc009271	2	35.2	not assigned.not annotated	mercator4v7.0: not classified & original description: none
Cc004106	2	18.4.1.39	Protein modification.phosphorylation.TKL protein kinase activities.RLCK-XIII receptor-like protein kinase	mercator4v7.0: RLCK-XIII receptor-like protein kinase & original description: none
Cc012217	2	35.2	not assigned.not annotated	mercator4v7.0: not classified & original description: none
Cc020854	2	14.5.1.1.5	RNA biosynthesis.DNA-binding transcriptional regulation.basic DNA-binding domain.basic leucine zipper (bZIP) domain.bZIP class-E transcription factor	mercator4v7.0: bZIP class-E transcription factor & original description: none
Cc045171	2	14.5.3.1.1	RNA biosynthesis.DNA-binding transcriptional regulation.helix-turn-helix DNA-binding domain.HOMEO domain.HD-ZIP I/II-type transcription factor	mercator4v7.0: HD-ZIP I/II-type transcription factor & original description: none
Cc005227	2	10.2.2.2	Phytohormone action.auxin.perception and signal transduction.transcriptional repressor *(IAA/AUX)	mercator4v7.0: transcriptional repressor *(IAA/AUX) & original description: none
Cc018280	2	10.2.2.2	Phytohormone action.auxin.perception and signal transduction.transcriptional repressor *(IAA/AUX)	mercator4v7.0: transcriptional repressor *(IAA/AUX) & original description: none
Cc020446	2	35.2	not assigned.not annotated	mercator4v7.0: not classified & original description: none
Cc023494	2	22.7.4.3.2	Vesicle trafficking.vesicle tethering.RAB-GTPase membrane association.RAB-GDI displacement factor (GDF) activities.B-G-class Rab-GDF protein	mercator4v7.0: B-G-class Rab-GDF protein & original description: none
Cc016769	2	35.2	not assigned.not annotated	mercator4v7.0: not classified & original description: none
Cc006784	2	35.2	not assigned.not annotated	mercator4v7.0: not classified & original description: none
Cc026931	2	35.2	not assigned.not annotated	mercator4v7.0: not classified & original description: none
Cc029294	2	19.2.2.8.5.1	Protein homeostasis.ubiquitin-proteasome system.ubiquitin-fold protein conjugation.RING E3 ubiquitin ligase activities.RING-SWIM-class.E3 ubiquitin ligase *(MEL)	mercator4v7.0: E3 ubiquitin ligase *(MEL) & original description: none
Cc024932	2	21.2.3.1.2	Cell wall organisation.hemicellulose.heteromannan.biosynthesis.mannan biosynthesis accessory protein *(MSR)	mercator4v7.0: mannan synthesis accessory protein *(MSR) & original description: none
Cc018600	2	28.1.1.11.1	Plant reproduction.gametogenesis.male gametophyt.intine formation.beta-glucosidase *(BGLU43/44)	mercator4v7.0: beta-glucosidase involved in pollen intine formation & original description: none
Cc035732	2	35.2	not assigned.not annotated	mercator4v7.0: not classified & original description: none
Cc029958	2	35.2	not assigned.not annotated	mercator4v7.0: not classified & original description: none
Cc031019	2	50.2.7	Enzyme classification.EC_2 transferases.EC_2-7 transferase transferring phosphorus-containing group	mercator4v7.0: EC_2.7 transferase transferring phosphorus-containing group & original description: none
Cc032030	2	50.1.13	Enzyme classification.EC_1 oxidoreductases.EC_1-14 oxidoreductase acting on paired donor with incorporation or reduction of molecular oxygen	mercator4v7.0: EC_1.14 oxidoreductase acting on paired donor with incorporation or reduction of molecular oxygen & original description: none
Cc028326	2	35.2	not assigned.not annotated	mercator4v7.0: not classified & original description: none
Cc021609	2	50.1.13	Enzyme classification.EC_1 oxidoreductases.EC_1-14 oxidoreductase acting on paired donor with incorporation or reduction of molecular oxygen	mercator4v7.0: EC_1.14 oxidoreductase acting on paired donor with incorporation or reduction of molecular oxygen & original description: none
Cc005040	2	35.2	not assigned.not annotated	mercator4v7.0: not classified & original description: none
Cc029681	2	35.2	not assigned.not annotated	mercator4v7.0: not classified & original description: none
Cc017443	2	50.2.4	Enzyme classification.EC_2 transferases.EC_2-4 glycosyltransferase	mercator4v7.0: EC_2.4 glycosyltransferase & original description: none
Cc008986	2	35.2	not assigned.not annotated	mercator4v7.0: not classified & original description: none
Cc001800	2	14.5.3.9.2.4	RNA biosynthesis.DNA-binding transcriptional regulation.helix-turn-helix DNA-binding domain.MYB transcription factor family.R2R3-MYB transcription factor family.subgroup-4 transcription factor	mercator4v7.0: MYB class-R2R3 subgroup-4 transcription factor & original description: none
Cc031869	2	35.2	not assigned.not annotated	mercator4v7.0: not classified & original description: none
Cc028903	2	35.2	not assigned.not annotated	mercator4v7.0: not classified & original description: none
Cc008098	2	35.2	not assigned.not annotated	mercator4v7.0: not classified & original description: none
Cc046706	2	35.2	not assigned.not annotated	mercator4v7.0: not classified & original description: none
Cc044807	2	20.1.5.4	Cytoskeleton organisation.microtubular network.microtubule dynamics.microtubule-stabilizing factor *(WDL1/2/++)	mercator4v7.0: microtubule-stabilizing factor *(WDL1/2/++) & original description: none
Cc032837	2	5.2.1.3.1	Lipid metabolism.glycerolipid metabolism.phosphatidate homeostasis.mitochondrial lysophosphatidate biosynthesis.glycerol-3-phosphate acyltransferase *(GPAT1-3)	mercator4v7.0: glycerol-3-phosphate acyltransferase *(GPAT) & original description: none
Cc013969	2	29.2.6.5	Plant organogenesis.root formation.polar auxin transport activity.regulatory E3 ubiquitin ligase *(WAV3)	mercator4v7.0: regulatory E3 ubiquitin ligase *(WAV3) of PIN2 auxin transporter activity & original description: none
Cc014404	2	14.5.1.2.15	RNA biosynthesis.DNA-binding transcriptional regulation.basic DNA-binding domain.basic helix-loop-helix (bHLH) domain.bHLH class-Vb transcription factor	mercator4v7.0: bHLH class-Vb transcription factor & original description: none
Cc008562	2	9.6.1.1	Redox homeostasis.reactive oxygen-induced signalling.NADPH-oxidase activity.NADPH-oxidase *(RbohA/B/++)	mercator4v7.0: NADPH-oxidase *(RbohA/B/++) & original description: none
Cc018571	2	14.5.1.2.23	RNA biosynthesis.DNA-binding transcriptional regulation.basic DNA-binding domain.basic helix-loop-helix (bHLH) domain.bHLH class-XII transcription factor *(CIB1/2/++)	mercator4v7.0: bHLH class-XII transcription factor *(CIB1/2/++) & original description: none
Cc004442	2	10.2.2.2	Phytohormone action.auxin.perception and signal transduction.transcriptional repressor *(IAA/AUX)	mercator4v7.0: transcriptional repressor *(IAA/AUX) & original description: none
Cc042170	2	35.2	not assigned.not annotated	mercator4v7.0: not classified & original description: none
Cc013842	2	5.1.6.1.1.1	Lipid metabolism.fatty acid metabolism.endoplasmic reticulum-localized fatty acid elongase (FAE) system.fatty acid elongation complex.condensing enzyme activities.3-ketoacyl-CoA synthase *(KCS)	mercator4v7.0: 3-ketoacyl-CoA synthase *(KCS) & original description: none
Cc041334	2	50.3.2	Enzyme classification.EC_3 hydrolases.EC_3-2 glycosylase	mercator4v7.0: EC_3.2 glycosylase & original description: none
Cc002637	2	10.7.2.2.3	Phytohormone action.jasmonic acid.perception and signal transduction.jasmonate-mediated regulatory activity.regulatory transcription factor *(ARF10/ARF16)	mercator4v7.0: transcriptional regulator *(ARF10/ARF16) involved in jasmonate-mediated signal transduction & original description: none
Cc033348	2	35.2	not assigned.not annotated	mercator4v7.0: not classified & original description: none
Cc003075	2	14.5.2.2.1	RNA biosynthesis.DNA-binding transcriptional regulation.zinc-coordinating DNA-binding domain.Cys4-GATA-related domain.A/B-GATA-type transcription factor	mercator4v7.0: A/B-GATA-type transcription factor & original description: none
Cc036609	2	19.2.2.8.4.2	Protein homeostasis.ubiquitin-proteasome system.ubiquitin-fold protein conjugation.RING E3 ubiquitin ligase activities.RING-v-class.E3 ubiquitin protein ligase *(ULS1/2)	mercator4v7.0: E3 ubiquitin protein ligase *(ULS1/2) & original description: none
Cc044333	2	35.2	not assigned.not annotated	mercator4v7.0: not classified & original description: none
Cc017763	2	35.2	not assigned.not annotated	mercator4v7.0: not classified & original description: none
Cc021140	2	14.5.4.3.2	RNA biosynthesis.DNA-binding transcriptional regulation.other all-alpha-helix DNA-binding domain.NF-Y transcription factor complex.component *(NF-YB)	mercator4v7.0: component *(NF-YB) of NF-Y transcription factor complex & original description: none
Cc005612	2	35.2	not assigned.not annotated	mercator4v7.0: not classified & original description: none
Cc017865	2	35.2	not assigned.not annotated	mercator4v7.0: not classified & original description: none
Cc005058	2	35.2	not assigned.not annotated	mercator4v7.0: not classified & original description: none
Cc030254	2	35.2	not assigned.not annotated	mercator4v7.0: not classified & original description: none
Cc017057	2	35.2	not assigned.not annotated	mercator4v7.0: not classified & original description: none
Cc016553	2	50.2.4	Enzyme classification.EC_2 transferases.EC_2-4 glycosyltransferase	mercator4v7.0: EC_2.4 glycosyltransferase & original description: none
Cc033132	2	14.5.7.5.5	RNA biosynthesis.DNA-binding transcriptional regulation.beta-hairpin exposed by alpha/beta-scaffold structure.WRKY transcription factor activity.regulatory protein *(JAV1)	mercator4v7.0: regulatory protein *(JAV1) of WRKY transcription factor activity & original description: none
Cc018173	2	35.2	not assigned.not annotated	mercator4v7.0: not classified & original description: none
Cc029950	2	35.2	not assigned.not annotated	mercator4v7.0: not classified & original description: none
Cc044653	2	35.2	not assigned.not annotated	mercator4v7.0: not classified & original description: none
Cc026796	2	14.5.4.2	RNA biosynthesis.DNA-binding transcriptional regulation.other all-alpha-helix DNA-binding domain.transcription factor *(EIL)	mercator4v7.0: transcription factor *(EIL) & original description: none
Cc035230	2	50.3.1	Enzyme classification.EC_3 hydrolases.EC_3-1 hydrolase acting on ester bond	mercator4v7.0: EC_3.1 hydrolase acting on ester bond & original description: none
Cc041413	2	14.5.7.10.8	RNA biosynthesis.DNA-binding transcriptional regulation.beta-hairpin exposed by alpha/beta-scaffold structure.ERF transcription factor activity.subgroup ERF-VIII transcription factor	mercator4v7.0: subgroup ERF-VIII transcription factor & original description: none
Cc010118	2	35.2	not assigned.not annotated	mercator4v7.0: not classified & original description: none
Cc026576	2	9.2.3.3	Redox homeostasis.glutathione-based redox regulation.glutathione S-transferase activities.class tau glutathione S-transferase *(GSTU1/2/++)	mercator4v7.0: class tau glutathione S-transferase *(GSTU1/2/++) & original description: none
Cc026740	2	50.3.2	Enzyme classification.EC_3 hydrolases.EC_3-2 glycosylase	mercator4v7.0: EC_3.2 glycosylase & original description: none
Cc004940	2	14.5.7.9.1	RNA biosynthesis.DNA-binding transcriptional regulation.beta-hairpin exposed by alpha/beta-scaffold structure.RAV transcription factor activity.transcription factor *(EDF)	mercator4v7.0: transcription factor *(EDF) & original description: none
Cc004344	2	19.2.2.8.5.1	Protein homeostasis.ubiquitin-proteasome system.ubiquitin-fold protein conjugation.RING E3 ubiquitin ligase activities.RING-SWIM-class.E3 ubiquitin ligase *(MEL)	mercator4v7.0: E3 ubiquitin ligase *(MEL) & original description: none
Cc044833	2	35.2	not assigned.not annotated	mercator4v7.0: not classified & original description: none
Cc031436	2	50.1.11	Enzyme classification.EC_1 oxidoreductases.EC_1-11 oxidoreductase acting on peroxide as acceptor	mercator4v7.0: EC_1.11 oxidoreductase acting on peroxide as acceptor & original description: none
Cc039269	2	35.2	not assigned.not annotated	mercator4v7.0: not classified & original description: none
Cc001642	2	9.2.2.4	Redox homeostasis.glutathione-based redox regulation.glutathione degradation.gamma-glutamyl peptidase *(GGP)	mercator4v7.0: gamma-glutamyl peptidase *(GGP) & original description: none
Cc031568	2	35.2	not assigned.not annotated	mercator4v7.0: not classified & original description: none
Cc021695	2	14.5.1.1.1.1	RNA biosynthesis.DNA-binding transcriptional regulation.basic DNA-binding domain.basic leucine zipper (bZIP) domain.bZIP class-A transcription factor activity.bZIP class-A transcription factor	mercator4v7.0: bZIP class-A transcription factor & original description: none
Cc036668	2	35.2	not assigned.not annotated	mercator4v7.0: not classified & original description: none
Cc033726	2	35.2	not assigned.not annotated	mercator4v7.0: not classified & original description: none
Cc030624	2	14.5.3.9.2.16	RNA biosynthesis.DNA-binding transcriptional regulation.helix-turn-helix DNA-binding domain.MYB transcription factor family.R2R3-MYB transcription factor family.subgroup-21 transcription factor *(LOF1/2)	mercator4v7.0: MYB class-R2R3 subgroup-21 transcription factor *(LOF1/2) & original description: none
Cc027562	2	35.2	not assigned.not annotated	mercator4v7.0: not classified & original description: none
Cc008634	2	26.4.1.2	External stimuli response.gravity.sensing and signalling.signalling protein factor *(NGR1/2/3)	mercator4v7.0: gravity signalling protein factor *(NGR1/2/3) & original description: none
Cc008646	2	35.2	not assigned.not annotated	mercator4v7.0: not classified & original description: none
Cc004537	2	14.5.3.9.2.10	RNA biosynthesis.DNA-binding transcriptional regulation.helix-turn-helix DNA-binding domain.MYB transcription factor family.R2R3-MYB transcription factor family.subgroup-13 transcription factor	mercator4v7.0: MYB class-R2R3 subgroup-13 transcription factor & original description: none
Cc029173	2	35.2	not assigned.not annotated	mercator4v7.0: not classified & original description: none
Cc002614	2	35.2	not assigned.not annotated	mercator4v7.0: not classified & original description: none
Cc037112	2	29.5.3.1.4	Plant organogenesis.flower formation.floral transition regulation.florigen activity.trafficking regulator *(FTIP)	mercator4v7.0: regulatory protein *(FTIP) involved in florigen trafficking & original description: none
Cc023317	2	35.2	not assigned.not annotated	mercator4v7.0: not classified & original description: none
Cc046587	2	21.3.5.5.4	Cell wall organisation.pectin.modification and degradation.pectin-dependent cell adhesion.fucosyl transferase *(FRB)	mercator4v7.0: fucosyl transferase *(FRB) involved in pectin-dependent cell adhesion & original description: none
Cc017249	2	14.5.4.5.1.1	RNA biosynthesis.DNA-binding transcriptional regulation.other all-alpha-helix DNA-binding domain.BBX family.class-I transcription factor activity.transcription factor *(CO)	mercator4v7.0: BBX class-I transcription factor & original description: none
Cc011609	2	20.1.3.12.9.2	Cytoskeleton organisation.microtubular network.Kinesin microtubule-based motor protein activities.Kinesin-14-type motor protein activities.KCBP kinesin motor protein activity.regulatory protein *(KIC)	mercator4v7.0: regulatory protein *(KIC) of kinesin motor protein activity & original description: none
Cc007529	2	35.2	not assigned.not annotated	mercator4v7.0: not classified & original description: none
Cc006503	2	35.2	not assigned.not annotated	mercator4v7.0: not classified & original description: none
Cc004638	2	50.3.1	Enzyme classification.EC_3 hydrolases.EC_3-1 hydrolase acting on ester bond	mercator4v7.0: EC_3.1 hydrolase acting on ester bond & original description: none
Cc004596	2	35.2	not assigned.not annotated	mercator4v7.0: not classified & original description: none
Cc023729	2	19.3.7.1	Protein homeostasis.proteolysis.protease inhibitor activities.Serpin protease inhibitor	mercator4v7.0: Serpin protease inhibitor & original description: none
Cc032975	2	10.7.2.2.3	Phytohormone action.jasmonic acid.perception and signal transduction.jasmonate-mediated regulatory activity.regulatory transcription factor *(ARF10/ARF16)	mercator4v7.0: transcriptional regulator *(ARF10/ARF16) involved in jasmonate-mediated signal transduction & original description: none
Cc025840	2	24.2.1.5	Solute transport.carrier-mediated transport.DMT-type transporter superfamily.solute transporter *(UmamiT1/2/++)	mercator4v7.0: solute transporter *(UmamiT1/2/++) & original description: none
Cc027064	2	35.2	not assigned.not annotated	mercator4v7.0: not classified & original description: none
Cc024627	2	5.1.7.2.3	Lipid metabolism.fatty acid metabolism.fatty acid desaturation.first desaturation.trans-delta-3-hexadecenoic acid phosphatidylglycerol desaturase *(FAD4)	mercator4v7.0: trans-delta-3-hexadecenoic acid phosphatidylglycerol desaturase *(FAD4) & original description: none
Cc006371	2	50.1.11	Enzyme classification.EC_1 oxidoreductases.EC_1-11 oxidoreductase acting on peroxide as acceptor	mercator4v7.0: EC_1.11 oxidoreductase acting on peroxide as acceptor & original description: none
Cc014693	2	35.2	not assigned.not annotated	mercator4v7.0: not classified & original description: none
Cc020306	2	35.2	not assigned.not annotated	mercator4v7.0: not classified & original description: none
Cc018500	2	24.2.3.11	Solute transport.carrier-mediated transport.APC-type transporter superfamily.potassium cation transporter *(HAK/KUP/KT)	mercator4v7.0: potassium cation transporter *(HAK/KUP/KT) & original description: none
Cc034095	2	35.2	not assigned.not annotated	mercator4v7.0: not classified & original description: none
Cc005024	2	35.2	not assigned.not annotated	mercator4v7.0: not classified & original description: none
Cc030581	2	5.4.2.4	Lipid metabolism.phytosterol metabolism.phytosterol C4-demethylation complex.sterone ketoreductase component *(SKR)	mercator4v7.0: sterone ketoreductase of phytosterol C4-demethylation complex & original description: none
Cc001362	2	1.2.1.2.6	Photosynthesis.calvin cycle.ribulose-1,5-bisphosphat carboxylase/oxygenase (RuBisCo) activity.RuBisCo assembly.assembly factor *(RAF2)	mercator4v7.0: assembly factor involved in RuBisCo assembly *(RAF2) & original description: none
Cc026674	2	18.2.8.1	Protein modification.acetylation.bifunctional lysine and N-terminal acetyltransferase activities.bifunctional lysine and N-terminal acetyltransferase *(GNAT1)	mercator4v7.0: bifunctional lysine and N-terminal acetyltransferase *(GNAT1) & original description: none
Cc027693	2	35.2	not assigned.not annotated	mercator4v7.0: not classified & original description: none
Cc031176	2	35.2	not assigned.not annotated	mercator4v7.0: not classified & original description: none
Cc025643	2	35.2	not assigned.not annotated	mercator4v7.0: not classified & original description: none
Cc021746	2	19.3.2.6.1	Protein homeostasis.proteolysis.serine peptidase activities.Rhomboid-type protease activities.Rhomboid-type serine peptidase *(RBL1/2/3)	mercator4v7.0: Rhomboid-type serine peptidase *(RBL1/2/3) & original description: none
Cc002846	2	35.2	not assigned.not annotated	mercator4v7.0: not classified & original description: none
Cc014785	2	19.2.2.12.3.3.4	Protein homeostasis.ubiquitin-proteasome system.ubiquitin-fold protein conjugation.CULLIN-based E3 ubiquitin ligase activities.CUL1-based/SCF E3 ubiquitin ligase complexes.F-BOX regulatory substrate adaptor activities.substrate adaptor *(SKP2)	mercator4v7.0: substrate adaptor *(SKP2) of SCF E3 ubiquitin ligase complex & original description: none
Cc008381	2	19.2.2.8.4.3	Protein homeostasis.ubiquitin-proteasome system.ubiquitin-fold protein conjugation.RING E3 ubiquitin ligase activities.RING-v-class.E3 ubiquitin protein ligase *(PIT1)	mercator4v7.0: E3 ubiquitin protein ligase *(PIT1) & original description: none
Cc030226	2	10.9.3.1	Phytohormone action.strigolactone.conjugation and degradation.carboxylesterase *(CXE15)	mercator4v7.0: carboxylesterase *(CXE15) involved in strigolactone catabolism & original description: none
Cc042261	2	35.2	not assigned.not annotated	mercator4v7.0: not classified & original description: none
Cc026100	2	50.1.12	Enzyme classification.EC_1 oxidoreductases.EC_1-13 oxidoreductase acting on single donor with incorporation of molecular oxygen (oxygenase)	mercator4v7.0: EC_1.13 oxidoreductase acting on single donor with incorporation of molecular oxygen (oxygenase) & original description: none
Cc006317	2	35.2	not assigned.not annotated	mercator4v7.0: not classified & original description: none
Cc026106	2	35.2	not assigned.not annotated	mercator4v7.0: not classified & original description: none
Cc035613	2	4.5.2.4	Amino acid metabolism.shikimate group amino acid biosynthesis.phenylalanine and tyrosine.arogenate dehydratase *(ADT)	mercator4v7.0: arogenate dehydratase *(ADT) & original description: none
Cc027293	2	14.5.3.3.3	RNA biosynthesis.DNA-binding transcriptional regulation.helix-turn-helix DNA-binding domain.GARP-G2-like domain.PHL-type transcription factor	mercator4v7.0: GARP subgroup PHL transcription factor & original description: none
Cc044044	2	10.3.2.1.3	Phytohormone action.brassinosteroid.perception and signal transduction.receptor complex.kinase-regulatory protein *(BKI1)	mercator4v7.0: kinase-regulatory protein *(BKI1) of brassinosteroid signal transduction & original description: none
Cc014389	2	35.2	not assigned.not annotated	mercator4v7.0: not classified & original description: none
Cc022329	2	14.5.2.8	RNA biosynthesis.DNA-binding transcriptional regulation.zinc-coordinating DNA-binding domain.ZAT transcription factor	mercator4v7.0: ZAT transcription factor & original description: none
Cc019009	2	35.2	not assigned.not annotated	mercator4v7.0: not classified & original description: none
Cc014999	2	35.2	not assigned.not annotated	mercator4v7.0: not classified & original description: none
Cc041541	2	35.2	not assigned.not annotated	mercator4v7.0: not classified & original description: none
Cc006981	2	35.2	not assigned.not annotated	mercator4v7.0: not classified & original description: none
Cc002829	2	50.1.11	Enzyme classification.EC_1 oxidoreductases.EC_1-11 oxidoreductase acting on peroxide as acceptor	mercator4v7.0: EC_1.11 oxidoreductase acting on peroxide as acceptor & original description: none
Cc020028	2	14.5.3.9.2.15	RNA biosynthesis.DNA-binding transcriptional regulation.helix-turn-helix DNA-binding domain.MYB transcription factor family.R2R3-MYB transcription factor family.subgroup-19/20 transcription factor	mercator4v7.0: MYB class-R2R3 subgroup-19/20 transcription factor & original description: none
Cc014716	2	14.5.2.3	RNA biosynthesis.DNA-binding transcriptional regulation.zinc-coordinating DNA-binding domain.DOF transcription factor	mercator4v7.0: DOF transcription factor & original description: none
Cc033854	2	35.2	not assigned.not annotated	mercator4v7.0: not classified & original description: none
Cc023805	2	50.2.4	Enzyme classification.EC_2 transferases.EC_2-4 glycosyltransferase	mercator4v7.0: EC_2.4 glycosyltransferase & original description: none
Cc018741	2	29.1.3.2.6	Plant organogenesis.leaf formation.stomata.stomatal patterning.regulatory protein *(MASS1/2/3)	mercator4v7.0: regulatory protein *(MASS1/2/3) involved in stomatal patterning & original description: none
Cc036926	2	35.2	not assigned.not annotated	mercator4v7.0: not classified & original description: none
Cc035840	2	35.2	not assigned.not annotated	mercator4v7.0: not classified & original description: none
Cc030259	2	35.2	not assigned.not annotated	mercator4v7.0: not classified & original description: none
Cc043972	2	17.6.2.2.33	Protein biosynthesis.organellar translation machinery.plastidial ribosome biogenesis.large ribosomal subunit proteome.component *(cL38)	mercator4v7.0: component *(cL38) of large plastid ribosomal-subunit proteome & original description: none
Cc001055	2	24.3.15	Solute transport.channel-mediated transport.copper cation channel *(COPT1/2/++)	mercator4v7.0: copper cation channel *(COPT1/2/++) & original description: none
Cc012593	2	35.2	not assigned.not annotated	mercator4v7.0: not classified & original description: none
Cc038236	2	35.2	not assigned.not annotated	mercator4v7.0: not classified & original description: none
Cc042687	2	35.2	not assigned.not annotated	mercator4v7.0: not classified & original description: none
Cc013271	2	35.2	not assigned.not annotated	mercator4v7.0: not classified & original description: none
Cc021192	2	21.2.5.1.1	Cell wall organisation.hemicellulose.arabinogalactan.biosynthesis.beta-1,3-galactosyltransferase *(B3GALT1/2/3)	mercator4v7.0: beta-1,3-galactosyltransferase *(B3GALT1/2/3) & original description: none
Cc019777	2	10.2.2.2	Phytohormone action.auxin.perception and signal transduction.transcriptional repressor *(IAA/AUX)	mercator4v7.0: transcriptional repressor *(IAA/AUX) & original description: none
Cc001117	2	14.5.2.3	RNA biosynthesis.DNA-binding transcriptional regulation.zinc-coordinating DNA-binding domain.DOF transcription factor	mercator4v7.0: DOF transcription factor & original description: none
Cc033610	2	7.14.2.4	Coenzyme metabolism.heme homeostasis.heme oxygenase activities.cytosolic heme-binding protein *(HBP2)	mercator4v7.0: accessory heme-binding protein *(HBP2) & original description: none
Cc025843	2	24.2.2.7	Solute transport.carrier-mediated transport.MFS-type transporter superfamily.anion transporter *(NRT1/PTR)	mercator4v7.0: anion transporter *(NRT1/PTR) & original description: none
Cc034583	2	10.1.2.1.2	Phytohormone action.abscisic acid.perception and signalling.receptor activities.recruitment factor *(CAR)	mercator4v7.0: abscisic acid receptor recruitment factor *(CAR) & original description: none
Cc032919	2	35.2	not assigned.not annotated	mercator4v7.0: not classified & original description: none
Cc045366	2	50.1.13	Enzyme classification.EC_1 oxidoreductases.EC_1-14 oxidoreductase acting on paired donor with incorporation or reduction of molecular oxygen	mercator4v7.0: EC_1.14 oxidoreductase acting on paired donor with incorporation or reduction of molecular oxygen & original description: none
Cc028410	2	35.2	not assigned.not annotated	mercator4v7.0: not classified & original description: none
Cc044385	2	35.2	not assigned.not annotated	mercator4v7.0: not classified & original description: none
Cc014609	2	35.2	not assigned.not annotated	mercator4v7.0: not classified & original description: none
Cc002767	2	35.2	not assigned.not annotated	mercator4v7.0: not classified & original description: none
Cc020851	2	18.8.1	Protein modification.S-glutathionylation.glutaredoxin	mercator4v7.0: glutaredoxin & original description: none
Cc016205	2	35.2	not assigned.not annotated	mercator4v7.0: not classified & original description: none
Cc028544	2	35.2	not assigned.not annotated	mercator4v7.0: not classified & original description: none
Cc012228	2	14.5.2.8	RNA biosynthesis.DNA-binding transcriptional regulation.zinc-coordinating DNA-binding domain.ZAT transcription factor	mercator4v7.0: ZAT transcription factor & original description: none
Cc019408	2	35.2	not assigned.not annotated	mercator4v7.0: not classified & original description: none
Cc030159	2	27.14.4.2	Multi-process regulation.MAP kinase cascade signalling.MAP3K-RAF/subgroup-A protein kinase activities.subgroup-A2 protein kinase *(MAP3K-alpha)	mercator4v7.0: MAP3K protein kinase *(MAP3K-alpha) & original description: none
Cc003963	2	35.2	not assigned.not annotated	mercator4v7.0: not classified & original description: none
Cc045888	2	35.2	not assigned.not annotated	mercator4v7.0: not classified & original description: none
Cc014131	2	14.5.3.1.4.3	RNA biosynthesis.DNA-binding transcriptional regulation.helix-turn-helix DNA-binding domain.HOMEO domain.TALE transcription factor family.BEL transcription factor	mercator4v7.0: BEL transcription factor & original description: none
Cc036641	2	35.2	not assigned.not annotated	mercator4v7.0: not classified & original description: none
Cc026541	2	35.2	not assigned.not annotated	mercator4v7.0: not classified & original description: none
Cc014435	2	10.4.4.2	Phytohormone action.cytokinin.transport.cytokinin transporter *(AZG1/2)	mercator4v7.0: cytokinin transporter *(AZG1/2) & original description: none
Cc045594	2	35.2	not assigned.not annotated	mercator4v7.0: not classified & original description: none
Cc004883	2	14.5.1.1.1.2	RNA biosynthesis.DNA-binding transcriptional regulation.basic DNA-binding domain.basic leucine zipper (bZIP) domain.bZIP class-A transcription factor activity.transcriptional co-regulator *(AFP1)	mercator4v7.0: transcriptional co-regulator *(AFP1) & original description: none
Cc000362	2	35.2	not assigned.not annotated	mercator4v7.0: not classified & original description: none
Cc020260	2	14.5.3.1.1	RNA biosynthesis.DNA-binding transcriptional regulation.helix-turn-helix DNA-binding domain.HOMEO domain.HD-ZIP I/II-type transcription factor	mercator4v7.0: HD-ZIP I/II-type transcription factor & original description: none
Cc024266	2	29.1.3.2.6	Plant organogenesis.leaf formation.stomata.stomatal patterning.regulatory protein *(MASS1/2/3)	mercator4v7.0: regulatory protein *(MASS1/2/3) involved in stomatal patterning & original description: none
Cc035822	2	35.2	not assigned.not annotated	mercator4v7.0: not classified & original description: none
Cc008606	2	50.3.1	Enzyme classification.EC_3 hydrolases.EC_3-1 hydrolase acting on ester bond	mercator4v7.0: EC_3.1 hydrolase acting on ester bond & original description: none
Cc008185	2	35.2	not assigned.not annotated	mercator4v7.0: not classified & original description: none
Cc046704	2	50.2.1	Enzyme classification.EC_2 transferases.EC_2-1 transferase transferring one-carbon group	mercator4v7.0: EC_2.1 transferase transferring one-carbon group & original description: none
Cc021664	2	18.4.1.11	Protein modification.phosphorylation.TKL protein kinase activities.LRR-XI protein kinase	mercator4v7.0: LRR-XI protein kinase & original description: none
Cc004863	2	18.4.5.2	Protein modification.phosphorylation.AGC protein kinase activities.AGC-VII protein kinase *(NDR1/2/++)	mercator4v7.0: AGC-VII protein kinase *(NDR1/2/++) & original description: none
Cc022890	2	35.2	not assigned.not annotated	mercator4v7.0: not classified & original description: none
Cc010842	2	18.4.1.33.1	Protein modification.phosphorylation.TKL protein kinase activities.RLCK-VII receptor-like protein kinase activities.RLCK-VIIa receptor-like protein kinase	mercator4v7.0: RLCK-VIIa receptor-like protein kinase & original description: none
Cc024499	2	2.3.6.2.2	Cellular respiration.tricarboxylic acid cycle.succinate dehydrogenase complex.assembly.flavinylation factor *(SDHAF2)	mercator4v7.0: succinate dehydrogenase flavinylation factor *(SDHAF2) & original description: none
Cc000313	2	24.2.2.7	Solute transport.carrier-mediated transport.MFS-type transporter superfamily.anion transporter *(NRT1/PTR)	mercator4v7.0: anion transporter *(NRT1/PTR) & original description: none
Cc022271	2	35.2	not assigned.not annotated	mercator4v7.0: not classified & original description: none
Cc020302	2	35.2	not assigned.not annotated	mercator4v7.0: not classified & original description: none
Cc046994	2	21.8.1.6.1	Cell wall organisation.cutin and suberin.cuticular lipid formation.alcohol-forming pathway.fatty acyl CoA reductase *(FAR)	mercator4v7.0: fatty acyl CoA reductase *(FAR) & original description: none
Cc001168	2	24.3.15	Solute transport.channel-mediated transport.copper cation channel *(COPT1/2/++)	mercator4v7.0: copper cation channel *(COPT1/2/++) & original description: none
Cc000039	2	21.3.1.2.1	Cell wall organisation.pectin.homogalacturonan.modification and degradation.pectin methylesterase	mercator4v7.0: pectin methylesterase & original description: none
Cc032624	2	35.2	not assigned.not annotated	mercator4v7.0: not classified & original description: none
Cc025842	2	35.2	not assigned.not annotated	mercator4v7.0: not classified & original description: none
Cc029999	2	26.12.1	External stimuli response.multi-stress.regulatory stress-responsive protein *(TSPO)	mercator4v7.0: stress-responsive regulatory protein *(TSPO) & original description: none
Cc023353	2	50.3.1	Enzyme classification.EC_3 hydrolases.EC_3-1 hydrolase acting on ester bond	mercator4v7.0: EC_3.1 hydrolase acting on ester bond & original description: none
Cc028022	2	10.7.2.2.3	Phytohormone action.jasmonic acid.perception and signal transduction.jasmonate-mediated regulatory activity.regulatory transcription factor *(ARF10/ARF16)	mercator4v7.0: transcriptional regulator *(ARF10/ARF16) involved in jasmonate-mediated signal transduction & original description: none
Cc016486	2	35.2	not assigned.not annotated	mercator4v7.0: not classified & original description: none
Cc007064	2	35.2	not assigned.not annotated	mercator4v7.0: not classified & original description: none
Cc044965	2	26.11.3.3.3.2	External stimuli response.pathogen.defense mechanisms.defense enzyme activities.defensin activities.defensin *(PDF2)	mercator4v7.0: defensin *(PDF2) & original description: none
Cc025398	2	24.2.3.3.2	Solute transport.carrier-mediated transport.APC-type transporter superfamily.NCS-2-type transporter activities.solute transporter *(NAT)	mercator4v7.0: solute transporter *(NAT) & original description: none
Cc019339	2	35.2	not assigned.not annotated	mercator4v7.0: not classified & original description: none
Cc023860	2	35.2	not assigned.not annotated	mercator4v7.0: not classified & original description: none
Cc018290	2	50.1.13	Enzyme classification.EC_1 oxidoreductases.EC_1-14 oxidoreductase acting on paired donor with incorporation or reduction of molecular oxygen	mercator4v7.0: EC_1.14 oxidoreductase acting on paired donor with incorporation or reduction of molecular oxygen & original description: none
Cc037134	2	35.2	not assigned.not annotated	mercator4v7.0: not classified & original description: none
Cc021580	2	35.2	not assigned.not annotated	mercator4v7.0: not classified & original description: none
Cc022292	2	35.2	not assigned.not annotated	mercator4v7.0: not classified & original description: none
Cc002090	2	35.2	not assigned.not annotated	mercator4v7.0: not classified & original description: none
Cc039793	2	35.2	not assigned.not annotated	mercator4v7.0: not classified & original description: none
Cc030940	2	14.5.2.5	RNA biosynthesis.DNA-binding transcriptional regulation.zinc-coordinating DNA-binding domain.AS2/LOB transcription factor	mercator4v7.0: AS2/LOB transcription factor & original description: none
Cc005335	2	35.2	not assigned.not annotated	mercator4v7.0: not classified & original description: none
Cc008518	2	35.2	not assigned.not annotated	mercator4v7.0: not classified & original description: none
Cc023908	2	35.2	not assigned.not annotated	mercator4v7.0: not classified & original description: none
Cc025775	2	21.6.1.9	Cell wall organisation.lignin.monolignol biosynthesis.Cyt-P450 hydroxylase scaffold protein *(MSBP)	mercator4v7.0: Cyt-P450 hydroxylase scaffold protein *(MSBP) & original description: none
Cc046621	2	1.1.1.3.7.2	Photosynthesis.photophosphorylation.photosystem II.assembly.HCF244-OHP assembly factor complex.component *(OHP1)	mercator4v7.0: LHC-related protein *(OHP1) & original description: none
Cc005492	2	14.5.7.1	RNA biosynthesis.DNA-binding transcriptional regulation.beta-hairpin exposed by alpha/beta-scaffold structure.NAC transcription factor	mercator4v7.0: NAC transcription factor & original description: none
Cc002627	2	19.2.2.8.4.2	Protein homeostasis.ubiquitin-proteasome system.ubiquitin-fold protein conjugation.RING E3 ubiquitin ligase activities.RING-v-class.E3 ubiquitin protein ligase *(ULS1/2)	mercator4v7.0: E3 ubiquitin protein ligase *(ULS1/2) & original description: none
Cc028464	2	19.3.7.5	Protein homeostasis.proteolysis.protease inhibitor activities.Cystatin protease inhibitor	mercator4v7.0: Cystatin protease inhibitor & original description: none
Cc003021	2	24.2.3.3.2	Solute transport.carrier-mediated transport.APC-type transporter superfamily.NCS-2-type transporter activities.solute transporter *(NAT)	mercator4v7.0: solute transporter *(NAT) & original description: none
Cc016943	2	35.2	not assigned.not annotated	mercator4v7.0: not classified & original description: none
Cc006618	2	18.4.1.19.1.1	Protein modification.phosphorylation.TKL protein kinase activities.Lectin-type receptor-like protein kinase activities.G-Lectin protein kinase activity.SD-1 protein kinase	mercator4v7.0: SD-1 protein kinase & original description: none
Cc033200	2	35.2	not assigned.not annotated	mercator4v7.0: not classified & original description: none
Cc010234	2	18.4.1.6.2	Protein modification.phosphorylation.TKL protein kinase activities.LRR-VI protein kinase activities.LRR-VI-2 protein kinase	mercator4v7.0: LRR-VI-2 protein kinase & original description: none
Cc011826	2	35.2	not assigned.not annotated	mercator4v7.0: not classified & original description: none
Cc034319	2	22.9.3.3.2	Vesicle trafficking.autophagosome formation.expansion.ATG12-ATG5-ATG16 conjugation system.regulatory factor *(ATG5)	mercator4v7.0: regulatory factor *(ATG5) of autophagosome & original description: none
Cc032718	2	35.2	not assigned.not annotated	mercator4v7.0: not classified & original description: none
Cc001585	2	35.2	not assigned.not annotated	mercator4v7.0: not classified & original description: none
Cc006391	2	35.2	not assigned.not annotated	mercator4v7.0: not classified & original description: none
Cc010331	2	11.3.2.3.1.3.2	Chromatin organisation.post-translational histone modification.histone acetylation.HD1-type histone deacetylase activities.class-I histone deacetylase activities.HDA6 histone deacetylation complex.component *(HHP1)	mercator4v7.0: component *(HHP1) of HDA6 histone deacetylation complex & original description: none
Cc017447	2	19.2.2.8.4.5	Protein homeostasis.ubiquitin-proteasome system.ubiquitin-fold protein conjugation.RING E3 ubiquitin ligase activities.RING-v-class.E3 ubiquitin protein ligase	mercator4v7.0: E3 ubiquitin protein ligase & original description: none
Cc005617	2	35.2	not assigned.not annotated	mercator4v7.0: not classified & original description: none
Cc015198	2	35.2	not assigned.not annotated	mercator4v7.0: not classified & original description: none
Cc034371	2	5.2.2.1.2	Lipid metabolism.glycerolipid metabolism.triacylglycerol biosynthesis.acyl-CoA:diacylglycerol acyltransferase activities.acyl-CoA:diacylglycerol acyltransferase *(DGAT2)	mercator4v7.0: acyl-CoA:diacylglycerol acyltransferase *(DGAT2) & original description: none
Cc036608	2	35.2	not assigned.not annotated	mercator4v7.0: not classified & original description: none
Cc021251	2	7.15.1.7.1	Coenzyme metabolism.chlorophyll metabolism.chlorophyll biosynthesis.de novo phytyl-diphosphate biosynthesis.geranylgeranyl reductase *(CHLP)	mercator4v7.0: geranylgeranyl reductase *(CHLP) & original description: none
Cc023000	2	35.2	not assigned.not annotated	mercator4v7.0: not classified & original description: none
Cc035250	2	50.2.7	Enzyme classification.EC_2 transferases.EC_2-7 transferase transferring phosphorus-containing group	mercator4v7.0: EC_2.7 transferase transferring phosphorus-containing group & original description: none
Cc031804	2	17.6.2.3.17	Protein biosynthesis.organellar translation machinery.plastidial ribosome biogenesis.small ribosomal subunit proteome.component *(uS17c)	mercator4v7.0: component *(uS17c) of small plastid ribosomal-subunit proteome & original description: none
Cc041625	2	35.2	not assigned.not annotated	mercator4v7.0: not classified & original description: none
Cc046883	2	1.2.1.2.6	Photosynthesis.calvin cycle.ribulose-1,5-bisphosphat carboxylase/oxygenase (RuBisCo) activity.RuBisCo assembly.assembly factor *(RAF2)	mercator4v7.0: assembly factor involved in RuBisCo assembly *(RAF2) & original description: none
Cc014753	2	35.2	not assigned.not annotated	mercator4v7.0: not classified & original description: none
Cc017543	2	24.3.1.3	Solute transport.channel-mediated transport.MIP-type intrinsic protein activities.tonoplast intrinsic protein *(TIP)	mercator4v7.0: tonoplast intrinsic protein *(TIP) & original description: none
Cc000294	2	14.5.3.1.11	RNA biosynthesis.DNA-binding transcriptional regulation.helix-turn-helix DNA-binding domain.HOMEO domain.zf-HD-type transcription factor	mercator4v7.0: zf-HD-type transcription factor & original description: none
Cc032343	2	35.2	not assigned.not annotated	mercator4v7.0: not classified & original description: none
Cc008489	2	7.15.1.1.4	Coenzyme metabolism.chlorophyll metabolism.chlorophyll biosynthesis.magnesium-chelatase complex.accessory component *(GUN4)	mercator4v7.0: accessory component *(GUN4) of magnesium-chelatase complex & original description: none
Cc023116	2	10.11.1.11.2	Phytohormone action.signalling peptides.NCRP (non-cysteine-rich-peptide) category.PNP-peptide activity.PNP peptide receptor *(PNP-R)	mercator4v7.0: PNP peptide receptor *(PNP-R) & original description: none
Cc037741	2	19.3.3.1	Protein homeostasis.proteolysis.aspartic peptidase activities.Pepsin-type protease	mercator4v7.0: Pepsin-type protease & original description: none
Cc045782	2	35.2	not assigned.not annotated	mercator4v7.0: not classified & original description: none
Cc038083	2	35.2	not assigned.not annotated	mercator4v7.0: not classified & original description: none
Cc027201	2	35.2	not assigned.not annotated	mercator4v7.0: not classified & original description: none
Cc026900	2	50.1.2	Enzyme classification.EC_1 oxidoreductases.EC_1-2 oxidoreductase acting on aldehyde or oxo group of donor	mercator4v7.0: EC_1.2 oxidoreductase acting on aldehyde or oxo group of donor & original description: none
Cc020491	2	35.2	not assigned.not annotated	mercator4v7.0: not classified & original description: none
