# Supplementary material for: Phytochrome-mediated light perception in dodders drives haustorium development through epigenetic mechanisms
Source: Plant Cell Physiol. 2026 Apr 2;67(4):685–99. doi: 10.1093/pcp/pcag043 (PMC13192454; doi:10.1093/pcp/pcag043)
Supplement: Data_S4_pcag043 [file data_s4_pcag043.xlsx]

## Sheet: Sheet1
Data S4. Phytochrome B2 co-expression neighbour genes (1st and 2nd level neighbour genes).
Identifier	Level	BINCODE	NAME	DESCRIPTION
Cc044589	0	26.1.1.1.1	External stimuli response.light.red/far red light.phytochrome-mediated photoperception.phytochrome photoreceptor *(PHY)	mercator4v7.0: phytochrome photoreceptor *(PHY) & original description: none
Cc020059	0	26.1.1.1.1	External stimuli response.light.red/far red light.phytochrome-mediated photoperception.phytochrome photoreceptor *(PHY)	mercator4v7.0: phytochrome photoreceptor *(PHY) & original description: none
Cc025021	1	10.2.2.5.4	Phytohormone action.auxin.perception and signal transduction.receptor complex.kinase-regulatory protein *(MAKR2)	mercator4v7.0: kinase-regulatory protein *(MAKR2) of auxin perception and signal transduction & original description: none
Cc001062	1	35.2	not assigned.not annotated	mercator4v7.0: not classified & original description: none
Cc024876	1	35.2	not assigned.not annotated	mercator4v7.0: not classified & original description: none
Cc013588	1	35.2	not assigned.not annotated	mercator4v7.0: not classified & original description: none
Cc028859	1	50.2.4	Enzyme classification.EC_2 transferases.EC_2-4 glycosyltransferase	mercator4v7.0: EC_2.4 glycosyltransferase & original description: none
Cc030833	1	50.2.4	Enzyme classification.EC_2 transferases.EC_2-4 glycosyltransferase	mercator4v7.0: EC_2.4 glycosyltransferase & original description: none
Cc004414	1	50.1.5	Enzyme classification.EC_1 oxidoreductases.EC_1-5 oxidoreductase acting on CH-NH group of donor	mercator4v7.0: EC_1.5 oxidoreductase acting on CH-NH group of donor & original description: none
Cc000688	1	19.2.3.3.1.1	Protein homeostasis.ubiquitin-proteasome system.ubiquitin-fold protein deconjugation.RUB deconjugation.COP9 signalosome complex.component *(CSN1)	mercator4v7.0: component *(CSN1) of COP9 signalosome complex & original description: none
Cc023284	1	35.2	not assigned.not annotated	mercator4v7.0: not classified & original description: none
Cc011502	1	50.3.1	Enzyme classification.EC_3 hydrolases.EC_3-1 hydrolase acting on ester bond	mercator4v7.0: EC_3.1 hydrolase acting on ester bond & original description: none
Cc002917	1	35.2	not assigned.not annotated	mercator4v7.0: not classified & original description: none
Cc000810	1	35.2	not assigned.not annotated	mercator4v7.0: not classified & original description: none
Cc024277	1	35.2	not assigned.not annotated	mercator4v7.0: not classified & original description: none
Cc010837	1	35.2	not assigned.not annotated	mercator4v7.0: not classified & original description: none
Cc021268	1	35.2	not assigned.not annotated	mercator4v7.0: not classified & original description: none
Cc021104	1	35.2	not assigned.not annotated	mercator4v7.0: not classified & original description: none
Cc013133	1	14.5.2.5	RNA biosynthesis.DNA-binding transcriptional regulation.zinc-coordinating DNA-binding domain.AS2/LOB transcription factor	mercator4v7.0: AS2/LOB transcription factor & original description: none
Cc007916	1	27.8.1.2.1	Multi-process regulation.calcium homeostasis.Ca2+-dependent signalling.CML-type calcium sensor activities.calcium sensor *(CML2/3/++)	mercator4v7.0: calcium sensor *(CML2/3/++) & original description: none
Cc010723	1	50.2.4	Enzyme classification.EC_2 transferases.EC_2-4 glycosyltransferase	mercator4v7.0: EC_2.4 glycosyltransferase & original description: none
Cc002587	1	18.4.1.13.2	Protein modification.phosphorylation.TKL protein kinase activities.LRR-XIII protein kinase activities.LRR-XIIIb protein kinase	mercator4v7.0: LRR-XIIIb protein kinase & original description: none
Cc014189	1	35.2	not assigned.not annotated	mercator4v7.0: not classified & original description: none
Cc008807	1	35.2	not assigned.not annotated	mercator4v7.0: not classified & original description: none
Cc004058	1	14.5.10.7	RNA biosynthesis.DNA-binding transcriptional regulation.undefined DNA-binding domain.ALOG transcription factor	mercator4v7.0: ALOG transcription factor & original description: none
Cc032750	1	10.6.2.1	Phytohormone action.gibberellin.perception and signal transduction.receptor protein *(GID1)	mercator4v7.0: gibberellin receptor *(GID1) & original description: none
Cc014343	1	21.4.2.1	Cell wall organisation.cell wall proteins.expansin activities.alpha-class expansin	mercator4v7.0: alpha-class expansin & original description: none
Cc016670	1	4.1.1.3.1	Amino acid metabolism.glutamate group amino acid biosynthesis.glutamate-derived amino acids.gamma-aminobutyrate (GABA).glutamate decarboxylase *(GAD)	mercator4v7.0: glutamate decarboxylase *(GAD) & original description: none
Cc013065	1	35.2	not assigned.not annotated	mercator4v7.0: not classified & original description: none
Cc000807	1	50.2.7	Enzyme classification.EC_2 transferases.EC_2-7 transferase transferring phosphorus-containing group	mercator4v7.0: EC_2.7 transferase transferring phosphorus-containing group & original description: none
Cc039465	1	35.2	not assigned.not annotated	mercator4v7.0: not classified & original description: none
Cc032585	1	10.4.2.2	Phytohormone action.cytokinin.perception and signal transduction.transcription factor *(CRF)	mercator4v7.0: transcription factor *(CRF) & original description: none
Cc003294	1	10.3.2.1.1	Phytohormone action.brassinosteroid.perception and signal transduction.receptor complex.receptor protein kinase *(BRI/BRL)	mercator4v7.0: brassinosteroid receptor protein kinase *(BRI/BRL) & original description: none
Cc026733	1	10.4.3.1	Phytohormone action.cytokinin.conjugation and degradation.zeatin O-glucosyltransferase *(ZOG)	mercator4v7.0: zeatin O-glucosyltransferase *(ZOG) & original description: none
Cc020881	1	14.5.10.7	RNA biosynthesis.DNA-binding transcriptional regulation.undefined DNA-binding domain.ALOG transcription factor	mercator4v7.0: ALOG transcription factor & original description: none
Cc026489	1	7.10.8	Coenzyme metabolism.FMN/FAD biosynthesis.riboflavin synthase *(RibC)	mercator4v7.0: riboflavin synthase *(RibC) & original description: none
Cc021257	1	35.2	not assigned.not annotated	mercator4v7.0: not classified & original description: none
Cc012197	1	35.2	not assigned.not annotated	mercator4v7.0: not classified & original description: none
Cc028263	1	35.2	not assigned.not annotated	mercator4v7.0: not classified & original description: none
Cc042514	1	10.4.1.3	Phytohormone action.cytokinin.biosynthesis.cytokinin phosphoribohydrolase *(LOG)	mercator4v7.0: cytokinin phosphoribohydrolase *(LOG) & original description: none
Cc032468	1	35.2	not assigned.not annotated	mercator4v7.0: not classified & original description: none
Cc024047	1	10.4.1.3	Phytohormone action.cytokinin.biosynthesis.cytokinin phosphoribohydrolase *(LOG)	mercator4v7.0: cytokinin phosphoribohydrolase *(LOG) & original description: none
Cc030830	1	1.4.1.1	Photosynthesis.CAM/C4 photosynthesis.carbon dioxide-bicarbonate equilibrium.alpha-type carbonic anhydrase	mercator4v7.0: alpha-type carbonic anhydrase & original description: none
Cc021809	1	10.2.2.2	Phytohormone action.auxin.perception and signal transduction.transcriptional repressor *(IAA/AUX)	mercator4v7.0: transcriptional repressor *(IAA/AUX) & original description: none
Cc032095	1	35.2	not assigned.not annotated	mercator4v7.0: not classified & original description: none
Cc031383	1	35.2	not assigned.not annotated	mercator4v7.0: not classified & original description: none
Cc001160	1	35.2	not assigned.not annotated	mercator4v7.0: not classified & original description: none
Cc004242	1	14.5.2.4	RNA biosynthesis.DNA-binding transcriptional regulation.zinc-coordinating DNA-binding domain.SBP transcription factor	mercator4v7.0: SBP transcription factor & original description: none
Cc046498	1	14.6.2	RNA biosynthesis.transcriptional co-regulation.OVATE transcriptional co-regulator *(OFP)	mercator4v7.0: transcriptional co-regulator *(OFP) & original description: none
Cc022119	1	35.2	not assigned.not annotated	mercator4v7.0: not classified & original description: none
Cc024830	1	14.5.3.9.2.16	RNA biosynthesis.DNA-binding transcriptional regulation.helix-turn-helix DNA-binding domain.MYB transcription factor family.R2R3-MYB transcription factor family.subgroup-21 transcription factor *(LOF1/2)	mercator4v7.0: MYB class-R2R3 subgroup-21 transcription factor *(LOF1/2) & original description: none
Cc017414	1	14.5.10.2	RNA biosynthesis.DNA-binding transcriptional regulation.undefined DNA-binding domain.GRAS transcription factor	mercator4v7.0: GRAS transcription factor & original description: none
Cc027948	1	5.2.11.2.2.1	Lipid metabolism.glycerolipid metabolism.glycerolipid degradation.phospholipase activities.phospholipase A2 activities.phospholipase-A2 *(sPLA2)	mercator4v7.0: phospholipase-A2 *(sPLA2)) & original description: none
Cc036072	1	35.2	not assigned.not annotated	mercator4v7.0: not classified & original description: none
Cc026586	1	24.2.2.7	Solute transport.carrier-mediated transport.MFS-type transporter superfamily.anion transporter *(NRT1/PTR)	mercator4v7.0: anion transporter *(NRT1/PTR) & original description: none
Cc038610	1	35.2	not assigned.not annotated	mercator4v7.0: not classified & original description: none
Cc008751	1	3.13.7.1	Carbohydrate metabolism.nucleotide sugar biosynthesis.UDP-L-arabinose biosynthesis.UDP-D-xylose 4-epimerase	mercator4v7.0: UDP-D-xylose 4-epimerase & original description: none
Cc028080	1	35.2	not assigned.not annotated	mercator4v7.0: not classified & original description: none
Cc023296	1	35.2	not assigned.not annotated	mercator4v7.0: not classified & original description: none
Cc000166	1	35.2	not assigned.not annotated	mercator4v7.0: not classified & original description: none
Cc039060	1	35.2	not assigned.not annotated	mercator4v7.0: not classified & original description: none
Cc035013	1	35.2	not assigned.not annotated	mercator4v7.0: not classified & original description: none
Cc018224	1	9.2.3.4	Redox homeostasis.glutathione-based redox regulation.glutathione S-transferase activities.class phi glutathione S-transferase *(GSTF1/2/++)	mercator4v7.0: class phi glutathione S-transferase *(GSTF1/2/++) & original description: none
Cc000475	1	35.2	not assigned.not annotated	mercator4v7.0: not classified & original description: none
Cc024721	1	35.2	not assigned.not annotated	mercator4v7.0: not classified & original description: none
Cc031892	1	28.3.1.2	Plant reproduction.embryogenesis.asymmetric cell division.regulatory protein *(SOK)	mercator4v7.0: regulatory protein *(SOK) involved in asymmetric cell division & original description: none
Cc030799	1	35.2	not assigned.not annotated	mercator4v7.0: not classified & original description: none
Cc047625	1	20.2.2.7.1	Cytoskeleton organisation.microfilament network.actin polymerisation.Formin actin filament elongation factor activities.group-I formin	mercator4v7.0: group-I formin actin filament elongation factor & original description: none
Cc002278	1	50.2.7	Enzyme classification.EC_2 transferases.EC_2-7 transferase transferring phosphorus-containing group	mercator4v7.0: EC_2.7 transferase transferring phosphorus-containing group & original description: none
Cc035443	1	35.2	not assigned.not annotated	mercator4v7.0: not classified & original description: none
Cc004954	1	10.4.2.2	Phytohormone action.cytokinin.perception and signal transduction.transcription factor *(CRF)	mercator4v7.0: transcription factor *(CRF) & original description: none
Cc001402	1	14.5.8.1.2	RNA biosynthesis.DNA-binding transcriptional regulation.beta-sheet DNA-binding domain.AHL family.clade-B transcription factor	mercator4v7.0: AHL clade-B transcription factor & original description: none
Cc001827	1	24.2.9.3	Solute transport.carrier-mediated transport.MATE-type transporter activities.metal-citrate complex transporter *(FRD3)	mercator4v7.0: metal-citrate complex transporter *(FRD3) & original description: none
Cc014126	1	25.4.4.9	Nutrient uptake.iron uptake.iron homeostasis.bHLH-X-class transcriptional regulator *(bHLH110)	mercator4v7.0: bHLH-X-class transcriptional regulator *(bHLH110) & original description: none
Cc005177	1	10.5.1.4.1	Phytohormone action.ethylene.biosynthesis.cyanide detoxification.cyanoalanine synthase *(CYS-C1)	mercator4v7.0: cyanoalanine synthase *(CYS-C1) & original description: none
Cc009985	1	50.2.7	Enzyme classification.EC_2 transferases.EC_2-7 transferase transferring phosphorus-containing group	mercator4v7.0: EC_2.7 transferase transferring phosphorus-containing group & original description: none
Cc044783	1	35.2	not assigned.not annotated	mercator4v7.0: not classified & original description: none
Cc014411	1	35.2	not assigned.not annotated	mercator4v7.0: not classified & original description: none
Cc032145	1	35.2	not assigned.not annotated	mercator4v7.0: not classified & original description: none
Cc006835	1	50.2.4	Enzyme classification.EC_2 transferases.EC_2-4 glycosyltransferase	mercator4v7.0: EC_2.4 glycosyltransferase & original description: none
Cc043925	1	35.2	not assigned.not annotated	mercator4v7.0: not classified & original description: none
Cc017978	1	35.2	not assigned.not annotated	mercator4v7.0: not classified & original description: none
Cc001612	1	35.2	not assigned.not annotated	mercator4v7.0: not classified & original description: none
Cc032022	1	14.6.7.1	RNA biosynthesis.transcriptional co-regulation.LEUNIG-SEUSS transcriptional repressor complex.component *(LUG/LUH)	mercator4v7.0: component *(LUG/LUH) of transcriptional co-repressor complex & original description: none
Cc041691	1	4.2.2.8.4	Amino acid metabolism.aspartate group amino acid biosynthesis.aspartate-derived amino acids.isoleucine biosynthesis.ketol-acid reductoisomerase	mercator4v7.0: ketol-acid reductoisomerase & original description: none
Cc028998	1	10.4.1.3	Phytohormone action.cytokinin.biosynthesis.cytokinin phosphoribohydrolase *(LOG)	mercator4v7.0: cytokinin phosphoribohydrolase *(LOG) & original description: none
Cc028631	1	12.1.5.2.2	Cell division.DNA replication.telomere replication.telomere integrity maintenance complex.component *(TEN1)	mercator4v7.0: component *(TEN1) of telomere integrity maintenance complex & original description: none
Cc029712	1	10.5.2.4.2	Phytohormone action.ethylene.perception and signal transduction.EIN3 transcription factor activity.substrate adaptor *(EBF) of SCF E3 ubiquitin ligase activity	mercator4v7.0: substrate adaptor *(EBF) of SCF E3 ubiquitin ligase complex & original description: none
Cc014666	1	35.2	not assigned.not annotated	mercator4v7.0: not classified & original description: none
Cc000705	1	14.5.8.1.2	RNA biosynthesis.DNA-binding transcriptional regulation.beta-sheet DNA-binding domain.AHL family.clade-B transcription factor	mercator4v7.0: AHL clade-B transcription factor & original description: none
Cc019859	1	35.2	not assigned.not annotated	mercator4v7.0: not classified & original description: none
Cc002457	1	35.2	not assigned.not annotated	mercator4v7.0: not classified & original description: none
Cc020212	1	35.2	not assigned.not annotated	mercator4v7.0: not classified & original description: none
Cc004064	1	35.2	not assigned.not annotated	mercator4v7.0: not classified & original description: none
Cc033452	1	14.6.2	RNA biosynthesis.transcriptional co-regulation.OVATE transcriptional co-regulator *(OFP)	mercator4v7.0: transcriptional co-regulator *(OFP) & original description: none
Cc027547	1	14.5.3.1.1	RNA biosynthesis.DNA-binding transcriptional regulation.helix-turn-helix DNA-binding domain.HOMEO domain.HD-ZIP I/II-type transcription factor	mercator4v7.0: HD-ZIP I/II-type transcription factor & original description: none
Cc046502	1	28.3.1.1.3	Plant reproduction.embryogenesis.asymmetric cell division.cell polarisation.actin filament-regulatory protein *(WPRb)	mercator4v7.0: actin filament-regulatory protein *(WPRb) involved in asymmetric cell division & original description: none
Cc020172	1	35.2	not assigned.not annotated	mercator4v7.0: not classified & original description: none
Cc006697	1	14.5.7.10.8	RNA biosynthesis.DNA-binding transcriptional regulation.beta-hairpin exposed by alpha/beta-scaffold structure.ERF transcription factor activity.subgroup ERF-VIII transcription factor	mercator4v7.0: subgroup ERF-VIII transcription factor & original description: none
Cc010604	1	35.2	not assigned.not annotated	mercator4v7.0: not classified & original description: none
Cc031733	1	50.3.1	Enzyme classification.EC_3 hydrolases.EC_3-1 hydrolase acting on ester bond	mercator4v7.0: EC_3.1 hydrolase acting on ester bond & original description: none
Cc047015	1	10.7.1.8	Phytohormone action.jasmonic acid.biosynthesis.OPC-8:CoA synthetase *(ACS)	mercator4v7.0: OPC-8:CoA synthetase *(ACS) & original description: none
Cc046258	1	14.5.1.2.6	RNA biosynthesis.DNA-binding transcriptional regulation.basic DNA-binding domain.basic helix-loop-helix (bHLH) domain.bHLH class-IIIc transcription factor	mercator4v7.0: bHLH class-IIIc transcription factor & original description: none
Cc038115	1	10.4.1.3	Phytohormone action.cytokinin.biosynthesis.cytokinin phosphoribohydrolase *(LOG)	mercator4v7.0: cytokinin phosphoribohydrolase *(LOG) & original description: none
Cc008744	1	35.2	not assigned.not annotated	mercator4v7.0: not classified & original description: none
Cc002323	1	35.2	not assigned.not annotated	mercator4v7.0: not classified & original description: none
Cc035111	1	14.5.9.1	RNA biosynthesis.DNA-binding transcriptional regulation.beta-barrel DNA-binding domain.ARF transcription factor	mercator4v7.0: ARF transcription factor & original description: none
Cc032986	1	5.2.11.2.2.4	Lipid metabolism.glycerolipid metabolism.glycerolipid degradation.phospholipase activities.phospholipase A2 activities.phospholipase-A2 *(pPLA2-III)	mercator4v7.0: phospholipase-A2 *(pPLA2-III)) & original description: none
Cc015857	1	35.2	not assigned.not annotated	mercator4v7.0: not classified & original description: none
Cc030329	1	24.2.1.6	Solute transport.carrier-mediated transport.DMT-type transporter superfamily.organic cation transporter *(PUP1/2/++)	mercator4v7.0: organic cation transporter *(PUP1/2/++) & original description: none
Cc022322	1	13.4.4.3.1	DNA damage response.homologous recombination repair (HR).Smc5-Smc6 complex.NSE5-NSE6 subcomplex.component *(NSE5/ASAP1)	mercator4v7.0: component *(NSE5) of homologous recombination repair Smc5-Smc6 complex & original description: none
Cc011171	1	29.2.1.5	Plant organogenesis.root formation.position-dependent cell determination.transcriptional regulator *(LRL)	mercator4v7.0: transcriptional regulator *(LRL) of position-dependent cell determination & original description: none
Cc022317	1	35.2	not assigned.not annotated	mercator4v7.0: not classified & original description: none
Cc025330	1	14.5.3.2.1	RNA biosynthesis.DNA-binding transcriptional regulation.helix-turn-helix DNA-binding domain.tryptophan-cluster structure.RADIALIS-type transcription factor	mercator4v7.0: RADIALIS-type transcription factor & original description: none
Cc000762	1	14.5.3.1.1	RNA biosynthesis.DNA-binding transcriptional regulation.helix-turn-helix DNA-binding domain.HOMEO domain.HD-ZIP I/II-type transcription factor	mercator4v7.0: HD-ZIP I/II-type transcription factor & original description: none
Cc010031	1	20.2.2.7.1	Cytoskeleton organisation.microfilament network.actin polymerisation.Formin actin filament elongation factor activities.group-I formin	mercator4v7.0: group-I formin actin filament elongation factor & original description: none
Cc036861	1	35.2	not assigned.not annotated	mercator4v7.0: not classified & original description: none
Cc033608	1	10.3.2.1.5	Phytohormone action.brassinosteroid.perception and signal transduction.receptor complex.signalling protein kinase *(BSK)	mercator4v7.0: brassinosteroid signalling protein kinase *(BSK) & original description: none
Cc042008	1	22.7.2.8	Vesicle trafficking.vesicle tethering.activation of RAB-GTPase activities.Rab GTPase-activating protein *(RabGAP9)	mercator4v7.0: Rab GTPase-activating protein *(RabGAP9) & original description: none
Cc032647	1	35.2	not assigned.not annotated	mercator4v7.0: not classified & original description: none
Cc024439	1	35.2	not assigned.not annotated	mercator4v7.0: not classified & original description: none
Cc005280	1	24.3.4.1	Solute transport.channel-mediated transport.AMT-type ammonium transporter activities.ammonium transporter *(AMT1)	mercator4v7.0: ammonium transporter *(AMT1) & original description: none
Cc011605	1	18.4.4.4	Protein modification.phosphorylation.CAMK protein kinase activities.CDPK protein kinase	mercator4v7.0: CDPK protein kinase & original description: none
Cc037411	1	35.2	not assigned.not annotated	mercator4v7.0: not classified & original description: none
Cc010914	1	4.2.2.7.1	Amino acid metabolism.aspartate group amino acid biosynthesis.aspartate-derived amino acids.threonine biosynthesis.threonine synthase *(TS1/2)	mercator4v7.0: threonine synthase *(TS1/2) & original description: none
Cc025064	1	27.8.1.6.1	Multi-process regulation.calcium homeostasis.Ca2+-dependent signalling.CBL-CIPK calcium sensor and kinase pathways.calcium sensor *(CBL)	mercator4v7.0: calcium sensor *(CBL) & original description: none
Cc018047	1	50.3.1	Enzyme classification.EC_3 hydrolases.EC_3-1 hydrolase acting on ester bond	mercator4v7.0: EC_3.1 hydrolase acting on ester bond & original description: none
Cc014771	1	24.2.1.5	Solute transport.carrier-mediated transport.DMT-type transporter superfamily.solute transporter *(UmamiT1/2/++)	mercator4v7.0: solute transporter *(UmamiT1/2/++) & original description: none
Cc002802	1	25.3.3.1	Nutrient uptake.phosphorus assimilation.phosphate homeostasis.E2 ubiquitin-conjugating protein *(PHO2)	mercator4v7.0: E2 ubiquitin-conjugating protein *(PHO2) & original description: none
Cc046558	1	24.2.3.4.5	Solute transport.carrier-mediated transport.APC-type transporter superfamily.AAAP-type transporter activities.auxin transporter *(AUX1/LAX1)	mercator4v7.0: auxin transporter *(AUX1/LAX1) & original description: none
Cc018305	1	14.5.10.7	RNA biosynthesis.DNA-binding transcriptional regulation.undefined DNA-binding domain.ALOG transcription factor	mercator4v7.0: ALOG transcription factor & original description: none
Cc036766	1	35.2	not assigned.not annotated	mercator4v7.0: not classified & original description: none
Cc030511	1	35.2	not assigned.not annotated	mercator4v7.0: not classified & original description: none
Cc037970	1	17.1.3.1.26	Protein biosynthesis.ribosome biogenesis.small ribosomal subunit (SSU).SSU proteome.component *(eS24)	mercator4v7.0: component *(eS24) of small ribosomal-subunit (SSU) proteome & original description: none
Cc022318	1	21.2.1.2.6	Cell wall organisation.hemicellulose.xyloglucan.modification and degradation.xyloglucan endotransglucosylase/hydrolase *(XTH)	mercator4v7.0: xyloglucan endotransglucosylase/hydrolase *(XTH) & original description: none
Cc010763	1	35.2	not assigned.not annotated	mercator4v7.0: not classified & original description: none
Cc007318	1	10.4.1.3	Phytohormone action.cytokinin.biosynthesis.cytokinin phosphoribohydrolase *(LOG)	mercator4v7.0: cytokinin phosphoribohydrolase *(LOG) & original description: none
Cc016163	1	50.3.4	Enzyme classification.EC_3 hydrolases.EC_3-4 hydrolase acting on peptide bond (peptidase)	mercator4v7.0: EC_3.4 hydrolase acting on peptide bond (peptidase) & original description: none
Cc036479	1	35.2	not assigned.not annotated	mercator4v7.0: not classified & original description: none
Cc017770	1	50.2.7	Enzyme classification.EC_2 transferases.EC_2-7 transferase transferring phosphorus-containing group	mercator4v7.0: EC_2.7 transferase transferring phosphorus-containing group & original description: none
Cc007365	1	10.4.1.3	Phytohormone action.cytokinin.biosynthesis.cytokinin phosphoribohydrolase *(LOG)	mercator4v7.0: cytokinin phosphoribohydrolase *(LOG) & original description: none
Cc024260	1	14.5.7.10.5.1	RNA biosynthesis.DNA-binding transcriptional regulation.beta-hairpin exposed by alpha/beta-scaffold structure.ERF transcription factor activity.subgroup ERF-V transcriptional regulator activities.subgroup ERF-V transcription factor *(SHN1/2/3)	mercator4v7.0: subgroup ERF-V transcription factor *(SHN1/2/3) & original description: none
Cc014825	1	18.3.4.1.1	Protein modification.lipidation.protein S-acylation.group-A protein S-acyltransferase activities.protein S-acyltransferase *(PAT1-9)	mercator4v7.0: protein S-acyltransferase *(PAT1-9) & original description: none
Cc045572	1	27.8.1.6.1	Multi-process regulation.calcium homeostasis.Ca2+-dependent signalling.CBL-CIPK calcium sensor and kinase pathways.calcium sensor *(CBL)	mercator4v7.0: calcium sensor *(CBL) & original description: none
Cc026352	1	35.2	not assigned.not annotated	mercator4v7.0: not classified & original description: none
Cc000668	1	35.2	not assigned.not annotated	mercator4v7.0: not classified & original description: none
Cc038974	1	35.2	not assigned.not annotated	mercator4v7.0: not classified & original description: none
Cc006872	1	26.1.1.2.4	External stimuli response.light.red/far red light.phytochrome signalling.regulatory protein *(FHY1/FHL)	mercator4v7.0: regulatory protein *(FHY1/FHL) of PHY-A translocation & original description: none
Cc002682	1	35.2	not assigned.not annotated	mercator4v7.0: not classified & original description: none
Cc009786	1	10.4.2.1.3.1	Phytohormone action.cytokinin.perception and signal transduction.histidine-aspartate phosphorelay signal transduction.response regulator activities.ARR A-type regulatory protein	mercator4v7.0: ARR A-type regulatory protein of cytokinin signalling & original description: none
Cc038749	1	35.2	not assigned.not annotated	mercator4v7.0: not classified & original description: none
Cc015901	1	14.5.2.1.2	RNA biosynthesis.DNA-binding transcriptional regulation.zinc-coordinating DNA-binding domain.Cys2-His2-related domain.IDD/IDZ-type transcription factor	mercator4v7.0: C2H2 class-IDD/IDZ transcription factor & original description: none
Cc016030	1	10.2.2.2	Phytohormone action.auxin.perception and signal transduction.transcriptional repressor *(IAA/AUX)	mercator4v7.0: transcriptional repressor *(IAA/AUX) & original description: none
Cc030661	1	35.2	not assigned.not annotated	mercator4v7.0: not classified & original description: none
Cc028644	1	35.2	not assigned.not annotated	mercator4v7.0: not classified & original description: none
Cc025977	1	35.2	not assigned.not annotated	mercator4v7.0: not classified & original description: none
Cc045822	1	14.5.10.7	RNA biosynthesis.DNA-binding transcriptional regulation.undefined DNA-binding domain.ALOG transcription factor	mercator4v7.0: ALOG transcription factor & original description: none
Cc037183	1	35.2	not assigned.not annotated	mercator4v7.0: not classified & original description: none
Cc025924	1	35.2	not assigned.not annotated	mercator4v7.0: not classified & original description: none
Cc015377	1	14.5.1.2.6	RNA biosynthesis.DNA-binding transcriptional regulation.basic DNA-binding domain.basic helix-loop-helix (bHLH) domain.bHLH class-IIIc transcription factor	mercator4v7.0: bHLH class-IIIc transcription factor & original description: none
Cc018244	1	10.4.2.1.2	Phytohormone action.cytokinin.perception and signal transduction.histidine-aspartate phosphorelay signal transduction.signal transducer *(AHP1/2/++)	mercator4v7.0: cytokinin signal transducer *(AHP1/2/++) & original description: none
Cc000434	1	19.2.2.8.1.1	Protein homeostasis.ubiquitin-proteasome system.ubiquitin-fold protein conjugation.RING E3 ubiquitin ligase activities.RING-H2-class.ATL-subclass E3 ubiquitin ligase	mercator4v7.0: RING-H2-class ATL-subclass E3 ubiquitin ligase & original description: none
Cc031385	1	16.6.4.1.1	RNA homeostasis.post-transcriptional regulator activities.N6-methyladenosine-dependent regulation.N6-methyladenosine methylation reading.methylation reader *(ECT1/2/3)	mercator4v7.0: methylation reader *(ECT1/2/3) & original description: none
Cc022324	1	35.2	not assigned.not annotated	mercator4v7.0: not classified & original description: none
Cc020959	1	6.2.1.5	Nucleotide metabolism.pyrimidines.de novo biosynthesis.UMP synthase *(UMPS)	mercator4v7.0: UMP synthase *(UMPS) & original description: none
Cc014421	1	11.5.1.1.3	Chromatin organisation.epigenetic state regulation.RNA-directed DNA methylation (RdDM) pathway.RNA polymerase-IV branch (siRNA generation).chromatin remodeling factor *(CLSY1/2)	mercator4v7.0: chromatin remodeling factor *(CLSY1/2) & original description: none
Cc026322	1	35.2	not assigned.not annotated	mercator4v7.0: not classified & original description: none
Cc015313	1	18.4.1.11	Protein modification.phosphorylation.TKL protein kinase activities.LRR-XI protein kinase	mercator4v7.0: LRR-XI protein kinase & original description: none
Cc024068	1	35.2	not assigned.not annotated	mercator4v7.0: not classified & original description: none
Cc019274	1	35.2	not assigned.not annotated	mercator4v7.0: not classified & original description: none
Cc029785	1	35.2	not assigned.not annotated	mercator4v7.0: not classified & original description: none
Cc044724	1	35.2	not assigned.not annotated	mercator4v7.0: not classified & original description: none
Cc045573	1	28.1.1.5	Plant reproduction.gametogenesis.male gametophyt.regulatory protein *(GLP77)	mercator4v7.0: regulatory protein *(GLP77) of pollen development & original description: none
Cc000808	1	35.2	not assigned.not annotated	mercator4v7.0: not classified & original description: none
Cc019915	1	50.2.7	Enzyme classification.EC_2 transferases.EC_2-7 transferase transferring phosphorus-containing group	mercator4v7.0: EC_2.7 transferase transferring phosphorus-containing group & original description: none
Cc017524	1	35.2	not assigned.not annotated	mercator4v7.0: not classified & original description: none
Cc035774	1	20.1.3.6	Cytoskeleton organisation.microtubular network.Kinesin microtubule-based motor protein activities.Kinesin-7-type motor protein	mercator4v7.0: Kinesin-7-type motor protein & original description: none
Cc015124	1	35.2	not assigned.not annotated	mercator4v7.0: not classified & original description: none
Cc031707	1	50.2.7	Enzyme classification.EC_2 transferases.EC_2-7 transferase transferring phosphorus-containing group	mercator4v7.0: EC_2.7 transferase transferring phosphorus-containing group & original description: none
Cc020596	1	14.5.3.9.2.16	RNA biosynthesis.DNA-binding transcriptional regulation.helix-turn-helix DNA-binding domain.MYB transcription factor family.R2R3-MYB transcription factor family.subgroup-21 transcription factor *(LOF1/2)	mercator4v7.0: MYB class-R2R3 subgroup-21 transcription factor *(LOF1/2) & original description: none
Cc029987	1	35.2	not assigned.not annotated	mercator4v7.0: not classified & original description: none
Cc026325	1	24.2.3.11	Solute transport.carrier-mediated transport.APC-type transporter superfamily.potassium cation transporter *(HAK/KUP/KT)	mercator4v7.0: potassium cation transporter *(HAK/KUP/KT) & original description: none
Cc037883	1	10.4.1.3	Phytohormone action.cytokinin.biosynthesis.cytokinin phosphoribohydrolase *(LOG)	mercator4v7.0: cytokinin phosphoribohydrolase *(LOG) & original description: none
Cc023493	1	50.2.7	Enzyme classification.EC_2 transferases.EC_2-7 transferase transferring phosphorus-containing group	mercator4v7.0: EC_2.7 transferase transferring phosphorus-containing group & original description: none
Cc006906	1	10.8.2.1	Phytohormone action.salicylic acid.perception and signal transduction.receptor protein *(NPR3/4)	mercator4v7.0: receptor protein *(NPR3/4) & original description: none
Cc008302	1	10.4.2.1.3.1	Phytohormone action.cytokinin.perception and signal transduction.histidine-aspartate phosphorelay signal transduction.response regulator activities.ARR A-type regulatory protein	mercator4v7.0: ARR A-type regulatory protein of cytokinin signalling & original description: none
Cc002468	1	11.5.1.1.3	Chromatin organisation.epigenetic state regulation.RNA-directed DNA methylation (RdDM) pathway.RNA polymerase-IV branch (siRNA generation).chromatin remodeling factor *(CLSY1/2)	mercator4v7.0: chromatin remodeling factor *(CLSY1/2) & original description: none
Cc041921	1	35.2	not assigned.not annotated	mercator4v7.0: not classified & original description: none
Cc012753	1	24.2.2.7	Solute transport.carrier-mediated transport.MFS-type transporter superfamily.anion transporter *(NRT1/PTR)	mercator4v7.0: anion transporter *(NRT1/PTR) & original description: none
Cc014120	1	14.5.3.2.1	RNA biosynthesis.DNA-binding transcriptional regulation.helix-turn-helix DNA-binding domain.tryptophan-cluster structure.RADIALIS-type transcription factor	mercator4v7.0: RADIALIS-type transcription factor & original description: none
Cc036391	1	35.2	not assigned.not annotated	mercator4v7.0: not classified & original description: none
Cc024447	1	35.2	not assigned.not annotated	mercator4v7.0: not classified & original description: none
Cc006497	1	35.2	not assigned.not annotated	mercator4v7.0: not classified & original description: none
Cc025193	1	14.5.3.2.1	RNA biosynthesis.DNA-binding transcriptional regulation.helix-turn-helix DNA-binding domain.tryptophan-cluster structure.RADIALIS-type transcription factor	mercator4v7.0: RADIALIS-type transcription factor & original description: none
Cc014070	1	14.5.3.9.2.17	RNA biosynthesis.DNA-binding transcriptional regulation.helix-turn-helix DNA-binding domain.MYB transcription factor family.R2R3-MYB transcription factor family.subgroup-22/23 transcription factor	mercator4v7.0: MYB class-R2R3 subgroup-22/23 transcription factor & original description: none
Cc008686	1	5.2.11.2.2.4	Lipid metabolism.glycerolipid metabolism.glycerolipid degradation.phospholipase activities.phospholipase A2 activities.phospholipase-A2 *(pPLA2-III)	mercator4v7.0: phospholipase-A2 *(pPLA2-III)) & original description: none
Cc024394	1	35.2	not assigned.not annotated	mercator4v7.0: not classified & original description: none
Cc020681	1	35.2	not assigned.not annotated	mercator4v7.0: not classified & original description: none
Cc003471	1	35.2	not assigned.not annotated	mercator4v7.0: not classified & original description: none
Cc045056	1	14.5.7.10.6	RNA biosynthesis.DNA-binding transcriptional regulation.beta-hairpin exposed by alpha/beta-scaffold structure.ERF transcription factor activity.subgroup ERF-VI transcription factor	mercator4v7.0: subgroup ERF-VI transcription factor & original description: none
Cc005614	1	35.2	not assigned.not annotated	mercator4v7.0: not classified & original description: none
Cc004136	1	35.2	not assigned.not annotated	mercator4v7.0: not classified & original description: none
Cc023140	1	16.5.2.5	RNA homeostasis.mRNA silencing.transacting siRNA pathway.endoribonuclease *(DCL2)	mercator4v7.0: endoribonuclease *(DCL2) of transacting siRNA pathway & original description: none
Cc021617	1	14.6.7.1	RNA biosynthesis.transcriptional co-regulation.LEUNIG-SEUSS transcriptional repressor complex.component *(LUG/LUH)	mercator4v7.0: component *(LUG/LUH) of transcriptional co-repressor complex & original description: none
Cc015525	1	35.2	not assigned.not annotated	mercator4v7.0: not classified & original description: none
Cc018482	1	21.3.5.1.2	Cell wall organisation.pectin.modification and degradation.polygalacturonase activities.polygalacturonase *(QRT3)	mercator4v7.0: polygalacturonase *(QRT3) & original description: none
Cc020820	1	24.3.2.1	Solute transport.channel-mediated transport.voltage-gated cation channel activities.calcium cation channel *(TPC1)	mercator4v7.0: voltage-gated calcium cation channel *(TPC1) & original description: none
Cc032497	1	35.2	not assigned.not annotated	mercator4v7.0: not classified & original description: none
Cc044659	1	14.6.8.1.5	RNA biosynthesis.transcriptional co-regulation.JAZ-TPR transcriptional repressor complexes.JAZ co-regulator components.co-regulator component *(TIFY10)	mercator4v7.0: co-regulator component *(TIFY10) of JAZ-TPR transcriptional repressor complexes & original description: none
Cc032559	1	1.4.2.1	Photosynthesis.CAM/C4 photosynthesis.phosphoenolpyruvate (PEP) carboxylase activity.PEP carboxylase *(PPC)	mercator4v7.0: PEP carboxylase *(PPC) & original description: none
Cc016927	1	11.3.1.4.2	Chromatin organisation.post-translational histone modification.histone methylation.JmjC-domain histone demethylase activities.histone demethylase *(KDM3)	mercator4v7.0: histone demethylase *(KDM3) & original description: none
Cc036855	1	11.3.1.4.2	Chromatin organisation.post-translational histone modification.histone methylation.JmjC-domain histone demethylase activities.histone demethylase *(KDM3)	mercator4v7.0: histone demethylase *(KDM3) & original description: none
Cc009781	1	14.5.1.1.4.2	RNA biosynthesis.DNA-binding transcriptional regulation.basic DNA-binding domain.basic leucine zipper (bZIP) domain.bZIP class-D transcription factor activity.transcriptional co-activator *(BOP)	mercator4v7.0: transcriptional co-activator *(BOP) & original description: none
Cc012541	1	35.2	not assigned.not annotated	mercator4v7.0: not classified & original description: none
Cc008295	1	14.5.1.1.4.2	RNA biosynthesis.DNA-binding transcriptional regulation.basic DNA-binding domain.basic leucine zipper (bZIP) domain.bZIP class-D transcription factor activity.transcriptional co-activator *(BOP)	mercator4v7.0: transcriptional co-activator *(BOP) & original description: none
Cc038961	1	14.5.8.1.2	RNA biosynthesis.DNA-binding transcriptional regulation.beta-sheet DNA-binding domain.AHL family.clade-B transcription factor	mercator4v7.0: AHL clade-B transcription factor & original description: none
Cc014281	1	35.2	not assigned.not annotated	mercator4v7.0: not classified & original description: none
Cc034859	1	50.1.10	Enzyme classification.EC_1 oxidoreductases.EC_1-10 oxidoreductase acting on diphenol or related substance as donor	mercator4v7.0: EC_1.10 oxidoreductase acting on diphenol or related substance as donor & original description: none
Cc030544	1	27.5.3.1	Multi-process regulation.ROP-GTPase regulatory system.RopGEF guanine nucleotide exchange factor activities.exchange factor *(PRONE)	mercator4v7.0: RopGEF guanine nucleotide exchange factor *(PRONE) & original description: none
Cc039024	1	35.2	not assigned.not annotated	mercator4v7.0: not classified & original description: none
Cc008808	1	35.2	not assigned.not annotated	mercator4v7.0: not classified & original description: none
Cc034613	1	14.5.1.1.13	RNA biosynthesis.DNA-binding transcriptional regulation.basic DNA-binding domain.basic leucine zipper (bZIP) domain.bZIP class-S/SE transcription factor	mercator4v7.0: bZIP class-S/SE transcription factor & original description: none
Cc027977	1	50.2.4	Enzyme classification.EC_2 transferases.EC_2-4 glycosyltransferase	mercator4v7.0: EC_2.4 glycosyltransferase & original description: none
Cc013066	1	35.2	not assigned.not annotated	mercator4v7.0: not classified & original description: none
Cc035601	1	35.2	not assigned.not annotated	mercator4v7.0: not classified & original description: none
Cc013991	1	14.5.7.8.1	RNA biosynthesis.DNA-binding transcriptional regulation.beta-hairpin exposed by alpha/beta-scaffold structure.AP2 transcription factor activity.transcription factor *(WRI/AIL)	mercator4v7.0: transcription factor *(WRI/AIL) & original description: none
Cc002392	1	21.4.2.1	Cell wall organisation.cell wall proteins.expansin activities.alpha-class expansin	mercator4v7.0: alpha-class expansin & original description: none
Cc043222	1	35.2	not assigned.not annotated	mercator4v7.0: not classified & original description: none
Cc036293	1	50.2.7	Enzyme classification.EC_2 transferases.EC_2-7 transferase transferring phosphorus-containing group	mercator4v7.0: EC_2.7 transferase transferring phosphorus-containing group & original description: none
Cc047409	1	14.5.1.1.13	RNA biosynthesis.DNA-binding transcriptional regulation.basic DNA-binding domain.basic leucine zipper (bZIP) domain.bZIP class-S/SE transcription factor	mercator4v7.0: bZIP class-S/SE transcription factor & original description: none
Cc017295	1	35.2	not assigned.not annotated	mercator4v7.0: not classified & original description: none
Cc011501	1	9.2.3.3	Redox homeostasis.glutathione-based redox regulation.glutathione S-transferase activities.class tau glutathione S-transferase *(GSTU1/2/++)	mercator4v7.0: class tau glutathione S-transferase *(GSTU1/2/++) & original description: none
Cc019494	1	14.5.2.5	RNA biosynthesis.DNA-binding transcriptional regulation.zinc-coordinating DNA-binding domain.AS2/LOB transcription factor	mercator4v7.0: AS2/LOB transcription factor & original description: none
Cc010706	1	35.2	not assigned.not annotated	mercator4v7.0: not classified & original description: none
Cc014282	1	35.2	not assigned.not annotated	mercator4v7.0: not classified & original description: none
Cc015121	1	26.1.2.1.3	External stimuli response.light.UV-A/blue light.cryptochrome-mediated photoperception.bHLH-XII-class regulatory cryptochrome-binding protein	mercator4v7.0: regulatory protein *(CIB) of blue light perception & original description: none
Cc002322	1	14.5.10.7	RNA biosynthesis.DNA-binding transcriptional regulation.undefined DNA-binding domain.ALOG transcription factor	mercator4v7.0: ALOG transcription factor & original description: none
Cc036983	1	10.4.1.3	Phytohormone action.cytokinin.biosynthesis.cytokinin phosphoribohydrolase *(LOG)	mercator4v7.0: cytokinin phosphoribohydrolase *(LOG) & original description: none
Cc044147	1	10.3.2.5	Phytohormone action.brassinosteroid.perception and signal transduction.transcriptional regulator *(BRON)	mercator4v7.0: transcriptional regulator *(BRON) of brassinosteroid signalling & original description: none
Cc038021	1	35.2	not assigned.not annotated	mercator4v7.0: not classified & original description: none
Cc019510	1	35.2	not assigned.not annotated	mercator4v7.0: not classified & original description: none
Cc006867	1	35.2	not assigned.not annotated	mercator4v7.0: not classified & original description: none
Cc034263	1	35.2	not assigned.not annotated	mercator4v7.0: not classified & original description: none
Cc003156	1	10.11.2.3.2	Phytohormone action.signalling peptides.CRP (cysteine-rich-peptide) category.EPF/EPFL-peptide activity.ERF-peptide receptor *(ER)	mercator4v7.0: ERF-peptide receptor *(ER) & original description: none
Cc006885	1	35.2	not assigned.not annotated	mercator4v7.0: not classified & original description: none
Cc002998	1	29.5.2.7.2	Plant organogenesis.flower formation.autonomous floral-promotion pathway.regulatory module of pre-mRNA processing.regulatory protein *(HEN4)	mercator4v7.0: regulatory protein *(HEN4) involved in pre-mRNA processing & original description: none
Cc042348	1	35.2	not assigned.not annotated	mercator4v7.0: not classified & original description: none
Cc018859	1	35.2	not assigned.not annotated	mercator4v7.0: not classified & original description: none
Cc034335	1	35.2	not assigned.not annotated	mercator4v7.0: not classified & original description: none
Cc000226	1	35.2	not assigned.not annotated	mercator4v7.0: not classified & original description: none
Cc046844	1	14.5.8.1.2	RNA biosynthesis.DNA-binding transcriptional regulation.beta-sheet DNA-binding domain.AHL family.clade-B transcription factor	mercator4v7.0: AHL clade-B transcription factor & original description: none
Cc011523	1	14.5.2.1.4	RNA biosynthesis.DNA-binding transcriptional regulation.zinc-coordinating DNA-binding domain.Cys2-His2-related domain.DI19-type transcription factor	mercator4v7.0: C2H2 class-Di19 transcription factor & original description: none
Cc032144	1	35.2	not assigned.not annotated	mercator4v7.0: not classified & original description: none
Cc025428	1	29.5.2.7.2	Plant organogenesis.flower formation.autonomous floral-promotion pathway.regulatory module of pre-mRNA processing.regulatory protein *(HEN4)	mercator4v7.0: regulatory protein *(HEN4) involved in pre-mRNA processing & original description: none
Cc006518	1	35.2	not assigned.not annotated	mercator4v7.0: not classified & original description: none
Cc018372	1	50.2.7	Enzyme classification.EC_2 transferases.EC_2-7 transferase transferring phosphorus-containing group	mercator4v7.0: EC_2.7 transferase transferring phosphorus-containing group & original description: none
Cc018373	1	6.2.2.1	Nucleotide metabolism.pyrimidines.salvage pathway.uridine/cytidine kinase *(UCK)	mercator4v7.0: uridine/cytidine kinase & original description: none
Cc017772	1	27.14.1	Multi-process regulation.MAP kinase cascade signalling.MAPK protein kinase *(MPK1/2/++)	mercator4v7.0: MAPK protein kinase *(MPK1/2/++) & original description: none
Cc009604	1	35.2	not assigned.not annotated	mercator4v7.0: not classified & original description: none
Cc028684	1	10.4.2.1.3.1	Phytohormone action.cytokinin.perception and signal transduction.histidine-aspartate phosphorelay signal transduction.response regulator activities.ARR A-type regulatory protein	mercator4v7.0: ARR A-type regulatory protein of cytokinin signalling & original description: none
Cc032995	1	14.5.2.5	RNA biosynthesis.DNA-binding transcriptional regulation.zinc-coordinating DNA-binding domain.AS2/LOB transcription factor	mercator4v7.0: AS2/LOB transcription factor & original description: none
Cc046832	1	3.1.4.4	Carbohydrate metabolism.sucrose metabolism.degradation.fructose kinase	mercator4v7.0: fructose kinase & original description: none
Cc017684	2	17.1.2.1.42	Protein biosynthesis.ribosome biogenesis.large ribosomal subunit (LSU).LSU proteome.component *(eL40)	mercator4v7.0: component *(eL40) of large ribosomal-subunit (LSU) proteome & original description: none
Cc013207	2	28.3.1.2	Plant reproduction.embryogenesis.asymmetric cell division.regulatory protein *(SOK)	mercator4v7.0: regulatory protein *(SOK) involved in asymmetric cell division & original description: none
Cc046202	2	35.2	not assigned.not annotated	mercator4v7.0: not classified & original description: none
Cc019834	2	35.2	not assigned.not annotated	mercator4v7.0: not classified & original description: none
Cc002028	2	1.1.1.3.6	Photosynthesis.photophosphorylation.photosystem II.assembly.assembly factor *(HCF243/PAP90)	mercator4v7.0: protein involved in PS-II assembly *(HCF243/PAP90) & original description: none
Cc005332	2	35.2	not assigned.not annotated	mercator4v7.0: not classified & original description: none
Cc021572	2	35.2	not assigned.not annotated	mercator4v7.0: not classified & original description: none
Cc020255	2	50.2.7	Enzyme classification.EC_2 transferases.EC_2-7 transferase transferring phosphorus-containing group	mercator4v7.0: EC_2.7 transferase transferring phosphorus-containing group & original description: none
Cc010731	2	21.2.5.1.3	Cell wall organisation.hemicellulose.arabinogalactan.biosynthesis.beta-1,6-galactosyltransferase *(GALT29)	mercator4v7.0: beta-1,6-galactosyltransferase *(GALT29) & original description: none
Cc026989	2	14.5.1.2.34	RNA biosynthesis.DNA-binding transcriptional regulation.basic DNA-binding domain.basic helix-loop-helix (bHLH) domain.BZR-type transcription factor	mercator4v7.0: BZR-type transcription factor & original description: none
Cc024609	2	35.2	not assigned.not annotated	mercator4v7.0: not classified & original description: none
Cc038106	2	35.2	not assigned.not annotated	mercator4v7.0: not classified & original description: none
Cc000125	2	35.2	not assigned.not annotated	mercator4v7.0: not classified & original description: none
Cc012560	2	35.2	not assigned.not annotated	mercator4v7.0: not classified & original description: none
Cc014936	2	14.5.2.5	RNA biosynthesis.DNA-binding transcriptional regulation.zinc-coordinating DNA-binding domain.AS2/LOB transcription factor	mercator4v7.0: AS2/LOB transcription factor & original description: none
Cc028961	2	35.2	not assigned.not annotated	mercator4v7.0: not classified & original description: none
Cc010489	2	14.5.7.5.3	RNA biosynthesis.DNA-binding transcriptional regulation.beta-hairpin exposed by alpha/beta-scaffold structure.WRKY transcription factor activity.regulatory protein *(VQ9)	mercator4v7.0: regulatory protein *(VQ9) of WRKY transcription factor activity & original description: none
Cc022611	2	35.2	not assigned.not annotated	mercator4v7.0: not classified & original description: none
Cc005199	2	50.5.5	Enzyme classification.EC_5 isomerases.EC_5-5 intramolecular lyase	mercator4v7.0: EC_5.5 intramolecular lyase & original description: none
Cc031204	2	14.5.7.5.5	RNA biosynthesis.DNA-binding transcriptional regulation.beta-hairpin exposed by alpha/beta-scaffold structure.WRKY transcription factor activity.regulatory protein *(JAV1)	mercator4v7.0: regulatory protein *(JAV1) of WRKY transcription factor activity & original description: none
Cc001543	2	35.2	not assigned.not annotated	mercator4v7.0: not classified & original description: none
Cc004406	2	24.3.5.3	Solute transport.channel-mediated transport.MSL-type mechanosensitive ion channel activities.mechanosensitive ion channel *(MSL4/5/6)	mercator4v7.0: mechanosensitive ion channel *(MSL4/5/6) & original description: none
Cc017018	2	14.5.2.1.3	RNA biosynthesis.DNA-binding transcriptional regulation.zinc-coordinating DNA-binding domain.Cys2-His2-related domain.WIP-type transcription factor	mercator4v7.0: C2H2 class-WIP transcription factor & original description: none
Cc017015	2	14.5.2.5	RNA biosynthesis.DNA-binding transcriptional regulation.zinc-coordinating DNA-binding domain.AS2/LOB transcription factor	mercator4v7.0: AS2/LOB transcription factor & original description: none
Cc026727	2	21.2.5.1.3	Cell wall organisation.hemicellulose.arabinogalactan.biosynthesis.beta-1,6-galactosyltransferase *(GALT29)	mercator4v7.0: beta-1,6-galactosyltransferase *(GALT29) & original description: none
Cc036383	2	14.5.3.7.4	RNA biosynthesis.DNA-binding transcriptional regulation.helix-turn-helix DNA-binding domain.TRIHELIX family.transcription factor *(GT2)	mercator4v7.0: TRIHELIX transcription factor *(GT2) & original description: none
Cc024376	2	50.1.1	Enzyme classification.EC_1 oxidoreductases.EC_1-1 oxidoreductase acting on CH-OH group of donor	mercator4v7.0: EC_1.1 oxidoreductase acting on CH-OH group of donor & original description: none
Cc033494	2	35.2	not assigned.not annotated	mercator4v7.0: not classified & original description: none
Cc008447	2	24.1.3.2.2.1	Solute transport.primary active transport.ABC-type transporter superfamily.ABC group-2 transporter activities.ABC2 subfamily-G transporter activities.ABC2 subfamily-G full-size transporter *(PDR1/2/3)	mercator4v7.0: ABC2 subfamily-G full-size transporter *(PDR1/2/3) & original description: none
Cc025517	2	35.2	not assigned.not annotated	mercator4v7.0: not classified & original description: none
Cc006755	2	35.2	not assigned.not annotated	mercator4v7.0: not classified & original description: none
Cc045624	2	10.2.2.5.4	Phytohormone action.auxin.perception and signal transduction.receptor complex.kinase-regulatory protein *(MAKR2)	mercator4v7.0: kinase-regulatory protein *(MAKR2) of auxin perception and signal transduction & original description: none
Cc038711	2	50.2.7	Enzyme classification.EC_2 transferases.EC_2-7 transferase transferring phosphorus-containing group	mercator4v7.0: EC_2.7 transferase transferring phosphorus-containing group & original description: none
Cc046484	2	35.2	not assigned.not annotated	mercator4v7.0: not classified & original description: none
Cc027685	2	35.2	not assigned.not annotated	mercator4v7.0: not classified & original description: none
Cc026346	2	35.2	not assigned.not annotated	mercator4v7.0: not classified & original description: none
Cc045427	2	35.2	not assigned.not annotated	mercator4v7.0: not classified & original description: none
Cc020821	2	10.11.2.4.1	Phytohormone action.signalling peptides.CRP (cysteine-rich-peptide) category.RALF/RALFL-peptide activity.RALF/RALFL-precursor polypeptide	mercator4v7.0: RALF/RALFL precursor polypeptide & original description: none
Cc034922	2	50.2.7	Enzyme classification.EC_2 transferases.EC_2-7 transferase transferring phosphorus-containing group	mercator4v7.0: EC_2.7 transferase transferring phosphorus-containing group & original description: none
Cc008201	2	14.5.2.5	RNA biosynthesis.DNA-binding transcriptional regulation.zinc-coordinating DNA-binding domain.AS2/LOB transcription factor	mercator4v7.0: AS2/LOB transcription factor & original description: none
Cc041795	2	14.5.7.5.1	RNA biosynthesis.DNA-binding transcriptional regulation.beta-hairpin exposed by alpha/beta-scaffold structure.WRKY transcription factor activity.transcription factor *(WRKY)	mercator4v7.0: transcription factor *(WRKY) & original description: none
Cc022203	2	21.3.1.2.1	Cell wall organisation.pectin.homogalacturonan.modification and degradation.pectin methylesterase	mercator4v7.0: pectin methylesterase & original description: none
Cc007810	2	35.2	not assigned.not annotated	mercator4v7.0: not classified & original description: none
Cc023212	2	25.3.1.1	Nutrient uptake.phosphorus assimilation.phosphate signalling.transcriptional regulator *(PHR1)	mercator4v7.0: transcriptional regulator *(PHR1) involved in phosphate signalling & original description: none
Cc010836	2	50.2.4	Enzyme classification.EC_2 transferases.EC_2-4 glycosyltransferase	mercator4v7.0: EC_2.4 glycosyltransferase & original description: none
Cc028769	2	14.5.2.5	RNA biosynthesis.DNA-binding transcriptional regulation.zinc-coordinating DNA-binding domain.AS2/LOB transcription factor	mercator4v7.0: AS2/LOB transcription factor & original description: none
Cc028126	2	35.2	not assigned.not annotated	mercator4v7.0: not classified & original description: none
Cc006919	2	35.2	not assigned.not annotated	mercator4v7.0: not classified & original description: none
Cc017674	2	10.3.2.5	Phytohormone action.brassinosteroid.perception and signal transduction.transcriptional regulator *(BRON)	mercator4v7.0: transcriptional regulator *(BRON) of brassinosteroid signalling & original description: none
Cc042084	2	35.2	not assigned.not annotated	mercator4v7.0: not classified & original description: none
Cc026321	2	35.2	not assigned.not annotated	mercator4v7.0: not classified & original description: none
Cc018751	2	35.2	not assigned.not annotated	mercator4v7.0: not classified & original description: none
Cc003174	2	50.2.4	Enzyme classification.EC_2 transferases.EC_2-4 glycosyltransferase	mercator4v7.0: EC_2.4 glycosyltransferase & original description: none
Cc013064	2	35.2	not assigned.not annotated	mercator4v7.0: not classified & original description: none
Cc043951	2	19.3.3.1	Protein homeostasis.proteolysis.aspartic peptidase activities.Pepsin-type protease	mercator4v7.0: Pepsin-type protease & original description: none
Cc015584	2	50.1.13	Enzyme classification.EC_1 oxidoreductases.EC_1-14 oxidoreductase acting on paired donor with incorporation or reduction of molecular oxygen	mercator4v7.0: EC_1.14 oxidoreductase acting on paired donor with incorporation or reduction of molecular oxygen & original description: none
Cc040888	2	35.2	not assigned.not annotated	mercator4v7.0: not classified & original description: none
Cc004600	2	14.5.3.1.4.1	RNA biosynthesis.DNA-binding transcriptional regulation.helix-turn-helix DNA-binding domain.HOMEO domain.TALE transcription factor family.KNOX class-I/II transcription factor	mercator4v7.0: KNOX class-I/II transcription factor & original description: none
Cc021159	2	50.3.1	Enzyme classification.EC_3 hydrolases.EC_3-1 hydrolase acting on ester bond	mercator4v7.0: EC_3.1 hydrolase acting on ester bond & original description: none
Cc007915	2	35.2	not assigned.not annotated	mercator4v7.0: not classified & original description: none
Cc014275	2	14.5.10.7	RNA biosynthesis.DNA-binding transcriptional regulation.undefined DNA-binding domain.ALOG transcription factor	mercator4v7.0: ALOG transcription factor & original description: none
Cc018040	2	24.2.3.3.2	Solute transport.carrier-mediated transport.APC-type transporter superfamily.NCS-2-type transporter activities.solute transporter *(NAT)	mercator4v7.0: solute transporter *(NAT) & original description: none
Cc012653	2	50.1.13	Enzyme classification.EC_1 oxidoreductases.EC_1-14 oxidoreductase acting on paired donor with incorporation or reduction of molecular oxygen	mercator4v7.0: EC_1.14 oxidoreductase acting on paired donor with incorporation or reduction of molecular oxygen & original description: none
Cc018890	2	35.2	not assigned.not annotated	mercator4v7.0: not classified & original description: none
Cc046396	2	35.2	not assigned.not annotated	mercator4v7.0: not classified & original description: none
Cc021768	2	50.2.7	Enzyme classification.EC_2 transferases.EC_2-7 transferase transferring phosphorus-containing group	mercator4v7.0: EC_2.7 transferase transferring phosphorus-containing group & original description: none
Cc002635	2	14.5.3.1.2.1	RNA biosynthesis.DNA-binding transcriptional regulation.helix-turn-helix DNA-binding domain.HOMEO domain.HD-ZIP III-type transcription factor activity.HD-ZIP III-type transcription factor	mercator4v7.0: HD-ZIP III-type transcription factor & original description: none
Cc002797	2	35.2	not assigned.not annotated	mercator4v7.0: not classified & original description: none
Cc014256	2	10.4.1.3	Phytohormone action.cytokinin.biosynthesis.cytokinin phosphoribohydrolase *(LOG)	mercator4v7.0: cytokinin phosphoribohydrolase *(LOG) & original description: none
Cc030958	2	14.5.7.8.1	RNA biosynthesis.DNA-binding transcriptional regulation.beta-hairpin exposed by alpha/beta-scaffold structure.AP2 transcription factor activity.transcription factor *(WRI/AIL)	mercator4v7.0: transcription factor *(WRI/AIL) & original description: none
Cc046830	2	14.5.1.2.2	RNA biosynthesis.DNA-binding transcriptional regulation.basic DNA-binding domain.basic helix-loop-helix (bHLH) domain.bHLH class-Ib transcription factor	mercator4v7.0: bHLH class-Ib transcription factor & original description: none
Cc030834	2	50.2.4	Enzyme classification.EC_2 transferases.EC_2-4 glycosyltransferase	mercator4v7.0: EC_2.4 glycosyltransferase & original description: none
Cc033510	2	35.2	not assigned.not annotated	mercator4v7.0: not classified & original description: none
Cc015004	2	35.2	not assigned.not annotated	mercator4v7.0: not classified & original description: none
Cc047191	2	35.2	not assigned.not annotated	mercator4v7.0: not classified & original description: none
Cc041409	2	35.2	not assigned.not annotated	mercator4v7.0: not classified & original description: none
Cc016345	2	6.1.3.1	Nucleotide metabolism.purines.salvage pathway.adenine phosphoribosyltransferase *(APT)	mercator4v7.0: adenine phosphoribosyltransferase *(APT) & original description: none
Cc001143	2	28.3.1.2	Plant reproduction.embryogenesis.asymmetric cell division.regulatory protein *(SOK)	mercator4v7.0: regulatory protein *(SOK) involved in asymmetric cell division & original description: none
Cc044420	2	35.2	not assigned.not annotated	mercator4v7.0: not classified & original description: none
Cc002455	2	35.2	not assigned.not annotated	mercator4v7.0: not classified & original description: none
Cc033988	2	35.2	not assigned.not annotated	mercator4v7.0: not classified & original description: none
Cc033721	2	35.2	not assigned.not annotated	mercator4v7.0: not classified & original description: none
Cc027505	2	35.2	not assigned.not annotated	mercator4v7.0: not classified & original description: none
Cc006339	2	35.2	not assigned.not annotated	mercator4v7.0: not classified & original description: none
Cc037534	2	35.2	not assigned.not annotated	mercator4v7.0: not classified & original description: none
Cc027208	2	14.5.7.10.5.2	RNA biosynthesis.DNA-binding transcriptional regulation.beta-hairpin exposed by alpha/beta-scaffold structure.ERF transcription factor activity.subgroup ERF-V transcriptional regulator activities.subgroup ERF-V transcription factor *(ESE3)	mercator4v7.0: subgroup ERF-V transcription factor *(ESE3) & original description: none
Cc015545	2	18.4.1.11	Protein modification.phosphorylation.TKL protein kinase activities.LRR-XI protein kinase	mercator4v7.0: LRR-XI protein kinase & original description: none
Cc026430	2	24.2.12.2	Solute transport.carrier-mediated transport.VIT-type metal cation transporter activities.metal cation transporter *(MEB)	mercator4v7.0: metal cation transporter *(MEB) & original description: none
Cc017133	2	14.5.7.5.1	RNA biosynthesis.DNA-binding transcriptional regulation.beta-hairpin exposed by alpha/beta-scaffold structure.WRKY transcription factor activity.transcription factor *(WRKY)	mercator4v7.0: transcription factor *(WRKY) & original description: none
Cc002575	2	35.2	not assigned.not annotated	mercator4v7.0: not classified & original description: none
Cc014461	2	10.2.3.4.1	Phytohormone action.auxin.conjugation and degradation.methylation.indole-3-acetic acid carboxyl methyltransferase *(MES17)	mercator4v7.0: indole-3-acetic acid carboxyl methyltransferase *(MES17) & original description: none
Cc047267	2	11.3.2.8	Chromatin organisation.post-translational histone modification.histone acetylation.chaperone of histone deacetylase activity *(MSI4/5)	mercator4v7.0: chaperone of histone deacetylase activity *(MSI4/5) & original description: none
Cc027809	2	18.3.5.1	Protein modification.lipidation.protein de-S-acylation.protein de-S-acylation enzyme *(ABAPT)	mercator4v7.0: protein de-S-acylation enzyme *(ABAPT) & original description: none
Cc023549	2	35.2	not assigned.not annotated	mercator4v7.0: not classified & original description: none
Cc002506	2	10.2.3.4.1	Phytohormone action.auxin.conjugation and degradation.methylation.indole-3-acetic acid carboxyl methyltransferase *(MES17)	mercator4v7.0: indole-3-acetic acid carboxyl methyltransferase *(MES17) & original description: none
Cc030060	2	35.2	not assigned.not annotated	mercator4v7.0: not classified & original description: none
Cc020957	2	10.4.2.1.3.1	Phytohormone action.cytokinin.perception and signal transduction.histidine-aspartate phosphorelay signal transduction.response regulator activities.ARR A-type regulatory protein	mercator4v7.0: ARR A-type regulatory protein of cytokinin signalling & original description: none
Cc037812	2	4.2.2.8.4	Amino acid metabolism.aspartate group amino acid biosynthesis.aspartate-derived amino acids.isoleucine biosynthesis.ketol-acid reductoisomerase	mercator4v7.0: ketol-acid reductoisomerase & original description: none
Cc028296	2	35.2	not assigned.not annotated	mercator4v7.0: not classified & original description: none
Cc013390	2	19.2.2.8.2.10	Protein homeostasis.ubiquitin-proteasome system.ubiquitin-fold protein conjugation.RING E3 ubiquitin ligase activities.RING-HC-class.E3 ubiquitin ligase *(BRG)	mercator4v7.0: E3 ubiquitin ligase *(BRG) & original description: none
Cc012792	2	4.1.1.1.6	Amino acid metabolism.glutamate group amino acid biosynthesis.glutamate-derived amino acids.ornithine biosynthesis.N2-acetylornithine deacetylase *(NAOD)	mercator4v7.0: N2-acetylornithine deacetylase *(NAOD) & original description: none
Cc000707	2	13.5.1.2.2	DNA damage response.nonhomologous end-joining (NHEJ) repair.DNA end recognition.Ku70-Ku80 helicase complex.component *(KU80)	mercator4v7.0: component *(KU80) of Ku70-Ku80 helicase complex & original description: none
Cc021156	2	22.7.2.8	Vesicle trafficking.vesicle tethering.activation of RAB-GTPase activities.Rab GTPase-activating protein *(RabGAP9)	mercator4v7.0: Rab GTPase-activating protein *(RabGAP9) & original description: none
Cc011352	2	19.3.2.2.1	Protein homeostasis.proteolysis.serine peptidase activities.SCPL-type carboxypeptidase activities.carboxypeptidase *(SCPL)	mercator4v7.0: serine carboxypeptidase & original description: none
Cc033742	2	35.2	not assigned.not annotated	mercator4v7.0: not classified & original description: none
Cc045658	2	35.2	not assigned.not annotated	mercator4v7.0: not classified & original description: none
Cc033028	2	35.2	not assigned.not annotated	mercator4v7.0: not classified & original description: none
Cc026437	2	14.5.1.2.23	RNA biosynthesis.DNA-binding transcriptional regulation.basic DNA-binding domain.basic helix-loop-helix (bHLH) domain.bHLH class-XII transcription factor *(CIB1/2/++)	mercator4v7.0: bHLH class-XII transcription factor *(CIB1/2/++) & original description: none
Cc021560	2	24.2.2.1.6	Solute transport.carrier-mediated transport.MFS-type transporter superfamily.SP-type sugar transporter activities.monosaccharide transporter *(STP1/2/++)	mercator4v7.0: monosaccharide transporter *(STP1/2/++) & original description: none
Cc005630	2	19.3.3.1	Protein homeostasis.proteolysis.aspartic peptidase activities.Pepsin-type protease	mercator4v7.0: Pepsin-type protease & original description: none
Cc004347	2	14.5.2.2.1	RNA biosynthesis.DNA-binding transcriptional regulation.zinc-coordinating DNA-binding domain.Cys4-GATA-related domain.A/B-GATA-type transcription factor	mercator4v7.0: A/B-GATA-type transcription factor & original description: none
Cc009876	2	21.4.2.1	Cell wall organisation.cell wall proteins.expansin activities.alpha-class expansin	mercator4v7.0: alpha-class expansin & original description: none
Cc025779	2	35.2	not assigned.not annotated	mercator4v7.0: not classified & original description: none
Cc007131	2	11.5.1.1.7	Chromatin organisation.epigenetic state regulation.RNA-directed DNA methylation (RdDM) pathway.RNA polymerase-IV branch (siRNA generation).regulatory factor *(ZMP)	mercator4v7.0: regulatory factor *(ZMP) of RNA polymerase-IV-dependent activity & original description: none
Cc001355	2	10.4.2.1.3.1	Phytohormone action.cytokinin.perception and signal transduction.histidine-aspartate phosphorelay signal transduction.response regulator activities.ARR A-type regulatory protein	mercator4v7.0: ARR A-type regulatory protein of cytokinin signalling & original description: none
Cc043966	2	29.5.3.7	Plant organogenesis.flower formation.floral transition regulation.transcriptional regulator *(NFL)	mercator4v7.0: transcriptional regulator *(NFL) of floral transition & original description: none
Cc001828	2	14.5.2.8	RNA biosynthesis.DNA-binding transcriptional regulation.zinc-coordinating DNA-binding domain.ZAT transcription factor	mercator4v7.0: ZAT transcription factor & original description: none
Cc002895	2	27.5.4	Multi-process regulation.ROP-GTPase regulatory system.guanine nucleotide dissociation inhibitor *(RopGDI)	mercator4v7.0: guanine nucleotide dissociation inhibitor *(RopGDI) & original description: none
Cc035305	2	50.3.6	Enzyme classification.EC_3 hydrolases.EC_3-6 hydrolase acting on acid anhydride	mercator4v7.0: EC_3.6 hydrolase acting on acid anhydride & original description: none
Cc047451	2	4.1.2.1	Amino acid metabolism.glutamate group amino acid biosynthesis.histidine biosynthesis.ribose-phosphate diphosphokinase	mercator4v7.0: ribose-phosphate diphosphokinase & original description: none
Cc004291	2	35.2	not assigned.not annotated	mercator4v7.0: not classified & original description: none
Cc014718	2	10.5.2.2	Phytohormone action.ethylene.perception and signal transduction.signal modulator *(ARGOS)	mercator4v7.0: ethylene signal modulator *(ARGOS) & original description: none
Cc045206	2	35.2	not assigned.not annotated	mercator4v7.0: not classified & original description: none
Cc034666	2	35.2	not assigned.not annotated	mercator4v7.0: not classified & original description: none
Cc036773	2	14.5.3.7.4	RNA biosynthesis.DNA-binding transcriptional regulation.helix-turn-helix DNA-binding domain.TRIHELIX family.transcription factor *(GT2)	mercator4v7.0: TRIHELIX transcription factor *(GT2) & original description: none
Cc046279	2	35.2	not assigned.not annotated	mercator4v7.0: not classified & original description: none
Cc015816	2	35.2	not assigned.not annotated	mercator4v7.0: not classified & original description: none
Cc010363	2	24.2.3.5.2	Solute transport.carrier-mediated transport.APC-type transporter superfamily.APC-type transporter activities.cationic amino acid transporter *(CAT)	mercator4v7.0: cationic amino acid transporter *(CAT) & original description: none
Cc044763	2	35.2	not assigned.not annotated	mercator4v7.0: not classified & original description: none
Cc021458	2	50.1.1	Enzyme classification.EC_1 oxidoreductases.EC_1-1 oxidoreductase acting on CH-OH group of donor	mercator4v7.0: EC_1.1 oxidoreductase acting on CH-OH group of donor & original description: none
Cc040354	2	35.2	not assigned.not annotated	mercator4v7.0: not classified & original description: none
Cc021766	2	50.4.2	Enzyme classification.EC_4 lyases.EC_4-2 carbon-oxygen lyase	mercator4v7.0: EC_4.2 carbon-oxygen lyase & original description: none
Cc034264	2	35.2	not assigned.not annotated	mercator4v7.0: not classified & original description: none
Cc013657	2	18.4.1.5	Protein modification.phosphorylation.TKL protein kinase activities.LRR-V protein kinase	mercator4v7.0: LRR-V protein kinase & original description: none
Cc046301	2	50.3.2	Enzyme classification.EC_3 hydrolases.EC_3-2 glycosylase	mercator4v7.0: EC_3.2 glycosylase & original description: none
Cc001065	2	35.2	not assigned.not annotated	mercator4v7.0: not classified & original description: none
Cc027095	2	24.2.2.7	Solute transport.carrier-mediated transport.MFS-type transporter superfamily.anion transporter *(NRT1/PTR)	mercator4v7.0: anion transporter *(NRT1/PTR) & original description: none
Cc010549	2	14.5.1.2.21	RNA biosynthesis.DNA-binding transcriptional regulation.basic DNA-binding domain.basic helix-loop-helix (bHLH) domain.bHLH class-X transcription factor	mercator4v7.0: bHLH class-X transcription factor & original description: none
Cc001811	2	35.2	not assigned.not annotated	mercator4v7.0: not classified & original description: none
Cc041236	2	35.2	not assigned.not annotated	mercator4v7.0: not classified & original description: none
Cc020917	2	8.2.2.8.1	Secondary metabolism.phenolics biosynthesis.flavonoid biosynthesis.aurones.aureusidin synthase	mercator4v7.0: aureusidin synthase & original description: none
Cc013055	2	35.2	not assigned.not annotated	mercator4v7.0: not classified & original description: none
Cc012904	2	35.2	not assigned.not annotated	mercator4v7.0: not classified & original description: none
Cc026871	2	14.5.10.2	RNA biosynthesis.DNA-binding transcriptional regulation.undefined DNA-binding domain.GRAS transcription factor	mercator4v7.0: GRAS transcription factor & original description: none
Cc002361	2	7.15.3.5.1	Coenzyme metabolism.chlorophyll metabolism.chlorophyll catabolism.fluorescent chlorophyll catabolite (FCC) degradation.FCC deformylase *(CYP89A)	mercator4v7.0: FCC deformylase *(CYP89A) involved in chlorophyll catabolite degradation & original description: none
Cc002652	2	35.2	not assigned.not annotated	mercator4v7.0: not classified & original description: none
Cc033901	2	35.2	not assigned.not annotated	mercator4v7.0: not classified & original description: none
Cc044331	2	2.4.6.3.4	Cellular respiration.oxidative phosphorylation.ATP synthase complex.assembly.assembly factor *(TMEM70)	mercator4v7.0: assembly factor *(TMEM70) of ATP synthase assembly & original description: none
Cc018952	2	50.1.13	Enzyme classification.EC_1 oxidoreductases.EC_1-14 oxidoreductase acting on paired donor with incorporation or reduction of molecular oxygen	mercator4v7.0: EC_1.14 oxidoreductase acting on paired donor with incorporation or reduction of molecular oxygen & original description: none
Cc041789	2	24.2.1.6	Solute transport.carrier-mediated transport.DMT-type transporter superfamily.organic cation transporter *(PUP1/2/++)	mercator4v7.0: organic cation transporter *(PUP1/2/++) & original description: none
Cc040786	2	35.2	not assigned.not annotated	mercator4v7.0: not classified & original description: none
Cc011370	2	27.15.4	Multi-process regulation.retrograde signalling.transcription factor *(ANAC13/17)	mercator4v7.0: transcription factor *(ANAC13/17) & original description: none
Cc009277	2	4.1.1.3.1	Amino acid metabolism.glutamate group amino acid biosynthesis.glutamate-derived amino acids.gamma-aminobutyrate (GABA).glutamate decarboxylase *(GAD)	mercator4v7.0: glutamate decarboxylase *(GAD) & original description: none
Cc012240	2	21.2.1.2.6	Cell wall organisation.hemicellulose.xyloglucan.modification and degradation.xyloglucan endotransglucosylase/hydrolase *(XTH)	mercator4v7.0: xyloglucan endotransglucosylase/hydrolase *(XTH) & original description: none
Cc018514	2	19.2.2.8.2.10	Protein homeostasis.ubiquitin-proteasome system.ubiquitin-fold protein conjugation.RING E3 ubiquitin ligase activities.RING-HC-class.E3 ubiquitin ligase *(BRG)	mercator4v7.0: E3 ubiquitin ligase *(BRG) & original description: none
Cc020474	2	35.2	not assigned.not annotated	mercator4v7.0: not classified & original description: none
Cc015548	2	50.4.2	Enzyme classification.EC_4 lyases.EC_4-2 carbon-oxygen lyase	mercator4v7.0: EC_4.2 carbon-oxygen lyase & original description: none
Cc029631	2	35.2	not assigned.not annotated	mercator4v7.0: not classified & original description: none
Cc036502	2	35.2	not assigned.not annotated	mercator4v7.0: not classified & original description: none
Cc017488	2	35.2	not assigned.not annotated	mercator4v7.0: not classified & original description: none
Cc026980	2	14.5.10.7	RNA biosynthesis.DNA-binding transcriptional regulation.undefined DNA-binding domain.ALOG transcription factor	mercator4v7.0: ALOG transcription factor & original description: none
Cc040854	2	35.2	not assigned.not annotated	mercator4v7.0: not classified & original description: none
Cc014174	2	35.2	not assigned.not annotated	mercator4v7.0: not classified & original description: none
Cc014960	2	10.4.2.1.3.1	Phytohormone action.cytokinin.perception and signal transduction.histidine-aspartate phosphorelay signal transduction.response regulator activities.ARR A-type regulatory protein	mercator4v7.0: ARR A-type regulatory protein of cytokinin signalling & original description: none
Cc019324	2	17.2.5	Protein biosynthesis.aminoacyl-tRNA formation.valine-tRNA ligase	mercator4v7.0: valine-tRNA ligase & original description: none
Cc003295	2	11.1.3.2	Chromatin organisation.chromatin structure.structure modulation.chromatin architectural modulator *(HMGB1/2/3)	mercator4v7.0: DNA bending architectural protein *(HMGB1/2/3) & original description: none
Cc046700	2	35.2	not assigned.not annotated	mercator4v7.0: not classified & original description: none
Cc011622	2	35.2	not assigned.not annotated	mercator4v7.0: not classified & original description: none
Cc025602	2	10.4.1.1	Phytohormone action.cytokinin.biosynthesis.IP-type-cytokinin synthase *(IPT)	mercator4v7.0: IP-type-cytokinin synthase *(IPT) & original description: none
Cc019821	2	10.4.1.3	Phytohormone action.cytokinin.biosynthesis.cytokinin phosphoribohydrolase *(LOG)	mercator4v7.0: cytokinin phosphoribohydrolase *(LOG) & original description: none
Cc027207	2	18.4.1.36	Protein modification.phosphorylation.TKL protein kinase activities.RLCK-X receptor-like protein kinase	mercator4v7.0: RLCK-X receptor-like protein kinase & original description: none
Cc036428	2	35.2	not assigned.not annotated	mercator4v7.0: not classified & original description: none
Cc014530	2	35.2	not assigned.not annotated	mercator4v7.0: not classified & original description: none
Cc030010	2	19.2.2.12.4.2.10	Protein homeostasis.ubiquitin-proteasome system.ubiquitin-fold protein conjugation.CULLIN-based E3 ubiquitin ligase activities.CUL3-based E3 ubiquitin ligase complexes.BTB/POZ substrate adaptor component activities.substrate adaptor *(SETH6)	mercator4v7.0: substrate adaptor *(SETH6) of CUL3-BTB E3 ubiquitin ligase complex & original description: none
Cc010535	2	35.2	not assigned.not annotated	mercator4v7.0: not classified & original description: none
Cc045515	2	29.2.4.2	Plant organogenesis.root formation.lateral root.plasma membrane-to-nucleus signalling factor *(BRX)	mercator4v7.0: plasma membrane-to-nucleus signalling factor *(BRX) & original description: none
Cc017380	2	35.2	not assigned.not annotated	mercator4v7.0: not classified & original description: none
Cc024986	2	35.2	not assigned.not annotated	mercator4v7.0: not classified & original description: none
Cc013573	2	29.2.4.2	Plant organogenesis.root formation.lateral root.plasma membrane-to-nucleus signalling factor *(BRX)	mercator4v7.0: plasma membrane-to-nucleus signalling factor *(BRX) & original description: none
Cc033084	2	14.5.1.2.34	RNA biosynthesis.DNA-binding transcriptional regulation.basic DNA-binding domain.basic helix-loop-helix (bHLH) domain.BZR-type transcription factor	mercator4v7.0: BZR-type transcription factor & original description: none
Cc022612	2	21.2.1.1.6	Cell wall organisation.hemicellulose.xyloglucan.biosynthesis.galactosyltransferase *(XLT2)	mercator4v7.0: galactosyltransferase *(XLT2) & original description: none
Cc015125	2	22.7.1.1	Vesicle trafficking.vesicle tethering.RAB-GTPase activities.A-class RAB GTPase	mercator4v7.0: A-class RAB GTPase & original description: none
Cc022188	2	50.6.3	Enzyme classification.EC_6 ligases.EC_6-3 ligase forming carbon-nitrogen bond	mercator4v7.0: EC_6.3 ligase forming carbon-nitrogen bond & original description: none
Cc003432	2	35.2	not assigned.not annotated	mercator4v7.0: not classified & original description: none
Cc045973	2	35.2	not assigned.not annotated	mercator4v7.0: not classified & original description: none
Cc038201	2	11.3.1.1.2.1.2.6	Chromatin organisation.post-translational histone modification.histone methylation.lysine methylation.class-I histone methyltransferase activities.PRC2 histone methylation complex.associated protein factors.histone H3 methylation reader *(PWO)	mercator4v7.0: histone H3 methylation reader *(PWO) of PRC2 histone methylation complex & original description: none
Cc016338	2	10.11.1.7.1	Phytohormone action.signalling peptides.NCRP (non-cysteine-rich-peptide) category.GLV/RGF/CLEL-peptide activity.RGF-precursor polypeptide	mercator4v7.0: RGF precursor polypeptide & original description: none
Cc027192	2	6.1.3.1	Nucleotide metabolism.purines.salvage pathway.adenine phosphoribosyltransferase *(APT)	mercator4v7.0: adenine phosphoribosyltransferase *(APT) & original description: none
Cc011495	2	35.2	not assigned.not annotated	mercator4v7.0: not classified & original description: none
Cc041423	2	35.2	not assigned.not annotated	mercator4v7.0: not classified & original description: none
Cc030702	2	35.2	not assigned.not annotated	mercator4v7.0: not classified & original description: none
Cc034265	2	35.2	not assigned.not annotated	mercator4v7.0: not classified & original description: none
Cc024454	2	21.4.1.1.3	Cell wall organisation.cell wall proteins.hydroxyproline-rich glycoprotein activities.arabinogalactan-protein activities.Xylogen-type arabinogalactan protein *(XYP/XYLP)	mercator4v7.0: arabinogalactan protein *(Xylogen) & original description: none
Cc026971	2	14.5.7.7.2	RNA biosynthesis.DNA-binding transcriptional regulation.beta-hairpin exposed by alpha/beta-scaffold structure.TCP transcription factor activity.transcriptional repressor *(NZZ/SPL)	mercator4v7.0: transcriptional repressor *(NZZ/SPL) & original description: none
Cc041841	2	35.2	not assigned.not annotated	mercator4v7.0: not classified & original description: none
Cc016031	2	35.2	not assigned.not annotated	mercator4v7.0: not classified & original description: none
Cc007426	2	35.2	not assigned.not annotated	mercator4v7.0: not classified & original description: none
Cc032892	2	24.3.2.2	Solute transport.channel-mediated transport.voltage-gated cation channel activities.potassium cation channel *(AKT/SKOR/GORK)	mercator4v7.0: voltage-gated potassium cation channel *(AKT/SKOR/GORK) & original description: none
Cc019252	2	35.2	not assigned.not annotated	mercator4v7.0: not classified & original description: none
Cc033441	2	35.2	not assigned.not annotated	mercator4v7.0: not classified & original description: none
Cc038911	2	35.2	not assigned.not annotated	mercator4v7.0: not classified & original description: none
Cc039624	2	10.4.1.3	Phytohormone action.cytokinin.biosynthesis.cytokinin phosphoribohydrolase *(LOG)	mercator4v7.0: cytokinin phosphoribohydrolase *(LOG) & original description: none
Cc023768	2	14.5.3.2.1	RNA biosynthesis.DNA-binding transcriptional regulation.helix-turn-helix DNA-binding domain.tryptophan-cluster structure.RADIALIS-type transcription factor	mercator4v7.0: RADIALIS-type transcription factor & original description: none
Cc030733	2	20.7.4	Cytoskeleton organisation.endoplasmic reticulum (ER) - cell/organelle membrane contact.contact site protein *(VAP27)	mercator4v7.0: contact site protein *(VAP27) of ER-cytoskeleton-plasmamembrane interface & original description: none
Cc015986	2	14.5.7.10.9	RNA biosynthesis.DNA-binding transcriptional regulation.beta-hairpin exposed by alpha/beta-scaffold structure.ERF transcription factor activity.subgroup ERF-IX transcription factor	mercator4v7.0: subgroup ERF-IX transcription factor & original description: none
Cc046124	2	14.5.7.8.1	RNA biosynthesis.DNA-binding transcriptional regulation.beta-hairpin exposed by alpha/beta-scaffold structure.AP2 transcription factor activity.transcription factor *(WRI/AIL)	mercator4v7.0: transcription factor *(WRI/AIL) & original description: none
Cc026620	2	35.2	not assigned.not annotated	mercator4v7.0: not classified & original description: none
Cc023880	2	35.2	not assigned.not annotated	mercator4v7.0: not classified & original description: none
Cc007259	2	14.5.1.2.4.1	RNA biosynthesis.DNA-binding transcriptional regulation.basic DNA-binding domain.basic helix-loop-helix (bHLH) domain.bHLH class-IIIa transcription factor activities.bHLH class-IIIa transcription factor *(DYT/AMS)	mercator4v7.0: bHLH class-IIIa transcription factor *(DYT/AMS) & original description: none
Cc019053	2	19.2.2.8.1.1	Protein homeostasis.ubiquitin-proteasome system.ubiquitin-fold protein conjugation.RING E3 ubiquitin ligase activities.RING-H2-class.ATL-subclass E3 ubiquitin ligase	mercator4v7.0: RING-H2-class ATL-subclass E3 ubiquitin ligase & original description: none
Cc026448	2	35.2	not assigned.not annotated	mercator4v7.0: not classified & original description: none
Cc027968	2	29.3.4	Plant organogenesis.stem formation.transcriptional regulator *(HAM1/2)	mercator4v7.0: transcriptional regulator *(HAM1/2) involved in stem formation & original description: none
Cc022368	2	24.2.3.5.2	Solute transport.carrier-mediated transport.APC-type transporter superfamily.APC-type transporter activities.cationic amino acid transporter *(CAT)	mercator4v7.0: cationic amino acid transporter *(CAT) & original description: none
Cc029985	2	24.2.8.1.3	Solute transport.carrier-mediated transport.CDF-type transporter superfamily.group-CaCA transporter activities.magnesium cation:proton antiporter *(MHX)	mercator4v7.0: magnesium cation:proton antiporter *(MHX) & original description: none
Cc017817	2	35.2	not assigned.not annotated	mercator4v7.0: not classified & original description: none
Cc027454	2	50.3.4	Enzyme classification.EC_3 hydrolases.EC_3-4 hydrolase acting on peptide bond (peptidase)	mercator4v7.0: EC_3.4 hydrolase acting on peptide bond (peptidase) & original description: none
Cc044231	2	18.3.5.1	Protein modification.lipidation.protein de-S-acylation.protein de-S-acylation enzyme *(ABAPT)	mercator4v7.0: protein de-S-acylation enzyme *(ABAPT) & original description: none
Cc001765	2	35.2	not assigned.not annotated	mercator4v7.0: not classified & original description: none
Cc005330	2	35.2	not assigned.not annotated	mercator4v7.0: not classified & original description: none
Cc033141	2	14.5.1.2.1	RNA biosynthesis.DNA-binding transcriptional regulation.basic DNA-binding domain.basic helix-loop-helix (bHLH) domain.bHLH class-Ia transcription factor	mercator4v7.0: bHLH class-Ia transcription factor & original description: none
Cc034872	2	14.5.1.2.23	RNA biosynthesis.DNA-binding transcriptional regulation.basic DNA-binding domain.basic helix-loop-helix (bHLH) domain.bHLH class-XII transcription factor *(CIB1/2/++)	mercator4v7.0: bHLH class-XII transcription factor *(CIB1/2/++) & original description: none
Cc038112	2	20.2.5.1.3	Cytoskeleton organisation.microfilament network.actin-membrane compartment interaction.NET-type actin-membrane nexus protein activities.actin-binding protein *(NET3)	mercator4v7.0: actin-binding protein *(NET3) & original description: none
Cc016790	2	35.2	not assigned.not annotated	mercator4v7.0: not classified & original description: none
Cc020951	2	35.2	not assigned.not annotated	mercator4v7.0: not classified & original description: none
Cc033458	2	28.3.1.1.3	Plant reproduction.embryogenesis.asymmetric cell division.cell polarisation.actin filament-regulatory protein *(WPRb)	mercator4v7.0: actin filament-regulatory protein *(WPRb) involved in asymmetric cell division & original description: none
Cc026216	2	35.2	not assigned.not annotated	mercator4v7.0: not classified & original description: none
Cc016854	2	50.2.4	Enzyme classification.EC_2 transferases.EC_2-4 glycosyltransferase	mercator4v7.0: EC_2.4 glycosyltransferase & original description: none
Cc010781	2	35.2	not assigned.not annotated	mercator4v7.0: not classified & original description: none
Cc003516	2	35.2	not assigned.not annotated	mercator4v7.0: not classified & original description: none
Cc033908	2	35.2	not assigned.not annotated	mercator4v7.0: not classified & original description: none
Cc012235	2	13.4.4.3.1	DNA damage response.homologous recombination repair (HR).Smc5-Smc6 complex.NSE5-NSE6 subcomplex.component *(NSE5/ASAP1)	mercator4v7.0: component *(NSE5) of homologous recombination repair Smc5-Smc6 complex & original description: none
Cc031105	2	35.2	not assigned.not annotated	mercator4v7.0: not classified & original description: none
Cc003109	2	35.2	not assigned.not annotated	mercator4v7.0: not classified & original description: none
Cc028997	2	35.2	not assigned.not annotated	mercator4v7.0: not classified & original description: none
Cc004286	2	35.2	not assigned.not annotated	mercator4v7.0: not classified & original description: none
Cc010594	2	14.5.10.2	RNA biosynthesis.DNA-binding transcriptional regulation.undefined DNA-binding domain.GRAS transcription factor	mercator4v7.0: GRAS transcription factor & original description: none
Cc000533	2	35.2	not assigned.not annotated	mercator4v7.0: not classified & original description: none
Cc004401	2	10.4.1.3	Phytohormone action.cytokinin.biosynthesis.cytokinin phosphoribohydrolase *(LOG)	mercator4v7.0: cytokinin phosphoribohydrolase *(LOG) & original description: none
Cc005281	2	35.2	not assigned.not annotated	mercator4v7.0: not classified & original description: none
Cc020909	2	12.5.3.8	Cell division.plastid division.thylakoid organisation.regulatory protein *(EMB1303)	mercator4v7.0: regulatory protein *(AMB1303) of thylakoid organisation & original description: none
Cc041558	2	17.1.3.2.2.3.6	Protein biosynthesis.ribosome biogenesis.small ribosomal subunit (SSU).SSU processome.pre-40S ribosomal subunit nuclear assembly.UtpB module.assembly factor *(UTP6)	mercator4v7.0: SSU processome assembly factor *(UTP6) & original description: none
Cc002552	2	35.2	not assigned.not annotated	mercator4v7.0: not classified & original description: none
Cc030003	2	35.2	not assigned.not annotated	mercator4v7.0: not classified & original description: none
Cc004141	2	10.4.2.1.3.1	Phytohormone action.cytokinin.perception and signal transduction.histidine-aspartate phosphorelay signal transduction.response regulator activities.ARR A-type regulatory protein	mercator4v7.0: ARR A-type regulatory protein of cytokinin signalling & original description: none
Cc011761	2	24.3.18.1	Solute transport.channel-mediated transport.MCU calcium uniporter complex.channel component *(MCU)	mercator4v7.0: channel component *(MCU) of MCU calcium uniporter complex & original description: none
Cc030829	2	50.4.2	Enzyme classification.EC_4 lyases.EC_4-2 carbon-oxygen lyase	mercator4v7.0: EC_4.2 carbon-oxygen lyase & original description: none
Cc020662	2	17.1.3.2.2.2.2	Protein biosynthesis.ribosome biogenesis.small ribosomal subunit (SSU).SSU processome.pre-40S ribosomal subunit nuclear assembly.UtpA module.assembly factor *(UTP10)	mercator4v7.0: SSU processome assembly factor *(UTP10) & original description: none
Cc005934	2	12.3.3.2	Cell division.meiotic recombination.meiotic double strand break processing.regulatory protein *(PHS1) of RAD50 nuclear import	mercator4v7.0: regulatory protein *(PHS1) of RAD50 nuclear import & original description: none
Cc002857	2	17.6.1.3.27	Protein biosynthesis.organellar translation machinery.mitochondrial ribosome biogenesis.small ribosomal subunit proteome.component *(mS76)	mercator4v7.0: component *(mS76) of small mitoribosomal-subunit proteome & original description: none
Cc038632	2	35.2	not assigned.not annotated	mercator4v7.0: not classified & original description: none
Cc007261	2	35.2	not assigned.not annotated	mercator4v7.0: not classified & original description: none
Cc017531	2	24.1.3.2.2.2	Solute transport.primary active transport.ABC-type transporter superfamily.ABC group-2 transporter activities.ABC2 subfamily-G transporter activities.ABC2 subfamily-G half-size transporter *(WBC1/2/3)	mercator4v7.0: ABC2 subfamily-G half-size transporter *(WBC1/2/3) & original description: none
Cc026732	2	35.2	not assigned.not annotated	mercator4v7.0: not classified & original description: none
Cc029065	2	24.2.9.1	Solute transport.carrier-mediated transport.MATE-type transporter activities.metabolite transporter *(DTX1/2/++)	mercator4v7.0: metabolite transporter *(DTX1/2/++) & original description: none
Cc037076	2	14.5.3.9.2.9	RNA biosynthesis.DNA-binding transcriptional regulation.helix-turn-helix DNA-binding domain.MYB transcription factor family.R2R3-MYB transcription factor family.subgroup-11 transcription factor	mercator4v7.0: MYB class-R2R3 subgroup-11 transcription factor & original description: none
Cc046897	2	50.1.11	Enzyme classification.EC_1 oxidoreductases.EC_1-11 oxidoreductase acting on peroxide as acceptor	mercator4v7.0: EC_1.11 oxidoreductase acting on peroxide as acceptor & original description: none
Cc007689	2	35.2	not assigned.not annotated	mercator4v7.0: not classified & original description: none
Cc006989	2	14.5.7.10.8	RNA biosynthesis.DNA-binding transcriptional regulation.beta-hairpin exposed by alpha/beta-scaffold structure.ERF transcription factor activity.subgroup ERF-VIII transcription factor	mercator4v7.0: subgroup ERF-VIII transcription factor & original description: none
Cc035834	2	50.1.5	Enzyme classification.EC_1 oxidoreductases.EC_1-5 oxidoreductase acting on CH-NH group of donor	mercator4v7.0: EC_1.5 oxidoreductase acting on CH-NH group of donor & original description: none
Cc008128	2	14.5.10.2	RNA biosynthesis.DNA-binding transcriptional regulation.undefined DNA-binding domain.GRAS transcription factor	mercator4v7.0: GRAS transcription factor & original description: none
Cc010386	2	25.4.2.1.2	Nutrient uptake.iron uptake.chelation-based strategy.nicotianamine metal chelator.nicotianamine efflux transporter *(ENA)	mercator4v7.0: nicotianamine efflux transporter *(ENA) & original description: none
Cc025026	2	8.2.3.2	Secondary metabolism.phenolics biosynthesis.lignan biosynthesis.stereoselective coupling control protein *(DIRIGENT)	mercator4v7.0: stereoselective coupling control protein *(DIRIGENT) & original description: none
Cc018350	2	35.2	not assigned.not annotated	mercator4v7.0: not classified & original description: none
Cc011796	2	28.3.1.2	Plant reproduction.embryogenesis.asymmetric cell division.regulatory protein *(SOK)	mercator4v7.0: regulatory protein *(SOK) involved in asymmetric cell division & original description: none
Cc024742	2	35.2	not assigned.not annotated	mercator4v7.0: not classified & original description: none
Cc041559	2	50.1.10	Enzyme classification.EC_1 oxidoreductases.EC_1-10 oxidoreductase acting on diphenol or related substance as donor	mercator4v7.0: EC_1.10 oxidoreductase acting on diphenol or related substance as donor & original description: none
Cc024031	2	35.2	not assigned.not annotated	mercator4v7.0: not classified & original description: none
Cc011713	2	26.1.2.1.3	External stimuli response.light.UV-A/blue light.cryptochrome-mediated photoperception.bHLH-XII-class regulatory cryptochrome-binding protein	mercator4v7.0: regulatory protein *(CIB) of blue light perception & original description: none
Cc037737	2	50.2.1	Enzyme classification.EC_2 transferases.EC_2-1 transferase transferring one-carbon group	mercator4v7.0: EC_2.1 transferase transferring one-carbon group & original description: none
Cc012102	2	10.11.1.13.1	Phytohormone action.signalling peptides.NCRP (non-cysteine-rich-peptide) category.CAPE-peptide activity.CAPE precursor polypeptide	mercator4v7.0: CAPE precursor polypeptide & original description: none
Cc027686	2	35.2	not assigned.not annotated	mercator4v7.0: not classified & original description: none
Cc044443	2	50.2.7	Enzyme classification.EC_2 transferases.EC_2-7 transferase transferring phosphorus-containing group	mercator4v7.0: EC_2.7 transferase transferring phosphorus-containing group & original description: none
Cc017681	2	10.4.1.3	Phytohormone action.cytokinin.biosynthesis.cytokinin phosphoribohydrolase *(LOG)	mercator4v7.0: cytokinin phosphoribohydrolase *(LOG) & original description: none
Cc002034	2	17.1.3.2.1.8	Protein biosynthesis.ribosome biogenesis.small ribosomal subunit (SSU).SSU processome.SSU processome assembly.assembly factor *(Rrp9/YAO1)	mercator4v7.0: SSU processome assembly factor *(RRP9/YAO1) & original description: none
Cc003190	2	35.2	not assigned.not annotated	mercator4v7.0: not classified & original description: none
Cc017722	2	14.5.3.2.1	RNA biosynthesis.DNA-binding transcriptional regulation.helix-turn-helix DNA-binding domain.tryptophan-cluster structure.RADIALIS-type transcription factor	mercator4v7.0: RADIALIS-type transcription factor & original description: none
Cc017816	2	35.2	not assigned.not annotated	mercator4v7.0: not classified & original description: none
Cc046889	2	10.4.2.1.3.1	Phytohormone action.cytokinin.perception and signal transduction.histidine-aspartate phosphorelay signal transduction.response regulator activities.ARR A-type regulatory protein	mercator4v7.0: ARR A-type regulatory protein of cytokinin signalling & original description: none
Cc009308	2	14.5.7.8.1	RNA biosynthesis.DNA-binding transcriptional regulation.beta-hairpin exposed by alpha/beta-scaffold structure.AP2 transcription factor activity.transcription factor *(WRI/AIL)	mercator4v7.0: transcription factor *(WRI/AIL) & original description: none
Cc010565	2	12.2.1.9.2	Cell division.cell cycle organisation.cell cycle control.DREAM regulatory complex.component *(DRC)	mercator4v7.0: component *(DRC) of DREAM cell cycle regulatory complex & original description: none
Cc030351	2	14.5.1.2.1	RNA biosynthesis.DNA-binding transcriptional regulation.basic DNA-binding domain.basic helix-loop-helix (bHLH) domain.bHLH class-Ia transcription factor	mercator4v7.0: bHLH class-Ia transcription factor & original description: none
Cc038959	2	13.5.1.2.2	DNA damage response.nonhomologous end-joining (NHEJ) repair.DNA end recognition.Ku70-Ku80 helicase complex.component *(KU80)	mercator4v7.0: component *(KU80) of Ku70-Ku80 helicase complex & original description: none
Cc006338	2	35.2	not assigned.not annotated	mercator4v7.0: not classified & original description: none
Cc022145	2	17.1.3.1.29	Protein biosynthesis.ribosome biogenesis.small ribosomal subunit (SSU).SSU proteome.component *(eS27)	mercator4v7.0: component *(eS27) of small ribosomal-subunit (SSU) proteome & original description: none
Cc028494	2	35.2	not assigned.not annotated	mercator4v7.0: not classified & original description: none
Cc028424	2	21.8.1.6.1	Cell wall organisation.cutin and suberin.cuticular lipid formation.alcohol-forming pathway.fatty acyl CoA reductase *(FAR)	mercator4v7.0: fatty acyl CoA reductase *(FAR) & original description: none
Cc027429	2	16.5.2.5	RNA homeostasis.mRNA silencing.transacting siRNA pathway.endoribonuclease *(DCL2)	mercator4v7.0: endoribonuclease *(DCL2) of transacting siRNA pathway & original description: none
Cc000884	2	11.1.3.4	Chromatin organisation.chromatin structure.structure modulation.chromatin architectural modulator *(HMGB9/10/11)	mercator4v7.0: chromatin architectural modulator *(HMGB9/10/11) & original description: none
Cc015127	2	10.11.2.3.1	Phytohormone action.signalling peptides.CRP (cysteine-rich-peptide) category.EPF/EPFL-peptide activity.EPF/EPFL-precursor polypeptide	mercator4v7.0: EPF/EPFL precursor polypeptide & original description: none
Cc011151	2	10.4.2.1.3.1	Phytohormone action.cytokinin.perception and signal transduction.histidine-aspartate phosphorelay signal transduction.response regulator activities.ARR A-type regulatory protein	mercator4v7.0: ARR A-type regulatory protein of cytokinin signalling & original description: none
Cc021807	2	35.2	not assigned.not annotated	mercator4v7.0: not classified & original description: none
Cc000426	2	35.2	not assigned.not annotated	mercator4v7.0: not classified & original description: none
Cc010144	2	14.5.2.4	RNA biosynthesis.DNA-binding transcriptional regulation.zinc-coordinating DNA-binding domain.SBP transcription factor	mercator4v7.0: SBP transcription factor & original description: none
Cc006905	2	35.2	not assigned.not annotated	mercator4v7.0: not classified & original description: none
Cc017052	2	14.5.10.2	RNA biosynthesis.DNA-binding transcriptional regulation.undefined DNA-binding domain.GRAS transcription factor	mercator4v7.0: GRAS transcription factor & original description: none
Cc026505	2	10.4.1.3	Phytohormone action.cytokinin.biosynthesis.cytokinin phosphoribohydrolase *(LOG)	mercator4v7.0: cytokinin phosphoribohydrolase *(LOG) & original description: none
Cc042376	2	35.2	not assigned.not annotated	mercator4v7.0: not classified & original description: none
Cc026756	2	35.2	not assigned.not annotated	mercator4v7.0: not classified & original description: none
Cc012000	2	17.1.3.2.2.3.6	Protein biosynthesis.ribosome biogenesis.small ribosomal subunit (SSU).SSU processome.pre-40S ribosomal subunit nuclear assembly.UtpB module.assembly factor *(UTP6)	mercator4v7.0: SSU processome assembly factor *(UTP6) & original description: none
Cc024291	2	15.6.2.4	RNA processing.RNA pseudouridylation.H/ACA snoRNP RNA pseudouridylation complex.core component *(NHP2)	mercator4v7.0: core component *(NHP2) of H/ACA snoRNP RNA pseudouridylation complex & original description: none
Cc011469	2	4.2.2.8.3.2	Amino acid metabolism.aspartate group amino acid biosynthesis.aspartate-derived amino acids.isoleucine biosynthesis.acetolactate synthase complex.regulatory subunit *(AIP1/3)	mercator4v7.0: regulatory subunit *(AIP1/3) of acetolactate synthase complex & original description: none
Cc045346	2	17.1.3.2.2.3.5	Protein biosynthesis.ribosome biogenesis.small ribosomal subunit (SSU).SSU processome.pre-40S ribosomal subunit nuclear assembly.UtpB module.assembly factor *(UTP1/PWP2)	mercator4v7.0: SSU processome assembly factor *(UTP1/PWP2) & original description: none
Cc039068	2	35.2	not assigned.not annotated	mercator4v7.0: not classified & original description: none
Cc020441	2	10.4.2.1.3.1	Phytohormone action.cytokinin.perception and signal transduction.histidine-aspartate phosphorelay signal transduction.response regulator activities.ARR A-type regulatory protein	mercator4v7.0: ARR A-type regulatory protein of cytokinin signalling & original description: none
Cc003647	2	35.2	not assigned.not annotated	mercator4v7.0: not classified & original description: none
Cc009269	2	18.11.1.1	Protein modification.methylation.lysine N-methyltransferase activities.SETD-type lysine N-methyltransferase	mercator4v7.0: SETD-type lysine N-methyltransferase & original description: none
Cc012475	2	6.3.3.3	Nucleotide metabolism.deoxynucleotides.catabolism.deoxyguanidine triphosphatase *(VEN4)	mercator4v7.0: deoxyguanidine triphosphatase & original description: none
Cc026692	2	35.2	not assigned.not annotated	mercator4v7.0: not classified & original description: none
Cc002650	2	16.1.4.1.9	RNA homeostasis.mRNA degradation.Exosome RNA surveillance complex.EXO9 core complex.component *(MTR3/RRP41L)	mercator4v7.0: component *(MTR3/RRP41L) of exosome EXO9 core complex & original description: none
Cc004743	2	35.2	not assigned.not annotated	mercator4v7.0: not classified & original description: none
Cc006403	2	17.6.1.3.27	Protein biosynthesis.organellar translation machinery.mitochondrial ribosome biogenesis.small ribosomal subunit proteome.component *(mS76)	mercator4v7.0: component *(mS76) of small mitoribosomal-subunit proteome & original description: none
Cc029697	2	23.5.1.2.1	Protein translocation.nucleus.nuclear pore complex (NPC).inner ring.scaffold nucleoporin *(NUP205)	mercator4v7.0: scaffold nucleoporin of nuclear pore complex *(NUP205) & original description: none
Cc023748	2	24.3.22	Solute transport.channel-mediated transport.non-specific cation channel *(PQL1)	mercator4v7.0: non-specific cation channel *(PQL1) & original description: none
Cc035974	2	35.2	not assigned.not annotated	mercator4v7.0: not classified & original description: none
Cc006012	2	24.2.5.3	Solute transport.carrier-mediated transport.TOC-type transporter superfamily.solute transporter	mercator4v7.0: solute transporter & original description: none
Cc008038	2	24.1.2.2.2	Solute transport.primary active transport.P-type ATPase superfamily.group-P2 ATPase activities.P2B-type calcium cation-transporting ATPase *(ACA)	mercator4v7.0: P2B-type calcium cation-transporting ATPase *(ACA) & original description: none
Cc046489	2	35.2	not assigned.not annotated	mercator4v7.0: not classified & original description: none
Cc034693	2	50.2.4	Enzyme classification.EC_2 transferases.EC_2-4 glycosyltransferase	mercator4v7.0: EC_2.4 glycosyltransferase & original description: none
Cc013273	2	35.2	not assigned.not annotated	mercator4v7.0: not classified & original description: none
Cc046140	2	50.2.1	Enzyme classification.EC_2 transferases.EC_2-1 transferase transferring one-carbon group	mercator4v7.0: EC_2.1 transferase transferring one-carbon group & original description: none
Cc011728	2	35.2	not assigned.not annotated	mercator4v7.0: not classified & original description: none
Cc044096	2	14.5.3.2.1	RNA biosynthesis.DNA-binding transcriptional regulation.helix-turn-helix DNA-binding domain.tryptophan-cluster structure.RADIALIS-type transcription factor	mercator4v7.0: RADIALIS-type transcription factor & original description: none
Cc047158	2	35.2	not assigned.not annotated	mercator4v7.0: not classified & original description: none
Cc011450	2	35.2	not assigned.not annotated	mercator4v7.0: not classified & original description: none
Cc005291	2	35.2	not assigned.not annotated	mercator4v7.0: not classified & original description: none
Cc006994	2	50.2.7	Enzyme classification.EC_2 transferases.EC_2-7 transferase transferring phosphorus-containing group	mercator4v7.0: EC_2.7 transferase transferring phosphorus-containing group & original description: none
Cc005186	2	10.4.2.1.2	Phytohormone action.cytokinin.perception and signal transduction.histidine-aspartate phosphorelay signal transduction.signal transducer *(AHP1/2/++)	mercator4v7.0: cytokinin signal transducer *(AHP1/2/++) & original description: none
Cc013947	2	35.2	not assigned.not annotated	mercator4v7.0: not classified & original description: none
Cc015764	2	35.2	not assigned.not annotated	mercator4v7.0: not classified & original description: none
Cc038958	2	18.14.2.10	Protein modification.protein folding.FKBP-type chaperone activities.peptidyl-prolyl cis-trans isomerase *(FKBP43/53)	mercator4v7.0: peptidyl-prolyl cis-trans isomerase *(FKBP43/53) & original description: none
Cc045190	2	35.2	not assigned.not annotated	mercator4v7.0: not classified & original description: none
Cc018441	2	35.2	not assigned.not annotated	mercator4v7.0: not classified & original description: none
Cc026934	2	35.2	not assigned.not annotated	mercator4v7.0: not classified & original description: none
Cc031487	2	35.2	not assigned.not annotated	mercator4v7.0: not classified & original description: none
Cc046741	2	15.5.4.1.1.4	RNA processing.tRNA modification.N6-threonylcarbamoyladenosine modification.N6-threonylcarbamoyladenosine biosynthesis.KEOPS/EKC threonylcarbamoyl-AMP synthase complex.regulatory component *(PCC1)	mercator4v7.0: regulatory component *(PCC1) of tRNA N6-threonylcarbamoylation KEOPS/EKC complex & original description: none
Cc022784	2	10.4.1.3	Phytohormone action.cytokinin.biosynthesis.cytokinin phosphoribohydrolase *(LOG)	mercator4v7.0: cytokinin phosphoribohydrolase *(LOG) & original description: none
Cc042791	2	35.2	not assigned.not annotated	mercator4v7.0: not classified & original description: none
Cc011482	2	35.2	not assigned.not annotated	mercator4v7.0: not classified & original description: none
Cc010683	2	19.2.2.10.3.3	Protein homeostasis.ubiquitin-proteasome system.ubiquitin-fold protein conjugation.U-Box E3 ubiquitin ligase activities.group-III.E3 ubiquitin ligase *(PUB22)	mercator4v7.0: E3 ubiquitin ligase & original description: none
Cc008748	2	14.5.7.5.5	RNA biosynthesis.DNA-binding transcriptional regulation.beta-hairpin exposed by alpha/beta-scaffold structure.WRKY transcription factor activity.regulatory protein *(JAV1)	mercator4v7.0: regulatory protein *(JAV1) of WRKY transcription factor activity & original description: none
Cc020259	2	10.1.4.1	Phytohormone action.abscisic acid.transport.abscisic acid transporter *(AIT)	mercator4v7.0: abscisic acid transporter *(AIT) & original description: none
Cc035048	2	10.4.1.3	Phytohormone action.cytokinin.biosynthesis.cytokinin phosphoribohydrolase *(LOG)	mercator4v7.0: cytokinin phosphoribohydrolase *(LOG) & original description: none
Cc028700	2	35.2	not assigned.not annotated	mercator4v7.0: not classified & original description: none
Cc007792	2	35.2	not assigned.not annotated	mercator4v7.0: not classified & original description: none
Cc029633	2	6.3.3.3	Nucleotide metabolism.deoxynucleotides.catabolism.deoxyguanidine triphosphatase *(VEN4)	mercator4v7.0: deoxyguanidine triphosphatase & original description: none
Cc044725	2	27.14.4.4	Multi-process regulation.MAP kinase cascade signalling.MAP3K-RAF/subgroup-A protein kinase activities.subgroup-A3 protein kinase *(ANP1/2/3)	mercator4v7.0: MAP3K protein kinase *(ANP1/2/3) & original description: none
Cc044329	2	14.3.3.4.2	RNA biosynthesis.RNA polymerase II-dependent transcription.transcription initiation.TFIIf basal transcription factor heterodimer.subunit beta	mercator4v7.0: subunit beta of TFIIf basal transcription factor complex & original description: none
Cc010455	2	11.3.2.8	Chromatin organisation.post-translational histone modification.histone acetylation.chaperone of histone deacetylase activity *(MSI4/5)	mercator4v7.0: chaperone of histone deacetylase activity *(MSI4/5) & original description: none
Cc008388	2	21.4.2.1	Cell wall organisation.cell wall proteins.expansin activities.alpha-class expansin	mercator4v7.0: alpha-class expansin & original description: none
Cc016177	2	23.5.2.2.1	Protein translocation.nucleus.nucleocytoplasmic transport.cargo adaptor activities.cargo adaptor protein *(IMP-alpha)	mercator4v7.0: nucleocytoplasmic transport cargo adaptor protein *(IMP-alpha) & original description: none
Cc030346	2	15.5.6.2.1	RNA processing.tRNA modification.queuosine modification.tRNA-guanine transglycosylase complex.catalytic component	mercator4v7.0: catalytic component of tRNA-guanine transglycosylase complex & original description: none
Cc028255	2	14.5.7.1	RNA biosynthesis.DNA-binding transcriptional regulation.beta-hairpin exposed by alpha/beta-scaffold structure.NAC transcription factor	mercator4v7.0: NAC transcription factor & original description: none
Cc024544	2	17.1.2.1.47	Protein biosynthesis.ribosome biogenesis.large ribosomal subunit (LSU).LSU proteome.component *(RPP2)	mercator4v7.0: component *(RPP2) of large ribosomal-subunit (LSU) proteome & original description: none
Cc011706	2	24.2.12.2	Solute transport.carrier-mediated transport.VIT-type metal cation transporter activities.metal cation transporter *(MEB)	mercator4v7.0: metal cation transporter *(MEB) & original description: none
Cc018125	2	50.3.2	Enzyme classification.EC_3 hydrolases.EC_3-2 glycosylase	mercator4v7.0: EC_3.2 glycosylase & original description: none
Cc045457	2	24.1.3.1.2	Solute transport.primary active transport.ABC-type transporter superfamily.ABC group-1 transporter activities.ABC1 subfamily-C transporter *(ABCC1/2/++)	mercator4v7.0: ABC1 subfamily-C transporter *(ABCC1/2/++) & original description: none
Cc045428	2	35.2	not assigned.not annotated	mercator4v7.0: not classified & original description: none
Cc021182	2	21.2.4.1	Cell wall organisation.hemicellulose.mixed-linked glucan.glycosyltransferase *(CSLB/CSLH)	mercator4v7.0: glycosyltransferase *(CSLB/CSLH) & original description: none
Cc024338	2	21.3.1.2.2	Cell wall organisation.pectin.homogalacturonan.modification and degradation.pectin status regulatory protein *(PMEI1/2/++)	mercator4v7.0: pectin status regulatory protein *(PMEI1/2/++) & original description: none
Cc035598	2	18.4.1.19.1.2	Protein modification.phosphorylation.TKL protein kinase activities.Lectin-type receptor-like protein kinase activities.G-Lectin protein kinase activity.SD-2 protein kinase	mercator4v7.0: SD-2 protein kinase & original description: none
Cc010964	2	17.1.2.1.34	Protein biosynthesis.ribosome biogenesis.large ribosomal subunit (LSU).LSU proteome.component *(eL31)	mercator4v7.0: component *(eL31) of large ribosomal-subunit (LSU) proteome & original description: none
Cc041410	2	35.2	not assigned.not annotated	mercator4v7.0: not classified & original description: none
Cc038266	2	5.2.5.1.1	Lipid metabolism.glycerolipid metabolism.phosphatidylserine biosynthesis.base-exchange pathway.base-exchange-type phosphatidylserine synthase	mercator4v7.0: base-exchange-type phosphatidylserine synthase & original description: none
Cc023337	2	5.2.5.1.1	Lipid metabolism.glycerolipid metabolism.phosphatidylserine biosynthesis.base-exchange pathway.base-exchange-type phosphatidylserine synthase	mercator4v7.0: base-exchange-type phosphatidylserine synthase & original description: none
Cc021073	2	35.2	not assigned.not annotated	mercator4v7.0: not classified & original description: none
Cc017522	2	35.2	not assigned.not annotated	mercator4v7.0: not classified & original description: none
Cc044026	2	17.1.2.2.1.14	Protein biosynthesis.ribosome biogenesis.large ribosomal subunit (LSU).LSU processome.pre-60S ribosomal subunit nuclear assembly.assembly factor *(RID3)	mercator4v7.0: pre-60S ribosomal subunit assembly factor *(RID3) & original description: none
Cc010606	2	24.2.1.3	Solute transport.carrier-mediated transport.DMT-type transporter superfamily.glutathione transporter *(CLT1/2/3)	mercator4v7.0: glutathione transporter *(CLT1/2/3) & original description: none
Cc031653	2	7.5.3	Coenzyme metabolism.tetrahydrofolate metabolism.bifunctional dihydropterin diphosphokinase and dihydropteroate synthase	mercator4v7.0: bifunctional dihydropterin diphosphokinase and dihydropteroate synthase & original description: none
Cc020439	2	10.4.2.1.3.1	Phytohormone action.cytokinin.perception and signal transduction.histidine-aspartate phosphorelay signal transduction.response regulator activities.ARR A-type regulatory protein	mercator4v7.0: ARR A-type regulatory protein of cytokinin signalling & original description: none
Cc026755	2	35.2	not assigned.not annotated	mercator4v7.0: not classified & original description: none
Cc018527	2	35.2	not assigned.not annotated	mercator4v7.0: not classified & original description: none
Cc038296	2	15.5.9.3	RNA processing.tRNA modification.tRNA ribonuclease activities.T2-type RNase *(RNS)	mercator4v7.0: T2-type RNase *(RNS) & original description: none
Cc011144	2	10.4.2.1.3.1	Phytohormone action.cytokinin.perception and signal transduction.histidine-aspartate phosphorelay signal transduction.response regulator activities.ARR A-type regulatory protein	mercator4v7.0: ARR A-type regulatory protein of cytokinin signalling & original description: none
Cc018231	2	16.6.1.4	RNA homeostasis.post-transcriptional regulator activities.C3H-ZF-type post-transcriptional regulator activity.regulatory protein *(C3H32)	mercator4v7.0: regulatory protein *(C3H32) of RNA homeostasis & original description: none
Cc028060	2	35.2	not assigned.not annotated	mercator4v7.0: not classified & original description: none
Cc021556	2	50.1.1	Enzyme classification.EC_1 oxidoreductases.EC_1-1 oxidoreductase acting on CH-OH group of donor	mercator4v7.0: EC_1.1 oxidoreductase acting on CH-OH group of donor & original description: none
Cc013586	2	50.1.12	Enzyme classification.EC_1 oxidoreductases.EC_1-13 oxidoreductase acting on single donor with incorporation of molecular oxygen (oxygenase)	mercator4v7.0: EC_1.13 oxidoreductase acting on single donor with incorporation of molecular oxygen (oxygenase) & original description: none
Cc042079	2	14.5.7.5.5	RNA biosynthesis.DNA-binding transcriptional regulation.beta-hairpin exposed by alpha/beta-scaffold structure.WRKY transcription factor activity.regulatory protein *(JAV1)	mercator4v7.0: regulatory protein *(JAV1) of WRKY transcription factor activity & original description: none
Cc023722	2	14.5.3.9.2.17	RNA biosynthesis.DNA-binding transcriptional regulation.helix-turn-helix DNA-binding domain.MYB transcription factor family.R2R3-MYB transcription factor family.subgroup-22/23 transcription factor	mercator4v7.0: MYB class-R2R3 subgroup-22/23 transcription factor & original description: none
Cc017335	2	35.2	not assigned.not annotated	mercator4v7.0: not classified & original description: none
Cc020435	2	10.4.2.1.3.1	Phytohormone action.cytokinin.perception and signal transduction.histidine-aspartate phosphorelay signal transduction.response regulator activities.ARR A-type regulatory protein	mercator4v7.0: ARR A-type regulatory protein of cytokinin signalling & original description: none
Cc023202	2	35.2	not assigned.not annotated	mercator4v7.0: not classified & original description: none
Cc043224	2	35.2	not assigned.not annotated	mercator4v7.0: not classified & original description: none
Cc026836	2	35.2	not assigned.not annotated	mercator4v7.0: not classified & original description: none
Cc021767	2	50.3.6	Enzyme classification.EC_3 hydrolases.EC_3-6 hydrolase acting on acid anhydride	mercator4v7.0: EC_3.6 hydrolase acting on acid anhydride & original description: none
Cc020179	2	3.2.2.2	Carbohydrate metabolism.starch metabolism.biosynthesis.plastidial phosphoglucomutase *(PGM)	mercator4v7.0: plastidial phosphoglucomutase *(PGM) & original description: none
Cc004028	2	15.2.1.1.7	RNA processing.pre-RNA group-I/-II intron splicing.PPR-type RNA splicing factor activities.mitochondrial PPR-type RNA splicing factor activities.RNA splicing factor *(MID1)	mercator4v7.0: RNA splicing factor *(MID1) & original description: none
Cc004772	2	35.2	not assigned.not annotated	mercator4v7.0: not classified & original description: none
Cc045554	2	14.5.3.9.2.19	RNA biosynthesis.DNA-binding transcriptional regulation.helix-turn-helix DNA-binding domain.MYB transcription factor family.R2R3-MYB transcription factor family.subgroup transcription factor *(MYB5)	mercator4v7.0: MYB class-R2R3 transcription factor *(MYB5) & original description: none
Cc009691	2	17.1.1.10.14	Protein biosynthesis.ribosome biogenesis.rRNA maturation.rRNA methylation.MRM2-type rRNA methyltransferase	mercator4v7.0: MRM2-type rRNA methyltransferase & original description: none
Cc006542	2	35.2	not assigned.not annotated	mercator4v7.0: not classified & original description: none
Cc042139	2	35.2	not assigned.not annotated	mercator4v7.0: not classified & original description: none
Cc044860	2	11.5.2.4	Chromatin organisation.epigenetic state regulation.RNA-independent DNA methylation.DNA chromomethylase *(CMT1/2/3)	mercator4v7.0: DNA chromomethylase *(CMT1/2/3) & original description: none
Cc008741	2	17.6.1.3.4	Protein biosynthesis.organellar translation machinery.mitochondrial ribosome biogenesis.small ribosomal subunit proteome.component *(uS5m)	mercator4v7.0: component *(uS5m) of small mitoribosomal-subunit proteome & original description: none
Cc022019	2	16.3.7.3	RNA homeostasis.mitochondrial mRNA homeostasis.mRNA degradosome.endoribonuclease *(MNU)	mercator4v7.0: endoribonuclease *(MNU) & original description: none
Cc001401	2	18.14.2.10	Protein modification.protein folding.FKBP-type chaperone activities.peptidyl-prolyl cis-trans isomerase *(FKBP43/53)	mercator4v7.0: peptidyl-prolyl cis-trans isomerase *(FKBP43/53) & original description: none
Cc016318	2	11.5.2.4	Chromatin organisation.epigenetic state regulation.RNA-independent DNA methylation.DNA chromomethylase *(CMT1/2/3)	mercator4v7.0: DNA chromomethylase *(CMT1/2/3) & original description: none
Cc015310	2	50.2.7	Enzyme classification.EC_2 transferases.EC_2-7 transferase transferring phosphorus-containing group	mercator4v7.0: EC_2.7 transferase transferring phosphorus-containing group & original description: none
Cc022132	2	17.1.2.1.42	Protein biosynthesis.ribosome biogenesis.large ribosomal subunit (LSU).LSU proteome.component *(eL40)	mercator4v7.0: component *(eL40) of large ribosomal-subunit (LSU) proteome & original description: none
Cc021400	2	14.5.10.7	RNA biosynthesis.DNA-binding transcriptional regulation.undefined DNA-binding domain.ALOG transcription factor	mercator4v7.0: ALOG transcription factor & original description: none
Cc018079	2	18.13.3.2	Protein modification.cysteine disulfide formation.mitochondrion.disulfide carrier protein *(MIA40)	mercator4v7.0: disulfide carrier protein *(MIA40) & original description: none
Cc026122	2	50.1.5	Enzyme classification.EC_1 oxidoreductases.EC_1-5 oxidoreductase acting on CH-NH group of donor	mercator4v7.0: EC_1.5 oxidoreductase acting on CH-NH group of donor & original description: none
Cc027833	2	35.2	not assigned.not annotated	mercator4v7.0: not classified & original description: none
Cc017391	2	15.6.2.1	RNA processing.RNA pseudouridylation.H/ACA snoRNP RNA pseudouridylation complex.pseudouridine synthase component *(Nap57/CBF5)	mercator4v7.0: pseudouridine synthase component *(Nap57/CBF5) of H/ACA snoRNP RNA pseudouridylation complex & original description: none
Cc029591	2	50.2.7	Enzyme classification.EC_2 transferases.EC_2-7 transferase transferring phosphorus-containing group	mercator4v7.0: EC_2.7 transferase transferring phosphorus-containing group & original description: none
Cc042813	2	35.2	not assigned.not annotated	mercator4v7.0: not classified & original description: none
Cc010290	2	35.2	not assigned.not annotated	mercator4v7.0: not classified & original description: none
Cc028152	2	9.2.1.2	Redox homeostasis.glutathione-based redox regulation.glutathione biosynthesis.glutathione synthetase *(GSH2)	mercator4v7.0: glutathione synthetase *(GSH2) & original description: none
Cc012233	2	35.2	not assigned.not annotated	mercator4v7.0: not classified & original description: none
Cc027733	2	27.8.1.6.1	Multi-process regulation.calcium homeostasis.Ca2+-dependent signalling.CBL-CIPK calcium sensor and kinase pathways.calcium sensor *(CBL)	mercator4v7.0: calcium sensor *(CBL) & original description: none
Cc012554	2	11.4.8.2.2	Chromatin organisation.nucleosome remodeling.other chromatin remodeling activities.SSO1653-catalytic domain group.chromatin remodeling factor *(CHR39)	mercator4v7.0: chromatin remodeling factor *(CHR39) & original description: none
Cc011444	2	35.2	not assigned.not annotated	mercator4v7.0: not classified & original description: none
Cc047341	2	5.2.11.2.2.3	Lipid metabolism.glycerolipid metabolism.glycerolipid degradation.phospholipase activities.phospholipase A2 activities.phospholipase-A2 *(pPLA2-II)	mercator4v7.0: phospholipase-A2 *(pPLA2-II)) & original description: none
Cc002577	2	17.1.3.1.14	Protein biosynthesis.ribosome biogenesis.small ribosomal subunit (SSU).SSU proteome.component *(uS10)	mercator4v7.0: component *(uS10) of small ribosomal-subunit (SSU) proteome & original description: none
Cc001024	2	35.2	not assigned.not annotated	mercator4v7.0: not classified & original description: none
Cc006332	2	29.6.1.1	Plant organogenesis.cellular growth coordination.cell wall mechanical status.cell surface receptor *(AtRLP4)	mercator4v7.0: cell surface receptor *(AtRLP4) & original description: none
Cc008607	2	50.3.1	Enzyme classification.EC_3 hydrolases.EC_3-1 hydrolase acting on ester bond	mercator4v7.0: EC_3.1 hydrolase acting on ester bond & original description: none
Cc007066	2	21.3.1.2.1	Cell wall organisation.pectin.homogalacturonan.modification and degradation.pectin methylesterase	mercator4v7.0: pectin methylesterase & original description: none
Cc012208	2	50.2.7	Enzyme classification.EC_2 transferases.EC_2-7 transferase transferring phosphorus-containing group	mercator4v7.0: EC_2.7 transferase transferring phosphorus-containing group & original description: none
Cc025999	2	24.2.13.27	Solute transport.carrier-mediated transport.MTCC-type transporter activities.solute transporter	mercator4v7.0: MtcC-type solute transporter & original description: none
Cc000131	2	15.5.6.1	RNA processing.tRNA modification.queuosine modification.queuosine monophosphate hydrolase	mercator4v7.0: queuosine monophosphate hydrolase & original description: none
Cc030214	2	17.1.3.2.2.5.2	Protein biosynthesis.ribosome biogenesis.small ribosomal subunit (SSU).SSU processome.pre-40S ribosomal subunit nuclear assembly.RNA stabilisation.assembly factor *(RRP5)	mercator4v7.0: SSU processome assembly factor *(RRP5) & original description: none
Cc046679	2	14.7.5.2	RNA biosynthesis.organellar gene expression machinery.mitochondrial nucleoid organization.regulatory protein *(SBA)	mercator4v7.0: regulatory protein *(SBA) of mitochondrial nucleoid organization & original description: none
Cc006541	2	11.5.1.1.7	Chromatin organisation.epigenetic state regulation.RNA-directed DNA methylation (RdDM) pathway.RNA polymerase-IV branch (siRNA generation).regulatory factor *(ZMP)	mercator4v7.0: regulatory factor *(ZMP) of RNA polymerase-IV-dependent activity & original description: none
Cc045512	2	35.2	not assigned.not annotated	mercator4v7.0: not classified & original description: none
Cc013570	2	17.1.2.2.2.4	Protein biosynthesis.ribosome biogenesis.large ribosomal subunit (LSU).LSU processome.pre-60S ribosomal subunit nuclear export.ATP-dependent export factor *(MDN1)	mercator4v7.0: LSU ribosomal large subunit export factor *(MDN1) & original description: none
Cc028670	2	15.7.3.3.19	RNA processing.organelle RNA modification.C-to-U RNA editing.PPR-type RNA editing factor activities.RNA editing factor *(POCO1)	mercator4v7.0: RNA editing factor *(POCO1) & original description: none
Cc034746	2	35.2	not assigned.not annotated	mercator4v7.0: not classified & original description: none
Cc033064	2	14.5.7.7.2	RNA biosynthesis.DNA-binding transcriptional regulation.beta-hairpin exposed by alpha/beta-scaffold structure.TCP transcription factor activity.transcriptional repressor *(NZZ/SPL)	mercator4v7.0: transcriptional repressor *(NZZ/SPL) & original description: none
Cc025413	2	35.2	not assigned.not annotated	mercator4v7.0: not classified & original description: none
Cc006811	2	23.5.2.1.1	Protein translocation.nucleus.nucleocytoplasmic transport.nuclear transport receptor activities.import karyopherin *(IMB1)	mercator4v7.0: nucleocytoplasmic import karyopherin *(IMB1) & original description: none
Cc003309	2	12.1.3.4.1	Cell division.DNA replication.elongation.DNA-tracking platform.sliding clamp protein *(PCNA)	mercator4v7.0: sliding clamp protein *(PCNA) & original description: none
Cc044127	2	17.1.3.2.3.1	Protein biosynthesis.ribosome biogenesis.small ribosomal subunit (SSU).SSU processome.pre-40S ribosomal subunit nuclear export.export factor *(Ltv1)	mercator4v7.0: pre-40S ribosomal-subunit proteome nuclear export factor *(Ltv1) & original description: none
Cc031451	2	35.2	not assigned.not annotated	mercator4v7.0: not classified & original description: none
Cc030650	2	17.1.1.10.4.3	Protein biosynthesis.ribosome biogenesis.rRNA maturation.rRNA methylation.C/D small nucleolar ribonucleoprotein (snoRNP) rRNA methylation complex.scaffold component *(Nop58)	mercator4v7.0: scaffold component *(Nop58) of snoRNP rRNA methylation complex & original description: none
Cc024768	2	10.5.2.4.2	Phytohormone action.ethylene.perception and signal transduction.EIN3 transcription factor activity.substrate adaptor *(EBF) of SCF E3 ubiquitin ligase activity	mercator4v7.0: substrate adaptor *(EBF) of SCF E3 ubiquitin ligase complex & original description: none
Cc023807	2	50.2.4	Enzyme classification.EC_2 transferases.EC_2-4 glycosyltransferase	mercator4v7.0: EC_2.4 glycosyltransferase & original description: none
Cc012624	2	17.1.3.2.1.8	Protein biosynthesis.ribosome biogenesis.small ribosomal subunit (SSU).SSU processome.SSU processome assembly.assembly factor *(Rrp9/YAO1)	mercator4v7.0: SSU processome assembly factor *(RRP9/YAO1) & original description: none
Cc026987	2	35.2	not assigned.not annotated	mercator4v7.0: not classified & original description: none
Cc025043	2	17.1.1.10.22	Protein biosynthesis.ribosome biogenesis.rRNA maturation.rRNA methylation.NSUN-group-III rRNA methyltransferase *(NOP2)	mercator4v7.0: rRNA methyltransferase *(NOP2) & original description: none
Cc045975	2	35.2	not assigned.not annotated	mercator4v7.0: not classified & original description: none
Cc022201	2	20.7.4	Cytoskeleton organisation.endoplasmic reticulum (ER) - cell/organelle membrane contact.contact site protein *(VAP27)	mercator4v7.0: contact site protein *(VAP27) of ER-cytoskeleton-plasmamembrane interface & original description: none
Cc017523	2	35.2	not assigned.not annotated	mercator4v7.0: not classified & original description: none
Cc020220	2	6.2.1.6	Nucleotide metabolism.pyrimidines.de novo biosynthesis.CTP synthetase *(CTPS)	mercator4v7.0: CTP synthetase *(CTPS) & original description: none
Cc011146	2	10.4.2.1.3.1	Phytohormone action.cytokinin.perception and signal transduction.histidine-aspartate phosphorelay signal transduction.response regulator activities.ARR A-type regulatory protein	mercator4v7.0: ARR A-type regulatory protein of cytokinin signalling & original description: none
Cc003661	2	5.2.11.2.2.1	Lipid metabolism.glycerolipid metabolism.glycerolipid degradation.phospholipase activities.phospholipase A2 activities.phospholipase-A2 *(sPLA2)	mercator4v7.0: phospholipase-A2 *(sPLA2)) & original description: none
Cc020914	2	50.1.12	Enzyme classification.EC_1 oxidoreductases.EC_1-13 oxidoreductase acting on single donor with incorporation of molecular oxygen (oxygenase)	mercator4v7.0: EC_1.13 oxidoreductase acting on single donor with incorporation of molecular oxygen (oxygenase) & original description: none
Cc012538	2	22.1.2.1.2	Vesicle trafficking.anterograde trafficking.protein cargo receptor activities.P24 GPI-anchor protein cargo receptor complex.component *(p24-delta	mercator4v7.0: component *(p24-delta) of GPI-anchor protein cargo receptor complex & original description: none
Cc022052	2	35.2	not assigned.not annotated	mercator4v7.0: not classified & original description: none
Cc046472	2	35.2	not assigned.not annotated	mercator4v7.0: not classified & original description: none
Cc041668	2	35.2	not assigned.not annotated	mercator4v7.0: not classified & original description: none
Cc015465	2	10.4.1.3	Phytohormone action.cytokinin.biosynthesis.cytokinin phosphoribohydrolase *(LOG)	mercator4v7.0: cytokinin phosphoribohydrolase *(LOG) & original description: none
Cc033522	2	14.5.1.1.1.2	RNA biosynthesis.DNA-binding transcriptional regulation.basic DNA-binding domain.basic leucine zipper (bZIP) domain.bZIP class-A transcription factor activity.transcriptional co-regulator *(AFP1)	mercator4v7.0: transcriptional co-regulator *(AFP1) & original description: none
Cc044010	2	35.2	not assigned.not annotated	mercator4v7.0: not classified & original description: none
Cc037204	2	35.2	not assigned.not annotated	mercator4v7.0: not classified & original description: none
Cc013820	2	15.6.2.1	RNA processing.RNA pseudouridylation.H/ACA snoRNP RNA pseudouridylation complex.pseudouridine synthase component *(Nap57/CBF5)	mercator4v7.0: pseudouridine synthase component *(Nap57/CBF5) of H/ACA snoRNP RNA pseudouridylation complex & original description: none
Cc042049	2	35.2	not assigned.not annotated	mercator4v7.0: not classified & original description: none
Cc028451	2	50.2.7	Enzyme classification.EC_2 transferases.EC_2-7 transferase transferring phosphorus-containing group	mercator4v7.0: EC_2.7 transferase transferring phosphorus-containing group & original description: none
Cc024748	2	35.2	not assigned.not annotated	mercator4v7.0: not classified & original description: none
Cc020488	2	35.2	not assigned.not annotated	mercator4v7.0: not classified & original description: none
Cc044754	2	35.2	not assigned.not annotated	mercator4v7.0: not classified & original description: none
Cc023482	2	35.2	not assigned.not annotated	mercator4v7.0: not classified & original description: none
Cc006439	2	27.5.4	Multi-process regulation.ROP-GTPase regulatory system.guanine nucleotide dissociation inhibitor *(RopGDI)	mercator4v7.0: guanine nucleotide dissociation inhibitor *(RopGDI) & original description: none
Cc006710	2	50.3.1	Enzyme classification.EC_3 hydrolases.EC_3-1 hydrolase acting on ester bond	mercator4v7.0: EC_3.1 hydrolase acting on ester bond & original description: none
Cc009248	2	50.1.11	Enzyme classification.EC_1 oxidoreductases.EC_1-11 oxidoreductase acting on peroxide as acceptor	mercator4v7.0: EC_1.11 oxidoreductase acting on peroxide as acceptor & original description: none
Cc029994	2	17.1.2.2.1.8	Protein biosynthesis.ribosome biogenesis.large ribosomal subunit (LSU).LSU processome.pre-60S ribosomal subunit nuclear assembly.assembly factor *(NOP16)	mercator4v7.0: pre-60S ribosomal subunit assembly factor *(NOP16) & original description: none
Cc022210	2	16.6.5.1	RNA homeostasis.post-transcriptional regulator activities.other posttranscriptional regulator activities.RGG-type post-transcriptional regulator *(RGG)	mercator4v7.0: RGG-type post-transcriptional regulator *(RGG) & original description: none
Cc002298	2	14.5.1.1.12	RNA biosynthesis.DNA-binding transcriptional regulation.basic DNA-binding domain.basic leucine zipper (bZIP) domain.bZIP class-L transcription factor	mercator4v7.0: bZIP class-L transcription factor & original description: none
Cc033082	2	35.2	not assigned.not annotated	mercator4v7.0: not classified & original description: none
Cc018941	2	50.1.2	Enzyme classification.EC_1 oxidoreductases.EC_1-2 oxidoreductase acting on aldehyde or oxo group of donor	mercator4v7.0: EC_1.2 oxidoreductase acting on aldehyde or oxo group of donor & original description: none
Cc029291	2	16.7.5	RNA homeostasis.mRNA stress granule formation.mRNA helicase *(RH31)	mercator4v7.0: mRNA helicase *(RH31) & original description: none
Cc002151	2	11.3.2.4	Chromatin organisation.post-translational histone modification.histone acetylation.HD2-type histone deacetylase *(HD2/HDT)	mercator4v7.0: HD2-type histone deacetylase *(HD2/HDT) & original description: none
Cc004082	2	12.1.5.3.4	Cell division.DNA replication.telomere replication.telomeric dsDNA-binding activities.dsDNA-binding protein *(TRFL10)	mercator4v7.0: telomeric dsDNA-binding protein *(TRFL10) & original description: none
Cc015944	2	24.2.9.1	Solute transport.carrier-mediated transport.MATE-type transporter activities.metabolite transporter *(DTX1/2/++)	mercator4v7.0: metabolite transporter *(DTX1/2/++) & original description: none
Cc013587	2	35.2	not assigned.not annotated	mercator4v7.0: not classified & original description: none
Cc028026	2	17.6.1.2.38	Protein biosynthesis.organellar translation machinery.mitochondrial ribosome biogenesis.large ribosomal subunit proteome.component *(mL102)	mercator4v7.0: component *(mL102) of large mitoribosomal-subunit proteome & original description: none
Cc039883	2	35.2	not assigned.not annotated	mercator4v7.0: not classified & original description: none
Cc009033	2	19.1.8.1	Protein homeostasis.protein quality control.mitochondrial chaperonin system.molecular chaperone *(mtHsp60)	mercator4v7.0: molecular chaperone *(mtHsp60) & original description: none
Cc003006	2	19.1.3.1	Protein homeostasis.protein quality control.mitochondrial Hsp70 chaperone system.chaperone *(mtHsc70)	mercator4v7.0: chaperone *(mtHsc70)) & original description: none
Cc014337	2	17.1.1.10.20	Protein biosynthesis.ribosome biogenesis.rRNA maturation.rRNA methylation.RlmN-type rRNA methyltransferase	mercator4v7.0: RlmN-type rRNA methyltransferase & original description: none
Cc009163	2	14.7.5.2	RNA biosynthesis.organellar gene expression machinery.mitochondrial nucleoid organization.regulatory protein *(SBA)	mercator4v7.0: regulatory protein *(SBA) of mitochondrial nucleoid organization & original description: none
Cc021805	2	23.2.1.2	Protein translocation.mitochondrion.outer mitochondrion membrane TOM translocation system.receptor component *(Tom22)	mercator4v7.0: receptor component *(Tom22) of outer mitochondrion membrane TOM translocation system & original description: none
Cc027756	2	35.2	not assigned.not annotated	mercator4v7.0: not classified & original description: none
Cc037595	2	50.1.13	Enzyme classification.EC_1 oxidoreductases.EC_1-14 oxidoreductase acting on paired donor with incorporation or reduction of molecular oxygen	mercator4v7.0: EC_1.14 oxidoreductase acting on paired donor with incorporation or reduction of molecular oxygen & original description: none
Cc017184	2	18.8.1	Protein modification.S-glutathionylation.glutaredoxin	mercator4v7.0: glutaredoxin & original description: none
Cc005166	2	50.1.1	Enzyme classification.EC_1 oxidoreductases.EC_1-1 oxidoreductase acting on CH-OH group of donor	mercator4v7.0: EC_1.1 oxidoreductase acting on CH-OH group of donor & original description: none
Cc012164	2	35.2	not assigned.not annotated	mercator4v7.0: not classified & original description: none
Cc006609	2	50.3.1	Enzyme classification.EC_3 hydrolases.EC_3-1 hydrolase acting on ester bond	mercator4v7.0: EC_3.1 hydrolase acting on ester bond & original description: none
Cc002302	2	16.8.3.1	RNA homeostasis.RNA transport.cell-to-cell transport.mRNA transport protein *(ROC)	mercator4v7.0: mRNA transport protein *(ROC) & original description: none
Cc020438	2	10.4.2.1.3.1	Phytohormone action.cytokinin.perception and signal transduction.histidine-aspartate phosphorelay signal transduction.response regulator activities.ARR A-type regulatory protein	mercator4v7.0: ARR A-type regulatory protein of cytokinin signalling & original description: none
Cc005515	2	35.2	not assigned.not annotated	mercator4v7.0: not classified & original description: none
Cc010853	2	17.1.3.2.3.3	Protein biosynthesis.ribosome biogenesis.small ribosomal subunit (SSU).SSU processome.pre-40S ribosomal subunit nuclear export.assembly factor *(TSR1)	mercator4v7.0: assembly factor *(TSR1) of pre-40S ribosomal subunit & original description: none
Cc030271	2	35.2	not assigned.not annotated	mercator4v7.0: not classified & original description: none
Cc018313	2	17.1.2.1.13	Protein biosynthesis.ribosome biogenesis.large ribosomal subunit (LSU).LSU proteome.component *(eL14)	mercator4v7.0: component *(eL14) of large ribosomal-subunit (LSU) proteome & original description: none
Cc023811	2	35.2	not assigned.not annotated	mercator4v7.0: not classified & original description: none
Cc002759	2	35.2	not assigned.not annotated	mercator4v7.0: not classified & original description: none
Cc020054	2	17.1.2.1.46	Protein biosynthesis.ribosome biogenesis.large ribosomal subunit (LSU).LSU proteome.component *(RPP1)	mercator4v7.0: component *(RPP1) of large ribosomal-subunit (LSU) proteome & original description: none
Cc011682	2	17.1.2.1.12	Protein biosynthesis.ribosome biogenesis.large ribosomal subunit (LSU).LSU proteome.component *(uL13)	mercator4v7.0: component *(uL13) of large ribosomal-subunit (LSU) proteome & original description: none
Cc047461	2	17.1.2.1.27	Protein biosynthesis.ribosome biogenesis.large ribosomal subunit (LSU).LSU proteome.component *(uL24)	mercator4v7.0: component *(uL24) of large ribosomal-subunit (LSU) proteome & original description: none
Cc005347	2	17.1.2.1.18	Protein biosynthesis.ribosome biogenesis.large ribosomal subunit (LSU).LSU proteome.component *(uL18)	mercator4v7.0: component *(uL18) of large ribosomal-subunit (LSU) proteome & original description: none
Cc007039	2	12.2.4.1.1.1.2	Cell division.cell cycle organisation.metaphase to anaphase transition.Anaphase-Promoting Complex/Cyclosome (APC/C)-dependent ubiquitination.APC/C E3 ubiquitin ligase complex.platform subcomplex.component *(APC4)	mercator4v7.0: component *(APC4) of (APC/C)-dependent ubiquitination platform subcomplex & original description: none
Cc029996	2	35.2	not assigned.not annotated	mercator4v7.0: not classified & original description: none
Cc030089	2	35.2	not assigned.not annotated	mercator4v7.0: not classified & original description: none
Cc002127	2	17.1.2.1.1	Protein biosynthesis.ribosome biogenesis.large ribosomal subunit (LSU).LSU proteome.component *(uL1)	mercator4v7.0: component *(uL1) of large ribosomal-subunit (LSU) proteome & original description: none
Cc020609	2	35.2	not assigned.not annotated	mercator4v7.0: not classified & original description: none
Cc005259	2	17.1.2.1.13	Protein biosynthesis.ribosome biogenesis.large ribosomal subunit (LSU).LSU proteome.component *(eL14)	mercator4v7.0: component *(eL14) of large ribosomal-subunit (LSU) proteome & original description: none
Cc002692	2	17.1.1.10.4.3	Protein biosynthesis.ribosome biogenesis.rRNA maturation.rRNA methylation.C/D small nucleolar ribonucleoprotein (snoRNP) rRNA methylation complex.scaffold component *(Nop58)	mercator4v7.0: scaffold component *(Nop58) of snoRNP rRNA methylation complex & original description: none
Cc016394	2	17.1.1.1.1	Protein biosynthesis.ribosome biogenesis.rRNA maturation.rRNA transcription control.regulatory protein *(NCL)	mercator4v7.0: regulatory protein *(NCL) of rRNA transcription & original description: none
Cc012746	2	50.1.13	Enzyme classification.EC_1 oxidoreductases.EC_1-14 oxidoreductase acting on paired donor with incorporation or reduction of molecular oxygen	mercator4v7.0: EC_1.14 oxidoreductase acting on paired donor with incorporation or reduction of molecular oxygen & original description: none
Cc006011	2	17.1.2.1.26	Protein biosynthesis.ribosome biogenesis.large ribosomal subunit (LSU).LSU proteome.component *(eL24)	mercator4v7.0: component *(eL24) of large ribosomal-subunit (LSU) proteome & original description: none
Cc045862	2	14.5.1.1.13	RNA biosynthesis.DNA-binding transcriptional regulation.basic DNA-binding domain.basic leucine zipper (bZIP) domain.bZIP class-S/SE transcription factor	mercator4v7.0: bZIP class-S/SE transcription factor & original description: none
Cc035670	2	17.1.2.1.2	Protein biosynthesis.ribosome biogenesis.large ribosomal subunit (LSU).LSU proteome.component *(uL2)	mercator4v7.0: component *(uL2) of large ribosomal-subunit (LSU) proteome & original description: none
Cc025419	2	19.1.3.1	Protein homeostasis.protein quality control.mitochondrial Hsp70 chaperone system.chaperone *(mtHsc70)	mercator4v7.0: chaperone *(mtHsc70)) & original description: none
Cc026607	2	17.1.3.1.5	Protein biosynthesis.ribosome biogenesis.small ribosomal subunit (SSU).SSU proteome.component *(uS4)	mercator4v7.0: component *(uS4) of small ribosomal-subunit (SSU) proteome & original description: none
Cc000084	2	17.1.2.1.38	Protein biosynthesis.ribosome biogenesis.large ribosomal subunit (LSU).LSU proteome.component *(eL36)	mercator4v7.0: component *(eL36) of large ribosomal-subunit (LSU) proteome & original description: none
Cc033081	2	35.2	not assigned.not annotated	mercator4v7.0: not classified & original description: none
Cc002939	2	35.2	not assigned.not annotated	mercator4v7.0: not classified & original description: none
Cc008315	2	15.6.2.2	RNA processing.RNA pseudouridylation.H/ACA snoRNP RNA pseudouridylation complex.core component *(GAR1)	mercator4v7.0: core component *(GAR1) of H/ACA snoRNP RNA pseudouridylation complex & original description: none
Cc008902	2	35.2	not assigned.not annotated	mercator4v7.0: not classified & original description: none
Cc018735	2	21.8.3.1	Cell wall organisation.cutin and suberin.biosynthesis regulation.transcription factor *(SHN)	mercator4v7.0: cutin and suberin biosynthesis transcription factor *(SHN) & original description: none
Cc005562	2	19.1.3.3	Protein homeostasis.protein quality control.mitochondrial Hsp70 chaperone system.nucleotide exchange function co-chaperone *(MGE1/2)	mercator4v7.0: nucleotide exchange function co-chaperone *(MGE1/2) & original description: none
Cc027866	2	35.2	not assigned.not annotated	mercator4v7.0: not classified & original description: none
Cc032608	2	19.2.2.8.2.18	Protein homeostasis.ubiquitin-proteasome system.ubiquitin-fold protein conjugation.RING E3 ubiquitin ligase activities.RING-HC-class.E3 ubiquitin ligase *(AIRP2/4)	mercator4v7.0: E3 ubiquitin ligase *(AIRP2/4) & original description: none
Cc010924	2	35.2	not assigned.not annotated	mercator4v7.0: not classified & original description: none
Cc032198	2	24.2.1.5	Solute transport.carrier-mediated transport.DMT-type transporter superfamily.solute transporter *(UmamiT1/2/++)	mercator4v7.0: solute transporter *(UmamiT1/2/++) & original description: none
Cc008749	2	35.2	not assigned.not annotated	mercator4v7.0: not classified & original description: none
Cc036276	2	15.5.10.3.1.1	RNA processing.tRNA modification.tRNA editing.uridylation.tRNA dihydrouridine synthase activities.tRNA dihydrouridine synthase	mercator4v7.0: tRNA dihydrouridine synthase & original description: none
Cc001681	2	35.2	not assigned.not annotated	mercator4v7.0: not classified & original description: none
Cc011147	2	16.6.3.1	RNA homeostasis.post-transcriptional regulator activities.CID-type posttranscriptional regulator activity.CID group-A posttranscriptional regulator *(CID1/2)	mercator4v7.0: CID group-A posttranscriptional regulator *(CID1/2) & original description: none
Cc003541	2	35.2	not assigned.not annotated	mercator4v7.0: not classified & original description: none
Cc026144	2	14.1.1.5	RNA biosynthesis.DNA-dependent RNA polymerase complexes.RNA polymerase I complex.component *(NRPA7)	mercator4v7.0: component *(NRPA7) of RNA polymerase I complex & original description: none
Cc044585	2	17.1.2.1.46	Protein biosynthesis.ribosome biogenesis.large ribosomal subunit (LSU).LSU proteome.component *(RPP1)	mercator4v7.0: component *(RPP1) of large ribosomal-subunit (LSU) proteome & original description: none
Cc018437	2	6.2.1.6	Nucleotide metabolism.pyrimidines.de novo biosynthesis.CTP synthetase *(CTPS)	mercator4v7.0: CTP synthetase *(CTPS) & original description: none
Cc005903	2	35.2	not assigned.not annotated	mercator4v7.0: not classified & original description: none
Cc001360	2	50.1.13	Enzyme classification.EC_1 oxidoreductases.EC_1-14 oxidoreductase acting on paired donor with incorporation or reduction of molecular oxygen	mercator4v7.0: EC_1.14 oxidoreductase acting on paired donor with incorporation or reduction of molecular oxygen & original description: none
Cc022676	2	35.2	not assigned.not annotated	mercator4v7.0: not classified & original description: none
Cc025447	2	23.2.1.4	Protein translocation.mitochondrion.outer mitochondrion membrane TOM translocation system.receptor component *(OM64)	mercator4v7.0: receptor component *(OM64) of outer mitochondrion membrane TOM translocation system & original description: none
Cc002306	2	35.2	not assigned.not annotated	mercator4v7.0: not classified & original description: none
Cc046200	2	35.2	not assigned.not annotated	mercator4v7.0: not classified & original description: none
Cc016491	2	17.1.2.1.34	Protein biosynthesis.ribosome biogenesis.large ribosomal subunit (LSU).LSU proteome.component *(eL31)	mercator4v7.0: component *(eL31) of large ribosomal-subunit (LSU) proteome & original description: none
Cc005864	2	17.1.2.1.23	Protein biosynthesis.ribosome biogenesis.large ribosomal subunit (LSU).LSU proteome.component *(uL22)	mercator4v7.0: component *(uL22) of large ribosomal-subunit (LSU) proteome & original description: none
Cc011755	2	23.2.1.1	Protein translocation.mitochondrion.outer mitochondrion membrane TOM translocation system.channel-forming component *(Tom40)	mercator4v7.0: channel-forming component *(Tom40) of outer mitochondrion membrane TOM translocation system & original description: none
Cc045802	2	35.2	not assigned.not annotated	mercator4v7.0: not classified & original description: none
Cc022839	2	27.5.5.1	Multi-process regulation.ROP-GTPase regulatory system.ROP GTPase effector activities.GTPase effector *(RIP)	mercator4v7.0: GTPase effector *(RIP) & original description: none
Cc037601	2	50.2.4	Enzyme classification.EC_2 transferases.EC_2-4 glycosyltransferase	mercator4v7.0: EC_2.4 glycosyltransferase & original description: none
Cc018219	2	35.2	not assigned.not annotated	mercator4v7.0: not classified & original description: none
Cc024231	2	24.2.3.4.8	Solute transport.carrier-mediated transport.APC-type transporter superfamily.AAAP-type transporter activities.amino acid transporter *(AVT6)	mercator4v7.0: amino acid transporter *(AVT6) & original description: none
Cc035213	2	50.2.3	Enzyme classification.EC_2 transferases.EC_2-3 acyltransferase	mercator4v7.0: EC_2.3 acyltransferase & original description: none
Cc046845	2	18.14.2.10	Protein modification.protein folding.FKBP-type chaperone activities.peptidyl-prolyl cis-trans isomerase *(FKBP43/53)	mercator4v7.0: peptidyl-prolyl cis-trans isomerase *(FKBP43/53) & original description: none
Cc026267	2	14.5.7.4	RNA biosynthesis.DNA-binding transcriptional regulation.beta-hairpin exposed by alpha/beta-scaffold structure.FRS/FRF transcription factor	mercator4v7.0: FRS/FRF transcription factor & original description: none
Cc022787	2	50.2.7	Enzyme classification.EC_2 transferases.EC_2-7 transferase transferring phosphorus-containing group	mercator4v7.0: EC_2.7 transferase transferring phosphorus-containing group & original description: none
Cc002919	2	17.1.2.2.1.1.2	Protein biosynthesis.ribosome biogenesis.large ribosomal subunit (LSU).LSU processome.pre-60S ribosomal subunit nuclear assembly.PES-BOP1-WDR12 (PeBoW) complex.component *(BOP1)	mercator4v7.0: component *(BOP1) of ribosome PES-BOP1-WDR12 (PeBoW) complex & original description: none
Cc014711	2	50.2.7	Enzyme classification.EC_2 transferases.EC_2-7 transferase transferring phosphorus-containing group	mercator4v7.0: EC_2.7 transferase transferring phosphorus-containing group & original description: none
Cc031710	2	22.9.3.1.3	Vesicle trafficking.autophagosome formation.expansion.ATG8-binding cargo receptor activities.HVA22-type cargo receptor protein *(HVA22i/j/++)	mercator4v7.0: HVA22-type cargo receptor protein *(HLP1) & original description: none
Cc027183	2	17.1.1.1.1	Protein biosynthesis.ribosome biogenesis.rRNA maturation.rRNA transcription control.regulatory protein *(NCL)	mercator4v7.0: regulatory protein *(NCL) of rRNA transcription & original description: none
Cc041903	2	17.1.3.2.3.3	Protein biosynthesis.ribosome biogenesis.small ribosomal subunit (SSU).SSU processome.pre-40S ribosomal subunit nuclear export.assembly factor *(TSR1)	mercator4v7.0: assembly factor *(TSR1) of pre-40S ribosomal subunit & original description: none
Cc004346	2	16.7.5	RNA homeostasis.mRNA stress granule formation.mRNA helicase *(RH31)	mercator4v7.0: mRNA helicase *(RH31) & original description: none
Cc007785	2	15.2.7.2	RNA processing.pre-RNA group-I/-II intron splicing.helicase activities.group-II intron RNA splicing helicase *(PMH1/2)	mercator4v7.0: group-II intron RNA splicing helicase *(PMH1/2) & original description: none
Cc018775	2	15.6.2.4	RNA processing.RNA pseudouridylation.H/ACA snoRNP RNA pseudouridylation complex.core component *(NHP2)	mercator4v7.0: core component *(NHP2) of H/ACA snoRNP RNA pseudouridylation complex & original description: none
Cc046885	2	50.1.13	Enzyme classification.EC_1 oxidoreductases.EC_1-14 oxidoreductase acting on paired donor with incorporation or reduction of molecular oxygen	mercator4v7.0: EC_1.14 oxidoreductase acting on paired donor with incorporation or reduction of molecular oxygen & original description: none
Cc046773	2	14.5.7.10.6	RNA biosynthesis.DNA-binding transcriptional regulation.beta-hairpin exposed by alpha/beta-scaffold structure.ERF transcription factor activity.subgroup ERF-VI transcription factor	mercator4v7.0: subgroup ERF-VI transcription factor & original description: none
Cc005958	2	12.3.2.1.2	Cell division.meiotic recombination.meiotic double strand break initiation.meiotic topoisomerase-VI complex.component B *(MTOP6b)	mercator4v7.0: component B *(MTOP6b) of meiotic topoisomerase-VI complex & original description: none
Cc028538	2	11.3.2.4	Chromatin organisation.post-translational histone modification.histone acetylation.HD2-type histone deacetylase *(HD2/HDT)	mercator4v7.0: HD2-type histone deacetylase *(HD2/HDT) & original description: none
Cc017350	2	14.3.4.5.2.6	RNA biosynthesis.RNA polymerase II-dependent transcription.transcription co-activation.MEDIATOR complex.middle module.component *(MED31)	mercator4v7.0: component *(MED31) of middle module of MEDIATOR transcription co-activator complex & original description: none
Cc005699	2	17.1.2.2.1.14	Protein biosynthesis.ribosome biogenesis.large ribosomal subunit (LSU).LSU processome.pre-60S ribosomal subunit nuclear assembly.assembly factor *(RID3)	mercator4v7.0: pre-60S ribosomal subunit assembly factor *(RID3) & original description: none
Cc001475	2	10.4.2.2	Phytohormone action.cytokinin.perception and signal transduction.transcription factor *(CRF)	mercator4v7.0: transcription factor *(CRF) & original description: none
Cc012186	2	35.2	not assigned.not annotated	mercator4v7.0: not classified & original description: none
Cc004859	2	35.2	not assigned.not annotated	mercator4v7.0: not classified & original description: none
Cc006054	2	35.2	not assigned.not annotated	mercator4v7.0: not classified & original description: none
Cc025926	2	5.1.4.2.2	Lipid metabolism.fatty acid metabolism.plastidial fatty acid synthase (ptFAS) system.ketoacyl-ACP synthase (ptKAS) activities.ketoacyl-ACP synthase II	mercator4v7.0: ketoacyl-ACP synthase II & original description: none
Cc022097	2	14.7.5.2	RNA biosynthesis.organellar gene expression machinery.mitochondrial nucleoid organization.regulatory protein *(SBA)	mercator4v7.0: regulatory protein *(SBA) of mitochondrial nucleoid organization & original description: none
Cc013205	2	15.5.2.1	RNA processing.tRNA modification.tRNA acetylation.tRNA cytidine acetyltransferase *(ACYR1/2)	mercator4v7.0: tRNA cytidine acetyltransferase *(ACYR1/2) & original description: none
Cc000924	2	23.2.1.1	Protein translocation.mitochondrion.outer mitochondrion membrane TOM translocation system.channel-forming component *(Tom40)	mercator4v7.0: channel-forming component *(Tom40) of outer mitochondrion membrane TOM translocation system & original description: none
Cc002793	2	14.5.2.3	RNA biosynthesis.DNA-binding transcriptional regulation.zinc-coordinating DNA-binding domain.DOF transcription factor	mercator4v7.0: DOF transcription factor & original description: none
Cc031397	2	12.2.3.5.2.2	Cell division.cell cycle organisation.chromosome segregation.outer kinetochore KNL1-Mis12-Ndc80 network.NDC80 complex.component *(NUF2)	mercator4v7.0: component *(NUF2) of NDC80 outer kinetochore complex & original description: none
Cc039096	2	35.2	not assigned.not annotated	mercator4v7.0: not classified & original description: none
Cc031545	2	3.13.7.4	Carbohydrate metabolism.nucleotide sugar biosynthesis.UDP-L-arabinose biosynthesis.UDP-L-arabinose mutase	mercator4v7.0: UDP-L-arabinose mutase & original description: none
Cc016905	2	35.2	not assigned.not annotated	mercator4v7.0: not classified & original description: none
Cc019377	2	35.2	not assigned.not annotated	mercator4v7.0: not classified & original description: none
Cc021895	2	24.2.13.27	Solute transport.carrier-mediated transport.MTCC-type transporter activities.solute transporter	mercator4v7.0: MtcC-type solute transporter & original description: none
Cc011478	2	50.2.3	Enzyme classification.EC_2 transferases.EC_2-3 acyltransferase	mercator4v7.0: EC_2.3 acyltransferase & original description: none
Cc005827	2	24.2.1.1.5	Solute transport.carrier-mediated transport.DMT-type transporter superfamily.group-NST/TPT transporter activities.nucleotide sugar transporter *(UTR1/5)	mercator4v7.0: nucleotide sugar transporter *(UTR1/5) & original description: none
Cc028755	2	50.2.6	Enzyme classification.EC_2 transferases.EC_2-6 transferase transferring nitrogenous group	mercator4v7.0: EC_2.6 transferase transferring nitrogenous group & original description: none
Cc014179	2	35.2	not assigned.not annotated	mercator4v7.0: not classified & original description: none
Cc030736	2	21.3.1.2.1	Cell wall organisation.pectin.homogalacturonan.modification and degradation.pectin methylesterase	mercator4v7.0: pectin methylesterase & original description: none
Cc033508	2	14.5.1.2.14	RNA biosynthesis.DNA-binding transcriptional regulation.basic DNA-binding domain.basic helix-loop-helix (bHLH) domain.bHLH class-Va transcription factor *(BIM1/2/3)	mercator4v7.0: bHLH class-Va transcription factor *(BIM1/2/3) & original description: none
Cc027149	2	35.2	not assigned.not annotated	mercator4v7.0: not classified & original description: none
Cc042811	2	35.2	not assigned.not annotated	mercator4v7.0: not classified & original description: none
Cc033110	2	35.2	not assigned.not annotated	mercator4v7.0: not classified & original description: none
Cc026748	2	35.2	not assigned.not annotated	mercator4v7.0: not classified & original description: none
Cc018754	2	50.1.13	Enzyme classification.EC_1 oxidoreductases.EC_1-14 oxidoreductase acting on paired donor with incorporation or reduction of molecular oxygen	mercator4v7.0: EC_1.14 oxidoreductase acting on paired donor with incorporation or reduction of molecular oxygen & original description: none
Cc008764	2	14.5.3.3.4	RNA biosynthesis.DNA-binding transcriptional regulation.helix-turn-helix DNA-binding domain.GARP-G2-like domain.transcription factor *(CLAUSA)	mercator4v7.0: transcription factor *(CLAUSA) & original description: none
Cc008034	2	21.1.2.3	Cell wall organisation.cellulose.cellulose-hemicellulose network assembly.regulatory protein *(KOB1/2/3)	mercator4v7.0: regulatory protein *(KOB1/2/3) of cellulose-hemicellulose network assembly & original description: none
Cc034692	2	7.9.6.1	Coenzyme metabolism.NAD/NADP biosynthesis.NAD homeostasis.nicotinate N-methyltransferase *(NANMT)	mercator4v7.0: nicotinate N-methyltransferase *(NANMT) & original description: none
Cc027173	2	10.11.2.3.2	Phytohormone action.signalling peptides.CRP (cysteine-rich-peptide) category.EPF/EPFL-peptide activity.ERF-peptide receptor *(ER)	mercator4v7.0: ERF-peptide receptor *(ER) & original description: none
Cc030295	2	14.5.3.1.2.2	RNA biosynthesis.DNA-binding transcriptional regulation.helix-turn-helix DNA-binding domain.HOMEO domain.HD-ZIP III-type transcription factor activity.transcriptional co-regulator *(ZPR)	mercator4v7.0: transcriptional co-regulator *(ZPR) & original description: none
Cc016773	2	35.2	not assigned.not annotated	mercator4v7.0: not classified & original description: none
Cc011685	2	35.2	not assigned.not annotated	mercator4v7.0: not classified & original description: none
Cc022776	2	1.1.1.3.6	Photosynthesis.photophosphorylation.photosystem II.assembly.assembly factor *(HCF243/PAP90)	mercator4v7.0: protein involved in PS-II assembly *(HCF243/PAP90) & original description: none
Cc005547	2	50.2.7	Enzyme classification.EC_2 transferases.EC_2-7 transferase transferring phosphorus-containing group	mercator4v7.0: EC_2.7 transferase transferring phosphorus-containing group & original description: none
Cc036987	2	35.2	not assigned.not annotated	mercator4v7.0: not classified & original description: none
Cc014540	2	50.2.7	Enzyme classification.EC_2 transferases.EC_2-7 transferase transferring phosphorus-containing group	mercator4v7.0: EC_2.7 transferase transferring phosphorus-containing group & original description: none
Cc006144	2	35.2	not assigned.not annotated	mercator4v7.0: not classified & original description: none
Cc037831	2	35.2	not assigned.not annotated	mercator4v7.0: not classified & original description: none
Cc001912	2	14.5.7.5.1	RNA biosynthesis.DNA-binding transcriptional regulation.beta-hairpin exposed by alpha/beta-scaffold structure.WRKY transcription factor activity.transcription factor *(WRKY)	mercator4v7.0: transcription factor *(WRKY) & original description: none
Cc021394	2	11.4.1.3.4	Chromatin organisation.nucleosome remodeling.SWI/SNF chromatin remodeling complexes.SYD-associated complex.SMARCL component *(AN3)	mercator4v7.0: cofactor component *(AN3) of GRF-GIF transcriptional complex & original description: none
Cc043620	2	35.2	not assigned.not annotated	mercator4v7.0: not classified & original description: none
Cc001394	2	21.3.1.2.2	Cell wall organisation.pectin.homogalacturonan.modification and degradation.pectin status regulatory protein *(PMEI1/2/++)	mercator4v7.0: pectin status regulatory protein *(PMEI1/2/++) & original description: none
Cc004289	2	35.2	not assigned.not annotated	mercator4v7.0: not classified & original description: none
Cc022865	2	14.5.7.5.1	RNA biosynthesis.DNA-binding transcriptional regulation.beta-hairpin exposed by alpha/beta-scaffold structure.WRKY transcription factor activity.transcription factor *(WRKY)	mercator4v7.0: transcription factor *(WRKY) & original description: none
Cc025627	2	50.3.1	Enzyme classification.EC_3 hydrolases.EC_3-1 hydrolase acting on ester bond	mercator4v7.0: EC_3.1 hydrolase acting on ester bond & original description: none
Cc044622	2	35.2	not assigned.not annotated	mercator4v7.0: not classified & original description: none
Cc028703	2	10.11.2.1.1	Phytohormone action.signalling peptides.CRP (cysteine-rich-peptide) category.GASA/GAST-peptide activity.GASA-precursor polypeptide	mercator4v7.0: GASA precursor polypeptide & original description: none
Cc015093	2	50.2.7	Enzyme classification.EC_2 transferases.EC_2-7 transferase transferring phosphorus-containing group	mercator4v7.0: EC_2.7 transferase transferring phosphorus-containing group & original description: none
Cc016389	2	10.4.1.3	Phytohormone action.cytokinin.biosynthesis.cytokinin phosphoribohydrolase *(LOG)	mercator4v7.0: cytokinin phosphoribohydrolase *(LOG) & original description: none
Cc042083	2	35.2	not assigned.not annotated	mercator4v7.0: not classified & original description: none
Cc038002	2	35.2	not assigned.not annotated	mercator4v7.0: not classified & original description: none
Cc036162	2	35.2	not assigned.not annotated	mercator4v7.0: not classified & original description: none
Cc015002	2	35.2	not assigned.not annotated	mercator4v7.0: not classified & original description: none
Cc037847	2	35.2	not assigned.not annotated	mercator4v7.0: not classified & original description: none
Cc005660	2	50.3.4	Enzyme classification.EC_3 hydrolases.EC_3-4 hydrolase acting on peptide bond (peptidase)	mercator4v7.0: EC_3.4 hydrolase acting on peptide bond (peptidase) & original description: none
Cc019496	2	14.5.2.1.3	RNA biosynthesis.DNA-binding transcriptional regulation.zinc-coordinating DNA-binding domain.Cys2-His2-related domain.WIP-type transcription factor	mercator4v7.0: C2H2 class-WIP transcription factor & original description: none
Cc046851	2	21.3.1.2.2	Cell wall organisation.pectin.homogalacturonan.modification and degradation.pectin status regulatory protein *(PMEI1/2/++)	mercator4v7.0: pectin status regulatory protein *(PMEI1/2/++) & original description: none
Cc044188	2	35.2	not assigned.not annotated	mercator4v7.0: not classified & original description: none
Cc005661	2	50.3.4	Enzyme classification.EC_3 hydrolases.EC_3-4 hydrolase acting on peptide bond (peptidase)	mercator4v7.0: EC_3.4 hydrolase acting on peptide bond (peptidase) & original description: none
Cc002798	2	35.2	not assigned.not annotated	mercator4v7.0: not classified & original description: none
Cc047071	2	28.2.2.1.2	Plant reproduction.pollination and fertilization.pollen tube growth.pollen tube guidance.calmodulin-gated calcium channel *(MLO7-10)	mercator4v7.0: calmodulin-gated calcium channel *(MLO7-10) of pollen tube guidance & original description: none
Cc024730	2	26.11.3.3.3.2	External stimuli response.pathogen.defense mechanisms.defense enzyme activities.defensin activities.defensin *(PDF2)	mercator4v7.0: defensin *(PDF2) & original description: none
Cc018688	2	14.5.2.9	RNA biosynthesis.DNA-binding transcriptional regulation.zinc-coordinating DNA-binding domain.ZFP transcription factor	mercator4v7.0: ZFP transcription factor & original description: none
Cc005276	2	50.2.7	Enzyme classification.EC_2 transferases.EC_2-7 transferase transferring phosphorus-containing group	mercator4v7.0: EC_2.7 transferase transferring phosphorus-containing group & original description: none
Cc039069	2	35.2	not assigned.not annotated	mercator4v7.0: not classified & original description: none
Cc019799	2	35.2	not assigned.not annotated	mercator4v7.0: not classified & original description: none
Cc034406	2	18.4.1.16	Protein modification.phosphorylation.TKL protein kinase activities.CrlRLK1 protein kinase	mercator4v7.0: CrlRLK1 protein kinase & original description: none
Cc023700	2	14.5.3.4	RNA biosynthesis.DNA-binding transcriptional regulation.helix-turn-helix DNA-binding domain.HSF transcription factor	mercator4v7.0: HSF transcription factor & original description: none
Cc043123	2	35.2	not assigned.not annotated	mercator4v7.0: not classified & original description: none
Cc000795	2	21.8.1.7.1.1	Cell wall organisation.cutin and suberin.cuticular lipid formation.alkane-forming pathway.CER1-CER3 alkane-forming complex.aldehyde decarbonylase component *(CER1)	mercator4v7.0: aldehyde decarbonylase component *(CER1) of CER1-CER3 alkane-forming complex & original description: none
Cc039867	2	35.2	not assigned.not annotated	mercator4v7.0: not classified & original description: none
Cc026146	2	35.2	not assigned.not annotated	mercator4v7.0: not classified & original description: none
Cc026720	2	24.1.3.2.2.2	Solute transport.primary active transport.ABC-type transporter superfamily.ABC group-2 transporter activities.ABC2 subfamily-G transporter activities.ABC2 subfamily-G half-size transporter *(WBC1/2/3)	mercator4v7.0: ABC2 subfamily-G half-size transporter *(WBC1/2/3) & original description: none
Cc019121	2	50.1.1	Enzyme classification.EC_1 oxidoreductases.EC_1-1 oxidoreductase acting on CH-OH group of donor	mercator4v7.0: EC_1.1 oxidoreductase acting on CH-OH group of donor & original description: none
Cc023021	2	35.2	not assigned.not annotated	mercator4v7.0: not classified & original description: none
Cc029863	2	50.3.1	Enzyme classification.EC_3 hydrolases.EC_3-1 hydrolase acting on ester bond	mercator4v7.0: EC_3.1 hydrolase acting on ester bond & original description: none
Cc003189	2	18.4.1.36	Protein modification.phosphorylation.TKL protein kinase activities.RLCK-X receptor-like protein kinase	mercator4v7.0: RLCK-X receptor-like protein kinase & original description: none
Cc033720	2	35.2	not assigned.not annotated	mercator4v7.0: not classified & original description: none
Cc024532	2	24.2.4.3	Solute transport.carrier-mediated transport.BART-type transporter superfamily.auxin efflux transporter *(PIN1/2/3)	mercator4v7.0: auxin efflux transporter *(PIN1/2/3) & original description: none
Cc012598	2	50.1.4	Enzyme classification.EC_1 oxidoreductases.EC_1-4 oxidoreductase acting on CH-NH2 group of donor	mercator4v7.0: EC_1.4 oxidoreductase acting on CH-NH2 group of donor & original description: none
Cc029437	2	35.2	not assigned.not annotated	mercator4v7.0: not classified & original description: none
Cc034981	2	50.2.5	Enzyme classification.EC_2 transferases.EC_2-5 transferase transferring alkyl or aryl group, other than methyl group	mercator4v7.0: EC_2.5 transferase transferring alkyl or aryl group, other than methyl group & original description: none
Cc047304	2	12.1.3.5.2	Cell division.DNA replication.elongation.single-stranded-DNA binding RPA complex.component *(RPA2)	mercator4v7.0: component *(RPA2) of single-stranded-DNA binding RPA complex & original description: none
Cc043311	2	35.2	not assigned.not annotated	mercator4v7.0: not classified & original description: none
Cc041469	2	19.2.2.12.3.3.11	Protein homeostasis.ubiquitin-proteasome system.ubiquitin-fold protein conjugation.CULLIN-based E3 ubiquitin ligase activities.CUL1-based/SCF E3 ubiquitin ligase complexes.F-BOX regulatory substrate adaptor activities.substrate adaptor *(FBS)	mercator4v7.0: substrate adaptor *(FBS) of SCF E3 ubiquitin ligase complex & original description: none
Cc016329	2	35.2	not assigned.not annotated	mercator4v7.0: not classified & original description: none
Cc005353	2	23.2.1.1	Protein translocation.mitochondrion.outer mitochondrion membrane TOM translocation system.channel-forming component *(Tom40)	mercator4v7.0: channel-forming component *(Tom40) of outer mitochondrion membrane TOM translocation system & original description: none
