# Supplementary material for: Phytochrome-mediated light perception in dodders drives haustorium development through epigenetic mechanisms
Source: Plant Cell Physiol. 2026 Apr 2;67(4):685–99. doi: 10.1093/pcp/pcag043 (PMC13192454; doi:10.1093/pcp/pcag043)
Supplement: Data_S5_pcag043 [file data_s5_pcag043.xlsx]

## Sheet: Sheet1
Data S5. miRNA targets.
miRNA	Conservation	Binding	miRNA_dir	Target	mRNA_dir	mRNA_log2FoldChange	padj	BINCODE	NAME	DESCRIPTION
miR1	Species-specific	Predicted	Down	Cc006060	Down	-1.78379	2.85708e-17	19.2.2.1.4.2	Protein homeostasis.ubiquitin-proteasome system.ubiquitin-fold protein conjugation.UBQ conjugation (ubiquitylation).polyubiquitination system.E3 ubiquitin ligase *(RGLG)	mercator4v7.0: E3 ubiquitin ligase *(RGLG) & original description: none
miR1	Species-specific	Predicted	Down	Cc006060	Down	-1.78379	2.85708e-17	19.2.2.8.2.1	Protein homeostasis.ubiquitin-proteasome system.ubiquitin-fold protein conjugation.RING E3 ubiquitin ligase activities.RING-HC-class.E3 ubiquitin ligase *(RGLG)	mercator4v7.0: E3 ubiquitin ligase *(RGLG) & original description: none
miR1	Species-specific	Predicted	Down	Cc011706	Up	1.78732	8.46056e-07	24.2.12.2	Solute transport.carrier-mediated transport.VIT-type metal cation transporter activities.metal cation transporter *(MEB)	mercator4v7.0: metal cation transporter *(MEB) & original description: none
miR1	Species-specific	Predicted	Down	Cc016003		-0.320353	0.392124
miR1	Species-specific	Predicted	Down	Cc018028		0.248425	0.719788
miR1	Species-specific	Predicted	Down	Cc021831		-0.899043	5.32531e-05
miR1	Species-specific	Predicted	Down	Cc034477		-0.137662	0.371226
miR1	Species-specific	Predicted	Down	Cc035626
miR164	Conserved	Predicted	Down	Cc005492	Down	-0.802967	0.0222882	14.5.7.1	RNA biosynthesis.DNA-binding transcriptional regulation.beta-hairpin exposed by alpha/beta-scaffold structure.NAC transcription factor	mercator4v7.0: NAC transcription factor & original description: none
miR164	Conserved	Predicted	Down	Cc031558	Down	-0.927313	0.0141765	35.2	not assigned.not annotated	mercator4v7.0: not classified & original description: none
miR164	Conserved	Predicted	Down	Cc035504	Down	-1.60576	1.67522e-16	5.2.1.3.1	Lipid metabolism.glycerolipid metabolism.phosphatidate homeostasis.mitochondrial lysophosphatidate biosynthesis.glycerol-3-phosphate acyltransferase *(GPAT1-3)	mercator4v7.0: glycerol-3-phosphate acyltransferase *(GPAT) & original description: none
miR164	Conserved	Predicted	Down	Cc000287	Up	1.04397	0.074271	35.2	not assigned.not annotated	mercator4v7.0: not classified & original description: none
miR164	Conserved	Confirmed	Down	Cc017280	Up	1.9591	0.0271281	4.8.4.3	Amino acid metabolism.polyamine metabolism.polyamine conjugation.polyamine N-acetyltransferase *(NATA1/2)	mercator4v7.0: polyamine N-acetyltransferase *(NATA1/2) & original description: none
miR164	Conserved	Confirmed	Down	Cc017493	Up	0.427452	0.066638	35.2	not assigned.not annotated	mercator4v7.0: not classified & original description: none
miR164	Conserved	Confirmed	Down	Cc017493	Up	0.427452	0.066638	35.2	not assigned.not annotated	mercator4v7.0: not classified & original description: none
miR164	Conserved	Predicted	Down	Cc019206	Up	1.12162	0.115762	14.5.7.1	RNA biosynthesis.DNA-binding transcriptional regulation.beta-hairpin exposed by alpha/beta-scaffold structure.NAC transcription factor	mercator4v7.0: NAC transcription factor & original description: none
miR164	Conserved	Predicted	Down	Cc021419	Up	1.59127	0.0160153	5.2.11.1.1	Lipid metabolism.glycerolipid metabolism.glycerolipid degradation.triacylglycerol lipase activities.monoacylglycerol lipase	mercator4v7.0: monoacylglycerol lipase & original description: none
miR164	Conserved	Predicted	Down	Cc000679		1.08891	1.29389e-05
miR164	Conserved	Predicted	Down	Cc002371		0.0848844	0.819351
miR164	Conserved	Predicted	Down	Cc003459		-0.0474856	0.955044
miR164	Conserved	Confirmed	Down	Cc005763		0.469234	0.0119798
miR164	Conserved	Predicted	Down	Cc008070		-1.09025	0.640749
miR164	Conserved	Predicted	Down	Cc008928		-0.618748	0.0356106
miR164	Conserved	Predicted	Down	Cc014324		-0.0150813	0.960619
miR164	Conserved	Predicted	Down	Cc016684		-0.018403	0.915938
miR164	Conserved	Predicted	Down	Cc016935		0.266323	0.514291
miR164	Conserved	Predicted	Down	Cc020211		1.96259	0
miR164	Conserved	Confirmed	Down	Cc020887		0.680714	0.00629709
miR164	Conserved	Predicted	Down	Cc022063		-0.254988	0.0888778
miR164	Conserved	Predicted	Down	Cc022667		-0.218172	0.32911
miR164	Conserved	Predicted	Down	Cc025663		-0.160794	0.623678
miR164	Conserved	Predicted	Down	Cc025664		-0.431585	0.00602676
miR164	Conserved	Predicted	Down	Cc026259		1.71378	0.24447
miR164	Conserved	Predicted	Down	Cc028911		0.348708	0.0917855
miR164	Conserved	Predicted	Down	Cc030033		-0.420319	0.0969768
miR164	Conserved	Predicted	Down	Cc030709		-0.08173	0.672181
miR164	Conserved	Predicted	Down	Cc031018		-0.230995	0.128958
miR164	Conserved	Predicted	Down	Cc031573		-0.731844	0.00336867	14.5.7.1	RNA biosynthesis.DNA-binding transcriptional regulation.beta-hairpin exposed by alpha/beta-scaffold structure.NAC transcription factor	mercator4v7.0: NAC transcription factor & original description: none
miR164	Conserved	Predicted	Down	Cc033238
miR164	Conserved	Predicted	Down	Cc035862		2.19286	0.00115227
miR164	Conserved	Predicted	Down	Cc035874		-0.073893	0.902525
miR164	Conserved	Predicted	Down	Cc035983		1.87054	3.72209e-05
miR164	Conserved	Predicted	Down	Cc036470		0.574587	0.00928799
miR164	Conserved	Predicted	Down	Cc037379
miR164	Conserved	Predicted	Down	Cc038687		-0.637894	0.139141
miR164	Conserved	Predicted	Down	Cc044192		0.799075	2.51737e-08
miR164	Conserved	Predicted	Down	Cc045528		1.29612	0.113715
miR164	Conserved	Predicted	Down	Cc045843		-0.996742	0.0126255	5.2.11.1.1	Lipid metabolism.glycerolipid metabolism.glycerolipid degradation.triacylglycerol lipase activities.monoacylglycerol lipase	mercator4v7.0: monoacylglycerol lipase & original description: none
miR164	Conserved	Predicted	Down	Cc045930		0.0292748	0.859177
miR164	Conserved	Predicted	Down	Cc046361		-0.0107428	0.946849
miR164	Conserved	Predicted	Down	Cc046943
miR166	Conserved	Predicted	Down	Cc002635	Up	1.09893	1.58517e-06	14.5.3.1.2.1	RNA biosynthesis.DNA-binding transcriptional regulation.helix-turn-helix DNA-binding domain.HOMEO domain.HD-ZIP III-type transcription factor activity.HD-ZIP III-type transcription factor	mercator4v7.0: HD-ZIP III-type transcription factor & original description: none
miR166	Conserved	Predicted	Down	Cc002635	Up	1.09893	1.58517e-06	29.1.1.1	Plant organogenesis.leaf formation.adaxial polarity.transcriptional regulator *(REV/PHB/PHV)	mercator4v7.0: transcriptional regulator *(REV/PHB/PHV) involved in leaf development & original description: none
miR166	Conserved	Confirmed	Down	Cc002635	Up	1.09893	1.58517e-06	14.5.3.1.2.1	RNA biosynthesis.DNA-binding transcriptional regulation.helix-turn-helix DNA-binding domain.HOMEO domain.HD-ZIP III-type transcription factor activity.HD-ZIP III-type transcription factor	mercator4v7.0: HD-ZIP III-type transcription factor & original description: none
miR166	Conserved	Confirmed	Down	Cc002635	Up	1.09893	1.58517e-06	29.1.1.1	Plant organogenesis.leaf formation.adaxial polarity.transcriptional regulator *(REV/PHB/PHV)	mercator4v7.0: transcriptional regulator *(REV/PHB/PHV) involved in leaf development & original description: none
miR166	Conserved	Predicted	Down	Cc004088	Up	1.04778	0.00180455	50.2.7	Enzyme classification.EC_2 transferases.EC_2-7 transferase transferring phosphorus-containing group	mercator4v7.0: EC_2.7 transferase transferring phosphorus-containing group & original description: none
miR166	Conserved	Predicted	Down	Cc004088	Up	1.04778	0.00180455	29.2.6.2	Plant organogenesis.root formation.polar auxin transport activity.regulatory protein kinase *(WAG1/2)	mercator4v7.0: regulatory protein kinase *(WAG1/2) of PIN2 auxin transporter activity & original description: none
miR166	Conserved	Predicted	Down	Cc010853	Up	0.730454	0.0137052	17.1.3.2.3.3	Protein biosynthesis.ribosome biogenesis.small ribosomal subunit (SSU).SSU processome.pre-40S ribosomal subunit nuclear export.assembly factor *(TSR1)	mercator4v7.0: assembly factor *(TSR1) of pre-40S ribosomal subunit & original description: none
miR166	Conserved	Predicted	Down	Cc023602	Up	0.994645	0.172982	35.2	not assigned.not annotated	mercator4v7.0: not classified & original description: none
miR166	Conserved	Predicted	Down	Cc000123		-0.0271369	0.893737
miR166	Conserved	Predicted	Down	Cc000280		0.264907	0.280634
miR166	Conserved	Predicted	Down	Cc000388		-0.192975	0.211912
miR166	Conserved	Predicted	Down	Cc000942		0.00768009	0.984287
miR166	Conserved	Predicted	Down	Cc001905
miR166	Conserved	Predicted	Down	Cc002418		0.822473	0.00981731
miR166	Conserved	Predicted	Down	Cc002712		0.190389	0.508405
miR166	Conserved	Predicted	Down	Cc002966		0.48224	4.34867e-05
miR166	Conserved	Predicted	Down	Cc002993		-0.0690204	0.833964
miR166	Conserved	Predicted	Down	Cc003079		0.638877	0.0114865
miR166	Conserved	Confirmed	Down	Cc003431		0.0332747	0.861508
miR166	Conserved	Predicted	Down	Cc003431		0.0332747	0.861508
miR166	Conserved	Confirmed	Down	Cc003543		0.62385	0.00134132
miR166	Conserved	Predicted	Down	Cc003543		0.62385	0.00134132
miR166	Conserved	Predicted	Down	Cc003824		-0.226493	0.25474
miR166	Conserved	Predicted	Down	Cc003825		-0.836872	1.6486e-05
miR166	Conserved	Predicted	Down	Cc005027		0.0825689	0.554491
miR166	Conserved	Predicted	Down	Cc005713		0.375993	0.172943
miR166	Conserved	Predicted	Down	Cc006977		1.348	0.502477
miR166	Conserved	Predicted	Down	Cc007166		1.70206	3.52365e-07
miR166	Conserved	Predicted	Down	Cc007489		0.162671	0.213919
miR166	Conserved	Predicted	Down	Cc007781
miR166	Conserved	Confirmed	Down	Cc008901		-0.115118	0.423624
miR166	Conserved	Predicted	Down	Cc008901		-0.115118	0.423624
miR166	Conserved	Predicted	Down	Cc009647
miR166	Conserved	Predicted	Down	Cc009696		0.485907	0
miR166	Conserved	Predicted	Down	Cc009734		-0.0360482	0.791198
miR166	Conserved	Predicted	Down	Cc010566		-0.0165096	0.948379
miR166	Conserved	Predicted	Down	Cc010856		0.746914	0.000706891
miR166	Conserved	Predicted	Down	Cc011089		-0.375253	0.272866
miR166	Conserved	Predicted	Down	Cc011517
miR166	Conserved	Predicted	Down	Cc011531		-0.926673	0.00050177
miR166	Conserved	Predicted	Down	Cc011671
miR166	Conserved	Confirmed	Down	Cc012886		0.800439	3.1405e-06
miR166	Conserved	Predicted	Down	Cc012886		0.800439	3.1405e-06
miR166	Conserved	Predicted	Down	Cc013171		0.616882	0.0430687
miR166	Conserved	Predicted	Down	Cc013448		2.11964	0.137103
miR166	Conserved	Predicted	Down	Cc013450
miR166	Conserved	Predicted	Down	Cc014690
miR166	Conserved	Predicted	Down	Cc015090		-1.62705	0.323034
miR166	Conserved	Predicted	Down	Cc015303		0.00739409	0
miR166	Conserved	Confirmed	Down	Cc017517		0.787788	0.000363153
miR166	Conserved	Predicted	Down	Cc017517		0.787788	0.000363153
miR166	Conserved	Predicted	Down	Cc017613		-0.997908	1.41587e-11
miR166	Conserved	Predicted	Down	Cc017705		-0.491615	0.0983555
miR166	Conserved	Predicted	Down	Cc017738		-0.229446	0.17906
miR166	Conserved	Predicted	Down	Cc017882		0.170174	0.891735	50.1.11	Enzyme classification.EC_1 oxidoreductases.EC_1-11 oxidoreductase acting on peroxide as acceptor	mercator4v7.0: EC_1.11 oxidoreductase acting on peroxide as acceptor & original description: none
miR166	Conserved	Predicted	Down	Cc018363
miR166	Conserved	Predicted	Down	Cc019437		0.452458	0.034712
miR166	Conserved	Predicted	Down	Cc020337		-0.741796	2.49052e-12
miR166	Conserved	Predicted	Down	Cc020675
miR166	Conserved	Predicted	Down	Cc020908		-0.226908	0.52271
miR166	Conserved	Predicted	Down	Cc021138		-0.218092	0.216686
miR166	Conserved	Predicted	Down	Cc022103		-0.724775	4.76668e-09
miR166	Conserved	Predicted	Down	Cc022500		0.635035	0
miR166	Conserved	Predicted	Down	Cc022838
miR166	Conserved	Predicted	Down	Cc022869		-0.487322	0.322167
miR166	Conserved	Predicted	Down	Cc022871		-0.414805	0.391463	50.2.4	Enzyme classification.EC_2 transferases.EC_2-4 glycosyltransferase	mercator4v7.0: EC_2.4 glycosyltransferase & original description: none
miR166	Conserved	Predicted	Down	Cc023225		-0.113846	0.544931
miR166	Conserved	Predicted	Down	Cc023232		0.673163	0.0115458
miR166	Conserved	Predicted	Down	Cc023518		0.195499	0.727333
miR166	Conserved	Predicted	Down	Cc024530		1.22429	0.0524496
miR166	Conserved	Predicted	Down	Cc025850
miR166	Conserved	Predicted	Down	Cc025917
miR166	Conserved	Predicted	Down	Cc026056		0.110654	0.947615
miR166	Conserved	Predicted	Down	Cc026338		-4.10954	0
miR166	Conserved	Predicted	Down	Cc026678		-0.461973	1.91276e-07
miR166	Conserved	Predicted	Down	Cc027108		0.994169	9.11051e-05
miR166	Conserved	Predicted	Down	Cc028072
miR166	Conserved	Predicted	Down	Cc028884		-0.23177	0.0297162
miR166	Conserved	Predicted	Down	Cc029380		0.363999	0.387291
miR166	Conserved	Predicted	Down	Cc029577
miR166	Conserved	Predicted	Down	Cc030054
miR166	Conserved	Predicted	Down	Cc030056
miR166	Conserved	Predicted	Down	Cc030165
miR166	Conserved	Predicted	Down	Cc030200
miR166	Conserved	Predicted	Down	Cc030695		-0.101337	0.615063
miR166	Conserved	Predicted	Down	Cc031439		0.665215	0.0133411
miR166	Conserved	Predicted	Down	Cc031657		0.515726	0.228377
miR166	Conserved	Predicted	Down	Cc032251
miR166	Conserved	Predicted	Down	Cc034084		0.509424	0.65905
miR166	Conserved	Predicted	Down	Cc034204		-0.791261	1.37473e-07
miR166	Conserved	Predicted	Down	Cc035016		0.552658	0.473207
miR166	Conserved	Predicted	Down	Cc035606		0.0797609	0.818502
miR166	Conserved	Predicted	Down	Cc036132		-0.610804	0.00526776
miR166	Conserved	Predicted	Down	Cc036217		0.529631	0.171224
miR166	Conserved	Predicted	Down	Cc036270		-0.610272	0.00787506
miR166	Conserved	Predicted	Down	Cc036338
miR166	Conserved	Predicted	Down	Cc036527
miR166	Conserved	Predicted	Down	Cc037451		-0.289682	0.331317
miR166	Conserved	Predicted	Down	Cc039552
miR166	Conserved	Predicted	Down	Cc039876
miR166	Conserved	Predicted	Down	Cc040733		-0.872428	0.558708
miR166	Conserved	Predicted	Down	Cc040735		0.415813	0
miR166	Conserved	Predicted	Down	Cc040803
miR166	Conserved	Predicted	Down	Cc040963		-0.935455	0.351081
miR166	Conserved	Predicted	Down	Cc042239
miR166	Conserved	Predicted	Down	Cc042289
miR166	Conserved	Predicted	Down	Cc044082		-0.47369	7.1441e-05
miR166	Conserved	Predicted	Down	Cc045298		0.182132	0.325609
miR166	Conserved	Predicted	Down	Cc045415
miR166	Conserved	Predicted	Down	Cc047004
miR319	Conserved	Predicted	Down	Cc000232		0.713347	1.837e-15
miR319	Conserved	Predicted	Down	Cc002690		-0.22238	0.313043
miR319	Conserved	Predicted	Down	Cc003774		0.35556	0.0488018
miR319	Conserved	Predicted	Down	Cc004812
miR319	Conserved	Predicted	Down	Cc004814		0.103327	0.822512
miR319	Conserved	Predicted	Down	Cc006837		0.0295012	0.835879
miR319	Conserved	Predicted	Down	Cc007263		0.338392	2.54087e-05
miR319	Conserved	Predicted	Down	Cc007832		-0.136265	0.282334
miR319	Conserved	Predicted	Down	Cc013313		0.46287	0.12405
miR319	Conserved	Predicted	Down	Cc013688		0.104473	0.85105
miR319	Conserved	Predicted	Down	Cc014770		-0.103704	0.150248
miR319	Conserved	Predicted	Down	Cc016756		0.00705084	0.979781
miR319	Conserved	Predicted	Down	Cc017095		-0.700846	8.30848e-07
miR319	Conserved	Predicted	Down	Cc022523		0.284075	0.131193
miR319	Conserved	Predicted	Down	Cc026812		-0.245663	0.181368
miR319	Conserved	Predicted	Down	Cc028374		-0.817765	7.03385e-13
miR319	Conserved	Predicted	Down	Cc028736		0.644765	5.05514e-12
miR319	Conserved	Predicted	Down	Cc029062		0.342128	0.162672
miR319	Conserved	Predicted	Down	Cc030653		-0.468429	0.181627
miR319	Conserved	Predicted	Down	Cc032094		-0.238641	0.264262
miR319	Conserved	Predicted	Down	Cc033334		-0.410519	0.00714969
miR319	Conserved	Predicted	Down	Cc040165		1.17371	0.0336175
miR390	Conserved	Predicted	Down	Cc029925	Down	-1.43711	8.39454e-08	50.2.7	Enzyme classification.EC_2 transferases.EC_2-7 transferase transferring phosphorus-containing group	mercator4v7.0: EC_2.7 transferase transferring phosphorus-containing group & original description: none
miR390	Conserved	Predicted	Down	Cc004580	Up	2.86052	0.118272	35.2	not assigned.not annotated	mercator4v7.0: not classified & original description: none
miR390	Conserved	Predicted	Down	Cc010542		-0.131191	0.536851
miR390	Conserved	Predicted	Down	Cc010881		0.316318	0.428004
miR390	Conserved	Confirmed	Down	Cc012687		0.0118848	0.977116
miR390	Conserved	Predicted	Down	Cc017165		-1.1158	3.33302e-05
miR390	Conserved	Predicted	Down	Cc018150		-0.286197	0.247516
miR390	Conserved	Predicted	Down	Cc018236		-0.11917	0.24876
miR390	Conserved	Predicted	Down	Cc033136		0.0442902	0.943668
miR390	Conserved	Predicted	Down	Cc035317		0.266862	0.41858
miR390	Conserved	Predicted	Down	Cc035486		-0.0867703	0.687341
miR390	Conserved	Predicted	Down	Cc036848		-0.836856	0.00339413
miR390	Conserved	Predicted	Down	Cc037620		-0.362005	0.782966
miR390	Conserved	Predicted	Down	Cc037623		-0.592234	0.671466
miR390	Conserved	Predicted	Down	Cc041932		0.0377599	0.950656
miR390	Conserved	Predicted	Down	Cc044422		0.0359288	0.796326
miR390	Conserved	Predicted	Down	Cc045733		0.437028	0.000650899
miR168	Conserved	Confirmed	Up	Cc008841		-0.0974613	0.254756
miR168	Conserved	Predicted	Up	Cc008841		-0.0974613	0.254756
miR168	Conserved	Predicted	Up	Cc013719		0.307629	0.0282034
miR168	Conserved	Confirmed	Up	Cc021107		0.263363	0.00360359
miR168	Conserved	Predicted	Up	Cc021107		0.263363	0.00360359
miR168	Conserved	Predicted	Up	Cc026099		0.0286324	0.85709
miR168	Conserved	Predicted	Up	Cc044174		0.672902	0.265241
miR168	Conserved	Predicted	Up	Cc047177		0.404926	0.000464431
miR171	Conserved	Predicted	Up	Cc034532	Down	-0.713461	0.00182454	14.5.10.2	RNA biosynthesis.DNA-binding transcriptional regulation.undefined DNA-binding domain.GRAS transcription factor	mercator4v7.0: GRAS transcription factor & original description: none
miR171	Conserved	Predicted	Up	Cc014421	Up	1.41854	6.54788e-08	11.5.1.1.3	Chromatin organisation.epigenetic state regulation.RNA-directed DNA methylation (RdDM) pathway.RNA polymerase-IV branch (siRNA generation).chromatin remodeling factor *(CLSY1/2)	mercator4v7.0: chromatin remodeling factor *(CLSY1/2) & original description: none
miR171	Conserved	Predicted	Up	Cc027968	Up	1.55727	2.5441e-12	29.3.4	Plant organogenesis.stem formation.transcriptional regulator *(HAM1/2)	mercator4v7.0: transcriptional regulator *(HAM1/2) involved in stem formation & original description: none
miR171	Conserved	Predicted	Up	Cc027968	Up	1.55727	2.5441e-12	14.5.10.2	RNA biosynthesis.DNA-binding transcriptional regulation.undefined DNA-binding domain.GRAS transcription factor	mercator4v7.0: GRAS transcription factor & original description: none
miR171	Conserved	Predicted	Up	Cc000264		-0.672069	2.75844e-08
miR171	Conserved	Predicted	Up	Cc000725		-0.518611	0.0182322
miR171	Conserved	Predicted	Up	Cc004690		-0.220275	0.188713
miR171	Conserved	Predicted	Up	Cc006813		-0.307001	0.340332
miR171	Conserved	Predicted	Up	Cc014674		0.220356	0.0631867
miR171	Conserved	Predicted	Up	Cc014949		0.21975	0.0193682
miR171	Conserved	Predicted	Up	Cc015753		0.186182	0.214733
miR171	Conserved	Predicted	Up	Cc016250		-0.211148	0.116088
miR171	Conserved	Predicted	Up	Cc016337		1.21098	1.80894e-12
miR171	Conserved	Predicted	Up	Cc024446		-0.753943	0.000321982
miR171	Conserved	Predicted	Up	Cc027746		0.53386	6.43228e-07
miR171	Conserved	Predicted	Up	Cc027945		-3.68985	0.096962
miR171	Conserved	Predicted	Up	Cc028625		0.275883	0.0133968
miR171	Conserved	Predicted	Up	Cc028756		0.288541	0.0103815
miR171	Conserved	Predicted	Up	Cc033529		0.45005	0.0700607
miR171	Conserved	Predicted	Up	Cc035112		0.243037	0.0879884
miR171	Conserved	Predicted	Up	Cc037693		-0.2667	0.0557136
miR171	Conserved	Predicted	Up	Cc037838		-6.46209	3.04983e-08
miR171	Conserved	Predicted	Up	Cc038037		-0.0141082	0.921174
miR171	Conserved	Predicted	Up	Cc041909		3.76685	0.000274567
miR171	Conserved	Predicted	Up	Cc046659		0.128366	0.247005
miR171	Conserved	Predicted	Up	Cc047491		-0.212262	0.526905	14.5.10.2	RNA biosynthesis.DNA-binding transcriptional regulation.undefined DNA-binding domain.GRAS transcription factor	mercator4v7.0: GRAS transcription factor & original description: none
miR894	Conserved	Predicted	Up	Cc016673
miR894	Conserved	Predicted	Up	Cc027424		0.241499	0.0307088
miR894	Conserved	Predicted	Up	Cc028565		-0.0231302	0.862221
