# Supplementary material for: Phytochrome-mediated light perception in dodders drives haustorium development through epigenetic mechanisms
Source: Plant Cell Physiol. 2026 Apr 2;67(4):685–99. doi: 10.1093/pcp/pcag043 (PMC13192454; doi:10.1093/pcp/pcag043)
Supplement: Data_S6_pcag043 [file data_s6_pcag043.xlsx]

## Sheet: Sheet1
Data S6. Multiomics integration of DNA methylation, sRNA, and mRNA.
Ctrl = control, R = red light, FR = far-red light, d1 = day 1, d3 = day 3.
													DNA		sRNA		mRNA
DMR	origin	Context	methStatus	sRNA_Status	expr_dir	Corr_Meth_sRNA	Corr_Meth_Expr	gene_id	Pattern	BINCODE	NAME	DESCRIPTION	methLev_FRd3	methLev_Rd3	RPM.Rd3	RPM.FRd3	TPM.FRd1	TPM.FRd3	TPM.Ctrl	TPM.Rd1	TPM.Rd3
scaffold2:4468720-4468756	gene_body	CHH	Hypo	Hypo	Up	yes	yes	Cc010039	FRd3	50.3.4	Enzyme classification.EC_3 hydrolases.EC_3-4 hydrolase acting on peptide bond (peptidase)	mercator4v7.0: EC_3.4 hydrolase acting on peptide bond (peptidase) & original description: none	0.034127	0.22233	0.799016	0.346598	4.42028	31.8842	8.34248	3.84043	2.77578
scaffold170:152085-152135	promoter	CHH	Hypo	Hypo	Up	yes	yes	Cc026122	FRd1	50.1.5	Enzyme classification.EC_1 oxidoreductases.EC_1-5 oxidoreductase acting on CH-NH group of donor	mercator4v7.0: EC_1.5 oxidoreductase acting on CH-NH group of donor & original description: none	0.71131	0.90361	3.67827	2.87553	32.3805	9.09875	5.66838	1.87033	2.04326
scaffold170:152085-152135	promoter	CHH	Hypo	Hypo	Up	yes	yes	Cc026122	FRd1	10.4.3.2	Phytohormone action.cytokinin.conjugation and degradation.cytokinin dehydrogenase *(CKX)	mercator4v7.0: cytokinin dehydrogenase *(CKX) & original description: none	0.71131	0.90361	3.67827	2.87553	32.3805	9.09875	5.66838	1.87033	2.04326
scaffold5:2284845-2284869	promoter	CHH	Hypo	Hypo	Up	yes	yes	Cc019232	FRd1	20.1.5.8	Cytoskeleton organisation.microtubular network.microtubule dynamics.microtubule-stabilizing factor *(TPXL1/5)	mercator4v7.0: microtubule-stabilizing factor *(TPXL1/5) & original description: none	0.10493	0.27519	0.456646	0.0520798	5.90475	2.11328	1.47209	1.27686	1.76193
scaffold30:645311-645364	promoter	CHH	Hypo	Hypo	Up	yes	yes	Cc002676	FRd1	11.3.1.1.2.1.1.3	Chromatin organisation.post-translational histone modification.histone methylation.lysine methylation.class-I histone methyltransferase activities.PRC2 histone methylation complex.VRN/FIS/EMF core subcomplexes.component *(EMF2/VRN2/FIS2)	mercator4v7.0: component *(EMF2/VRN2/FIS2) of PRC2 histone methylation complex & original description: none	0.5677	0.75506	0.115239	0	11.4186	4.00375	5.12753	5.04983	4.39009
scaffold1:2876914-2876933	promoter	CHH	Hypo	Hypo	Up	yes	yes	Cc000261	FRd1	17.1.3.1.24	Protein biosynthesis.ribosome biogenesis.small ribosomal subunit (SSU).SSU proteome.component *(eS19)	mercator4v7.0: component *(eS19) of small ribosomal-subunit (SSU) proteome & original description: none	0.38013	0.61032	0.0691508	0	478.536	227.736	249.475	174.071	156.097
scaffold20:1629057-1629080	gene_body	CHH	Hypo	Hypo	Up	yes	yes	Cc046885	FRd1	10.6.3.1	Phytohormone action.gibberellin.conjugation and degradation.gibberellin modification enzyme *(ELA)	mercator4v7.0: gibberellin modification enzyme *(ELA) & original description: none	0.2139	0.44938	1.54923	1.22464	31.6208	7.48753	9.02566	3.62947	1.49401
scaffold20:1629057-1629080	gene_body	CHH	Hypo	Hypo	Up	yes	yes	Cc046885	FRd1	50.1.13	Enzyme classification.EC_1 oxidoreductases.EC_1-14 oxidoreductase acting on paired donor with incorporation or reduction of molecular oxygen	mercator4v7.0: EC_1.14 oxidoreductase acting on paired donor with incorporation or reduction of molecular oxygen & original description: none	0.2139	0.44938	1.54923	1.22464	31.6208	7.48753	9.02566	3.62947	1.49401
scaffold16:433691-433782	gene_body	CHH	Hypo	Hypo	Up	yes	yes	Cc045554	FRd1	14.5.3.9.2.19	RNA biosynthesis.DNA-binding transcriptional regulation.helix-turn-helix DNA-binding domain.MYB transcription factor family.R2R3-MYB transcription factor family.subgroup transcription factor *(MYB5)	mercator4v7.0: MYB class-R2R3 transcription factor *(MYB5) & original description: none	0.11909	0.25251	32.8877	18.301	17.9545	9.25727	7.21751	5.58986	4.96384
scaffold58:256550-256575	gene_body	CHH	Hypo	Hypo	Up	yes	yes	Cc010966	FRd1	35.2	not assigned.not annotated	mercator4v7.0: not classified & original description: none	0.0083435	0.126	9.41843	6.6139	11.4978	4.86551	3.39925	3.14078	4.4249
scaffold514:62170-62203	promoter	CHH	Hyper	Hyper		yes	yes	Cc039270	Ctrl	35.2	not assigned.not annotated	mercator4v7.0: not classified & original description: none	0.54217	0.29403	0.578015	1.49013	11.1854	7.18557	25.6856	13.9009	11.6581
scaffold22b:1016372-1016423	promoter	CHH	Hyper	Hyper	Down	yes	yes	Cc047445	Ctrl_Rd1_Rd3	27.8.1.2.1	Multi-process regulation.calcium homeostasis.Ca2+-dependent signalling.CML-type calcium sensor activities.calcium sensor *(CML2/3/++)	mercator4v7.0: calcium sensor *(CML2/3/++) & original description: none	0.65643	0.35902	0.214377	0.542199	4.03169	6.6079	87.9686	30.8903	32.7235
scaffold16:1104322-1104362	promoter	CHH	Hyper	Hyper	Down	yes	yes	Cc045619	Ctrl_Rd1_Rd3	8.2.3.2	Secondary metabolism.phenolics biosynthesis.lignan biosynthesis.stereoselective coupling control protein *(DIRIGENT)	mercator4v7.0: stereoselective coupling control protein *(DIRIGENT) & original description: none	0.66943	0.39964	5.45358	8.84486	60.861	46.7539	197.821	140.115	105.64
scaffold12:3523383-3523443	promoter	CHH	Hyper	Hyper	Down	yes	yes	Cc044268	Ctrl_Rd1_Rd3	35.2	not assigned.not annotated	mercator4v7.0: not classified & original description: none	0.34757	0.1683	21.3168	26.1776	22.2004	16.1318	31.401	54.9262	49.6882
scaffold6:3190813-3190850	promoter	CHH	Hyper	Hyper	Down	yes	yes	Cc026873	Ctrl_Rd1_Rd3	10.11.2.1.1	Phytohormone action.signalling peptides.CRP (cysteine-rich-peptide) category.GASA/GAST-peptide activity.GASA-precursor polypeptide	mercator4v7.0: GASA precursor polypeptide & original description: none	0.85331	0.55709	0.84773	1.26858	239.467	75.1613	293.405	302.336	249.415
scaffold4:1912742-1912783	promoter	CHH	Hyper	Hyper	Down	yes	yes	Cc018741	Ctrl_Rd1_Rd3	29.1.3.2.6	Plant organogenesis.leaf formation.stomata.stomatal patterning.regulatory protein *(MASS1/2/3)	mercator4v7.0: regulatory protein *(MASS1/2/3) involved in stomatal patterning & original description: none	0.60141	0.32669	40.6302	51.8707	17.6107	35.7926	41.9621	46.0582	47.0067
scaffold92b:1069042-1069083	promoter	CHH	Hyper	Hyper	Down	yes	yes	Cc016704	Ctrl_Rd1_Rd3	35.2	not assigned.not annotated	mercator4v7.0: not classified & original description: none	0.49612	0.32143	10.5541	15.7231	5.54256	1.93186	4.22976	4.91598	2.38271
scaffold85:423545-423643	promoter	CHH	Hyper	Hyper	Down	yes	yes	Cc015566	Ctrl_Rd1_Rd3	35.2	not assigned.not annotated	mercator4v7.0: not classified & original description: none	0.24174	0.11663	9.52833	12.9472	5.50455	6.12513	19.3661	29.4123	30.5072
scaffold75:148740-148763	promoter	CHH	Hyper	Hyper	Down	yes	yes	Cc013680	Ctrl_Rd1_Rd3	24.2.10.1	Solute transport.carrier-mediated transport.OPT-type transporter activities.iron chelator transporter *(YSL1/2/++)	mercator4v7.0: iron chelator transporter *(YSL1/2/++) & original description: none	0.24288	0.08734	0.0503878	0.228063	0.3486	0.594291	2.36253	4.72116	8.92197
scaffold30:1522117-1522273	promoter	CHH	Hyper	Hyper	Down	yes	yes	Cc002764	Ctrl_Rd1_Rd3	14.5.2.3	RNA biosynthesis.DNA-binding transcriptional regulation.zinc-coordinating DNA-binding domain.DOF transcription factor	mercator4v7.0: DOF transcription factor & original description: none	0.62446	0.48461	14.8632	22.84	2.86715	7.21872	8.84127	6.76807	5.76108
scaffold13b:3736288-3736314	gene_body	CHH	Hyper	Hyper	Down	yes	yes	Cc044787	Ctrl_Rd1_Rd3	5.1.6.1.1.1	Lipid metabolism.fatty acid metabolism.endoplasmic reticulum-localized fatty acid elongase (FAE) system.fatty acid elongation complex.condensing enzyme activities.3-ketoacyl-CoA synthase *(KCS)	mercator4v7.0: 3-ketoacyl-CoA synthase *(KCS) & original description: none	0.70599	0.46986	0.246002	0.527102	6.60062	4.16201	42.1914	39.038	31.1411
scaffold12:2926359-2926414	gene_body	CHH	Hyper	Hyper	Down	yes	yes	Cc044206	Ctrl_Rd1_Rd3	35.2	not assigned.not annotated	mercator4v7.0: not classified & original description: none	0.69666	0.5126	0.0896239	0.534015	5.66164	6.7128	17.8651	37.147	37.5917
scaffold514:62170-62203	gene_body	CHH	Hyper	Hyper	Down	yes	yes	Cc039269	Ctrl_Rd1_Rd3	35.2	not assigned.not annotated	mercator4v7.0: not classified & original description: none	0.54217	0.29403	0.578015	1.49013	1.02932	1.6891	7.47668	6.94282	5.72869
scaffold229:311893-311947	gene_body	CHH	Hyper	Hyper	Down	yes	yes	Cc031031	Ctrl_Rd1_Rd3	35.2	not assigned.not annotated	mercator4v7.0: not classified & original description: none	0.47096	0.25958	0.0487138	0.297606	89.8006	282.963	556.299	388.078	371.194
scaffold138:582597-582650	gene_body	CHH	Hyper	Hyper	Down	yes	yes	Cc023199	Ctrl_Rd1_Rd3	35.2	not assigned.not annotated	mercator4v7.0: not classified & original description: none	0.3403	0.14568	0.166422	0.392685	1.55635	0.197677	6.70868	7.0647	3.71114
scaffold99:131366-131394	gene_body	CHH	Hyper	Hyper	Down	yes	yes	Cc017643	Ctrl_Rd1_Rd3	35.2	not assigned.not annotated	mercator4v7.0: not classified & original description: none	0.57083	0.29149	0.59331	1.52769	0.857718	0.368295	3.62955	7.33899	8.38458
scaffold79:1433328-1433383	gene_body	CHH	Hyper	Hyper	Down	yes	yes	Cc014444	Ctrl_Rd1_Rd3	21.4.2.1	Cell wall organisation.cell wall proteins.expansin activities.alpha-class expansin	mercator4v7.0: alpha-class expansin & original description: none	0.88397	0.64776	0	0.229408	2.62	4.44025	24.3372	34.8315	50.3496
scaffold29:95169-95208	gene_body	CG	Hyper	Hyper	Down	yes	yes	Cc002282	Ctrl_Rd1_Rd3	21.8.1.2	Cell wall organisation.cutin and suberin.cuticular lipid formation.fatty acyl in-chain hydroxylase *(CYP77A)	mercator4v7.0: fatty acyl in-chain hydroxylase *(CYP77A) & original description: none	0.20628	0.04302	0.139061	0.380354	117.76	36.8311	115.584	116.603	81.3775
scaffold29:95169-95208	gene_body	CG	Hyper	Hyper	Down	yes	yes	Cc002282	Ctrl_Rd1_Rd3	50.1.13	Enzyme classification.EC_1 oxidoreductases.EC_1-14 oxidoreductase acting on paired donor with incorporation or reduction of molecular oxygen	mercator4v7.0: EC_1.14 oxidoreductase acting on paired donor with incorporation or reduction of molecular oxygen & original description: none	0.20628	0.04302	0.139061	0.380354	117.76	36.8311	115.584	116.603	81.3775
scaffold54:1661562-1661592	promoter	CHH	Hypo	Hypo	Down	yes	no	Cc009329	Ctrl_Rd1_Rd3	35.2	not assigned.not annotated	mercator4v7.0: not classified & original description: none	0.25856	0.51187	0.337264	0.0658442	19.4404	12.2325	31.9841	40.7431	13.3669
scaffold84:1899750-1899817	gene_body	CHH	Hypo	Hypo	Down	yes	no	Cc015393	Ctrl_Rd1_Rd3	10.4.1.2	Phytohormone action.cytokinin.biosynthesis.zeatin-type-cytokinin synthase *(CYP735A)	mercator4v7.0: zeatin-type-cytokinin synthase *(CYP735A) & original description: none	0.32188	0.57816	38.6963	24.186	2.07152	2.20296	6.2994	10.1596	6.69979
scaffold84:1899750-1899817	gene_body	CHH	Hypo	Hypo	Down	yes	no	Cc015393	Ctrl_Rd1_Rd3	5.2.11.1.1	Lipid metabolism.glycerolipid metabolism.glycerolipid degradation.triacylglycerol lipase activities.monoacylglycerol lipase	mercator4v7.0: monoacylglycerol lipase & original description: none	0.32188	0.57816	38.6963	24.186	2.07152	2.20296	6.2994	10.1596	6.69979
scaffold84:1899750-1899817	gene_body	CHH	Hypo	Hypo	Down	yes	no	Cc015393	Ctrl_Rd1_Rd3	50.1.13	Enzyme classification.EC_1 oxidoreductases.EC_1-14 oxidoreductase acting on paired donor with incorporation or reduction of molecular oxygen	mercator4v7.0: EC_1.14 oxidoreductase acting on paired donor with incorporation or reduction of molecular oxygen & original description: none	0.32188	0.57816	38.6963	24.186	2.07152	2.20296	6.2994	10.1596	6.69979
scaffold19:675586-675673	promoter	CHH	Hyper	Hyper	Up	yes	no	Cc046502	FRd3_FRd1	28.3.1.1.3	Plant reproduction.embryogenesis.asymmetric cell division.cell polarisation.actin filament-regulatory protein *(WPRb)	mercator4v7.0: actin filament-regulatory protein *(WPRb) involved in asymmetric cell division & original description: none	0.286	0.11352	96.3624	124.9	7.66214	5.35409	2.76283	1.43746	1.39723
scaffold14a:463691-463736	promoter	CHH	Hyper	Hyper	Up	yes	no	Cc044888	FRd3_FRd1	10.7.2.1.2	Phytohormone action.jasmonic acid.perception and signal transduction.receptor activities.regulatory protein *(MYC2)	mercator4v7.0: regulatory protein *(MYC2) of jasmonate signalling & original description: none	0.57966	0.40843	2.52694	4.12022	16.3408	24.3547	17.6743	7.65833	8.5607
scaffold14a:463691-463736	promoter	CHH	Hyper	Hyper	Up	yes	no	Cc044888	FRd3_FRd1	14.5.1.2.8	RNA biosynthesis.DNA-binding transcriptional regulation.basic DNA-binding domain.basic helix-loop-helix (bHLH) domain.bHLH class-IIIe transcription factor	mercator4v7.0: bHLH class-IIIe transcription factor & original description: none	0.57966	0.40843	2.52694	4.12022	16.3408	24.3547	17.6743	7.65833	8.5607
scaffold13b:3479074-3479108	promoter	CHH	Hyper	Hyper	Up	yes	no	Cc044763	FRd3_FRd1	35.2	not assigned.not annotated	mercator4v7.0: not classified & original description: none	0.77971	0.46235	0.692255	1.36276	39.1714	52.756	15.5623	10.8511	10.9033
scaffold277:109418-109471	promoter	CHH	Hyper	Hyper	Up	yes	no	Cc033494	FRd3_FRd1	35.2	not assigned.not annotated	mercator4v7.0: not classified & original description: none	0.4758	0.30712	3.84408	5.71798	4.67864	4.17694	1.40053	1.00227	1.09424
scaffold229:391561-391618	promoter	CHH	Hyper	Hyper	Up	yes	no	Cc031036	FRd3_FRd1	50.1.12	Enzyme classification.EC_1 oxidoreductases.EC_1-13 oxidoreductase acting on single donor with incorporation of molecular oxygen (oxygenase)	mercator4v7.0: EC_1.13 oxidoreductase acting on single donor with incorporation of molecular oxygen (oxygenase) & original description: none	0.63805	0.4623	16.0343	25.2126	44.2497	70.1333	48.5574	20.1956	14.1622
scaffold229:391561-391618	promoter	CHH	Hyper	Hyper	Up	yes	no	Cc031036	FRd3_FRd1	10.7.1.2	Phytohormone action.jasmonic acid.biosynthesis.13-lipoxygenase *(LOX)	mercator4v7.0: 13-lipoxygenase *(LOX) & original description: none	0.63805	0.4623	16.0343	25.2126	44.2497	70.1333	48.5574	20.1956	14.1622
scaffold185:37032-37104	promoter	CHH	Hyper	Hyper	Up	yes	no	Cc027968	FRd3_FRd1	29.3.4	Plant organogenesis.stem formation.transcriptional regulator *(HAM1/2)	mercator4v7.0: transcriptional regulator *(HAM1/2) involved in stem formation & original description: none	0.92074	0.72989	1.74603	2.80171	16.0782	14.582	4.25089	4.0197	4.57561
scaffold185:37032-37104	promoter	CHH	Hyper	Hyper	Up	yes	no	Cc027968	FRd3_FRd1	14.5.10.2	RNA biosynthesis.DNA-binding transcriptional regulation.undefined DNA-binding domain.GRAS transcription factor	mercator4v7.0: GRAS transcription factor & original description: none	0.92074	0.72989	1.74603	2.80171	16.0782	14.582	4.25089	4.0197	4.57561
scaffold6:538121-538160	promoter	CHH	Hyper	Hyper	Up	yes	no	Cc026586	FRd3_FRd1	10.1.4.1	Phytohormone action.abscisic acid.transport.abscisic acid transporter *(AIT)	mercator4v7.0: abscisic acid transporter *(AIT) & original description: none	0.77735	0.59108	5.56674	8.98731	11.3016	13.8707	5.99092	1.86	1.67664
scaffold6:538121-538160	promoter	CHH	Hyper	Hyper	Up	yes	no	Cc026586	FRd3_FRd1	24.2.2.7	Solute transport.carrier-mediated transport.MFS-type transporter superfamily.anion transporter *(NRT1/PTR)	mercator4v7.0: anion transporter *(NRT1/PTR) & original description: none	0.77735	0.59108	5.56674	8.98731	11.3016	13.8707	5.99092	1.86	1.67664
scaffold173:230452-230491	promoter	CHH	Hyper	Hyper	Up	yes	no	Cc026352	FRd3_FRd1	35.2	not assigned.not annotated	mercator4v7.0: not classified & original description: none	0.44561	0.26758	2.27613	3.2783	25.8286	10.7276	3.55083	1.48784	0.229366
scaffold154:472891-472970	promoter	CHH	Hyper	Hyper	Up	yes	no	Cc024730	FRd3_FRd1	26.11.3.3.3.2	External stimuli response.pathogen.defense mechanisms.defense enzyme activities.defensin activities.defensin *(PDF2)	mercator4v7.0: defensin *(PDF2) & original description: none	0.59277	0.30055	46.4771	56.0529	19.3055	113.889	0.455694	0.0406423	0.142171
scaffold135b:152234-152325	promoter	CHH	Hyper	Hyper	Up	yes	no	Cc022865	FRd3_FRd1	14.5.7.5.1	RNA biosynthesis.DNA-binding transcriptional regulation.beta-hairpin exposed by alpha/beta-scaffold structure.WRKY transcription factor activity.transcription factor *(WRKY)	mercator4v7.0: transcription factor *(WRKY) & original description: none	0.36247	0.18934	1.30677	2.33535	6.61299	14.5208	0.0274028	0	0
scaffold118c:580660-580722	promoter	CHH	Hyper	Hyper	Up	yes	no	Cc021104	FRd3_FRd1	35.2	not assigned.not annotated	mercator4v7.0: not classified & original description: none	0.44146	0.20802	5.1016	7.33439	10.8612	7.6784	1.66416	0.45462	0.491089
scaffold47:758536-758581	promoter	CHH	Hyper	Hyper	Up	yes	no	Cc007601	FRd3_FRd1	35.2	not assigned.not annotated	mercator4v7.0: not classified & original description: none	0.74716	0.42342	0.920156	1.81758	6.2332	7.64979	4.31726	4.38843	2.40366
scaffold29:414924-414990	promoter	CHH	Hyper	Hyper	Up	yes	no	Cc002323	FRd3_FRd1	35.2	not assigned.not annotated	mercator4v7.0: not classified & original description: none	0.36671	0.16318	6.39279	8.89103	11.5437	8.86664	5.24329	2.93686	3.99096
scaffold153:671327-671397	promoter	CHH	Hyper	Hyper	Up	yes	no	Cc024663	FRd3	35.2	not assigned.not annotated	mercator4v7.0: not classified & original description: none	0.46236	0.27225	4.33556	11.2124	72.9478	128.297	26.3923	80.7455	88.6858
scaffold141:703951-704010	promoter	CHH	Hyper	Hyper	Up	yes	no	Cc023568	FRd3	21.3.1.2.1	Cell wall organisation.pectin.homogalacturonan.modification and degradation.pectin methylesterase	mercator4v7.0: pectin methylesterase & original description: none	0.63501	0.3987	4.7347	6.49987	5.56677	27.1673	3.04429	1.7537	1.64577
scaffold141:703951-704010	promoter	CHH	Hyper	Hyper	Up	yes	no	Cc023568	FRd3	50.3.1	Enzyme classification.EC_3 hydrolases.EC_3-1 hydrolase acting on ester bond	mercator4v7.0: EC_3.1 hydrolase acting on ester bond & original description: none	0.63501	0.3987	4.7347	6.49987	5.56677	27.1673	3.04429	1.7537	1.64577
scaffold83:513261-513332	promoter	CHH	Hyper	Hyper	Up	yes	no	Cc015126	FRd3	35.2	not assigned.not annotated	mercator4v7.0: not classified & original description: none	0.50033	0.33543	65.1121	81.6669	2.65722	47.2642	7.24003	7.86821	8.33634
scaffold82:509502-509554	promoter	CHH	Hyper	Hyper	Up	yes	no	Cc014941	FRd3	21.6.2.3	Cell wall organisation.lignin.monolignol conjugation and polymerization.laccase multi-copper oxidoreductase *(LAC5/LAC12)	mercator4v7.0: laccase multi-copper oxidoreductase *(LAC5/LAC12) & original description: none	0.59901	0.30242	8.04625	10.9796	1.7214	16.746	2.28091	1.38137	2.70459
scaffold82:509502-509554	promoter	CHH	Hyper	Hyper	Up	yes	no	Cc014941	FRd3	50.1.10	Enzyme classification.EC_1 oxidoreductases.EC_1-10 oxidoreductase acting on diphenol or related substance as donor	mercator4v7.0: EC_1.10 oxidoreductase acting on diphenol or related substance as donor & original description: none	0.59901	0.30242	8.04625	10.9796	1.7214	16.746	2.28091	1.38137	2.70459
scaffold65b:1730707-1730739	promoter	CHH	Hyper	Hyper	Up	yes	no	Cc012499	FRd3	24.2.3.11	Solute transport.carrier-mediated transport.APC-type transporter superfamily.potassium cation transporter *(HAK/KUP/KT)	mercator4v7.0: potassium cation transporter *(HAK/KUP/KT) & original description: none	0.77792	0.46297	6.0001	8.48797	78.9521	154.069	43.5923	51.789	79.872
scaffold63:1469348-1469375	promoter	CHH	Hyper	Hyper	Up	yes	no	Cc012085	FRd3	35.2	not assigned.not annotated	mercator4v7.0: not classified & original description: none	0.92271	0.75619	0.0434993	0.120689	25.8034	166.572	24.2366	18.0429	27.3024
scaffold44:3207143-3207182	promoter	CHH	Hyper	Hyper	Up	yes	no	Cc007094	FRd3	50.3.4	Enzyme classification.EC_3 hydrolases.EC_3-4 hydrolase acting on peptide bond (peptidase)	mercator4v7.0: EC_3.4 hydrolase acting on peptide bond (peptidase) & original description: none	0.7537	0.50103	8.33437	11.2047	44.8962	627.24	56.4708	68.5502	294.586
scaffold44:3207143-3207182	promoter	CHH	Hyper	Hyper	Up	yes	no	Cc007094	FRd3	19.3.3.1	Protein homeostasis.proteolysis.aspartic peptidase activities.Pepsin-type protease	mercator4v7.0: Pepsin-type protease & original description: none	0.7537	0.50103	8.33437	11.2047	44.8962	627.24	56.4708	68.5502	294.586
scaffold22b:2520956-2520978	gene_body	CHH	Hyper	Hyper	Up	yes	no	Cc047629	FRd3	50.2.4	Enzyme classification.EC_2 transferases.EC_2-4 glycosyltransferase	mercator4v7.0: EC_2.4 glycosyltransferase & original description: none	0.26728	0.10814	0	0.0776899	3.7754	10.4159	0.847842	3.88888	5.58925
scaffold171:393028-393132	gene_body	CHH	Hyper	Hyper	Up	yes	no	Cc026247	FRd3	50.1.7	Enzyme classification.EC_1 oxidoreductases.EC_1-7 oxidoreductase acting on other nitrogenous compound as donor	mercator4v7.0: EC_1.7 oxidoreductase acting on other nitrogenous compound as donor & original description: none	0.56211	0.3993	1.14724	1.84107	2.21224	9.34333	4.93207	1.11238	0.925323
scaffold171:393028-393132	gene_body	CHH	Hyper	Hyper	Up	yes	no	Cc026247	FRd3	25.1.3.1	Nutrient uptake.nitrogen assimilation.nitrate assimilation.nitrate reductase *(NIA1/2)	mercator4v7.0: nitrate reductase *(NIA1/2) & original description: none	0.56211	0.3993	1.14724	1.84107	2.21224	9.34333	4.93207	1.11238	0.925323
scaffold65b:1730707-1730739	gene_body	CHH	Hyper	Hyper	Up	yes	no	Cc012500	FRd3	24.2.3.11	Solute transport.carrier-mediated transport.APC-type transporter superfamily.potassium cation transporter *(HAK/KUP/KT)	mercator4v7.0: potassium cation transporter *(HAK/KUP/KT) & original description: none	0.77792	0.46297	6.0001	8.48797	42.8984	87.9159	26.4149	31.1195	53.9908
scaffold42:941165-941198	gene_body	CHH	Hyper	Hyper	Up	yes	no	Cc006312	FRd3	35.2	not assigned.not annotated	mercator4v7.0: not classified & original description: none	0.66936	0.26951	1.03093	1.97145	3.88309	32.4366	3.84745	6.50983	26.7113
scaffold18:2013312-2013355	promoter	CHH	Hyper	Hyper	Up	yes	no	Cc046305	FRd1	14.5.1.1.13	RNA biosynthesis.DNA-binding transcriptional regulation.basic DNA-binding domain.basic leucine zipper (bZIP) domain.bZIP class-S/SE transcription factor	mercator4v7.0: bZIP class-S/SE transcription factor & original description: none	0.85581	0.60912	0.563058	1.02223	28.6822	9.33597	14.081	9.74957	6.29456
scaffold492:82610-82640	promoter	CHH	Hyper	Hyper	Up	yes	no	Cc039050	FRd1	17.1.2.1.26	Protein biosynthesis.ribosome biogenesis.large ribosomal subunit (LSU).LSU proteome.component *(eL24)	mercator4v7.0: component *(eL24) of large ribosomal-subunit (LSU) proteome & original description: none	0.61369	0.42753	0.765633	1.91872	503.725	198.182	251.139	206.297	152.645
scaffold408:94737-94768	promoter	CHH	Hyper	Hyper	Up	yes	no	Cc037800	FRd1	35.2	not assigned.not annotated	mercator4v7.0: not classified & original description: none	0.54449	0.34477	17.0835	25.1922	25.3887	9.18878	6.74282	5.49302	7.97644
scaffold261:437755-437809	promoter	CHH	Hyper	Hyper	Up	yes	no	Cc032751	FRd1	35.2	not assigned.not annotated	mercator4v7.0: not classified & original description: none	0.57294	0.35492	17.8922	22.2564	6.91905	4.16739	2.64738	2.14702	2.75799
scaffold258:298190-298263	promoter	CHH	Hyper	Hyper	Up	yes	no	Cc032495	FRd1	35.2	not assigned.not annotated	mercator4v7.0: not classified & original description: none	0.47906	0.24167	1.34143	1.95965	37.8023	9.48486	11.0401	7.16685	4.88259
scaffold180:577745-577782	promoter	CHH	Hyper	Hyper	Up	yes	no	Cc027696	FRd1	12.2.5.6.1	Cell division.cell cycle organisation.sister chromatid separation.meiosis II spindle orientation.regulatory protein *(JASON)	mercator4v7.0: regulatory protein *(JASON) of sister chromatid separation & original description: none	0.11623	0.0038	0	0.0735796	6.61149	1.94128	1.54739	0.893552	1.38231
scaffold172:624826-624939	promoter	CHH	Hyper	Hyper	Up	yes	no	Cc026325	FRd1	24.2.3.11	Solute transport.carrier-mediated transport.APC-type transporter superfamily.potassium cation transporter *(HAK/KUP/KT)	mercator4v7.0: potassium cation transporter *(HAK/KUP/KT) & original description: none	0.28233	0.14142	0.0256515	0.297606	15.2469	8.63479	5.49071	3.0401	2.26693
scaffold161a:840320-840367	promoter	CHH	Hyper	Hyper	Up	yes	no	Cc025447	FRd1	23.2.1.4	Protein translocation.mitochondrion.outer mitochondrion membrane TOM translocation system.receptor component *(OM64)	mercator4v7.0: receptor component *(OM64) of outer mitochondrion membrane TOM translocation system & original description: none	0.77888	0.53984	11.4264	15.8538	23.3327	11.5695	12.8894	6.48527	7.05476
scaffold93b:799964-799989	promoter	CHH	Hyper	Hyper	Up	yes	no	Cc016854	FRd1	50.2.4	Enzyme classification.EC_2 transferases.EC_2-4 glycosyltransferase	mercator4v7.0: EC_2.4 glycosyltransferase & original description: none	0.94717	0.77615	1.91062	2.94565	13.717	7.90303	6.35521	2.71535	1.71115
scaffold87b:1899890-1899935	promoter	CHH	Hyper	Hyper	Up	yes	no	Cc015955	FRd1	5.2.11.2.2.3	Lipid metabolism.glycerolipid metabolism.glycerolipid degradation.phospholipase activities.phospholipase A2 activities.phospholipase-A2 *(pPLA2-II)	mercator4v7.0: phospholipase-A2 *(pPLA2-II)) & original description: none	0.43412	0.26095	0.820248	1.17623	21.991	7.89703	15.6864	4.35665	7.78994
scaffold68:240992-241079	promoter	CHH	Hyper	Hyper	Up	yes	no	Cc012748	FRd1	35.2	not assigned.not annotated	mercator4v7.0: not classified & original description: none	0.16776	0.04365	13.3972	25.6769	7.51064	4.06753	2.20036	2.72556	2.5581
scaffold47:758536-758581	promoter	CHH	Hyper	Hyper	Up	yes	no	Cc007602	FRd1	14.5.2.5	RNA biosynthesis.DNA-binding transcriptional regulation.zinc-coordinating DNA-binding domain.AS2/LOB transcription factor	mercator4v7.0: AS2/LOB transcription factor & original description: none	0.74716	0.42342	0.920156	1.81758	5.22926	1.78219	1.70286	1.87068	1.50808
scaffold38:83831-83865	promoter	CHH	Hyper	Hyper	Up	yes	no	Cc005198	FRd1	20.2.4.4	Cytoskeleton organisation.microfilament network.myosin microfilament-based motor protein activities.myosin adaptor protein *(MadA)	mercator4v7.0: myosin adaptor protein *(MadA) & original description: none	0.64703	0.3867	0.460753	0.90692	17.6095	6.05343	4.0505	3.26881	4.17529
scaffold258:298190-298263	gene_body	CHH	Hyper	Hyper	Up	yes	no	Cc032494	FRd1	35.2	not assigned.not annotated	mercator4v7.0: not classified & original description: none	0.47906	0.24167	1.34143	1.95965	6.68318	2.92006	1.72635	1.82918	2.05259
scaffold258:295765-295800	gene_body	CHH	Hyper	Hyper	Up	yes	no	Cc032494	FRd1	35.2	not assigned.not annotated	mercator4v7.0: not classified & original description: none	0.46323	0.25537	0.0513029	0.320539	6.68318	2.92006	1.72635	1.82918	2.05259
scaffold117b:186508-186561	promoter	CHH	Hypo	Hypo		yes	-	Cc020811	Ctrl	35.2	not assigned.not annotated	mercator4v7.0: not classified & original description: none	0.33263	0.53929	0.281661	0.0955276	3.92299	5.80365	14.4361	2.01311	2.87602
scaffold44:2768862-2768921	promoter	CHH	Hypo	Hypo		yes	-	Cc007038	Ctrl	26.11.3.1.2	External stimuli response.pathogen.defense mechanisms.systemic acquired resistance (SAR).regulatory protein *(SARD1/CBP60)	mercator4v7.0: regulatory protein *(SARD1/CBP60) of systemic acquired resistance & original description: none	0.76767	0.93159	0.330375	0.150821	14.2038	5.80325	54.9873	9.74803	9.1765
scaffold110:1819859-1819893	gene_body	CHH	Hypo	Hypo		yes	-	Cc019816	FRd3_Rd1_Rd3	24.2.13.32	Solute transport.carrier-mediated transport.MTCC-type transporter activities.solute transporter	mercator4v7.0: MtcC-type solute transporter & original description: none	0.039834	0.24423	0.376464	0.167799	6.25229	16.0971	11.8221	19.5932	24.6215
scaffold296:383592-383626	promoter	CHH	Hyper	Hyper		yes	-	Cc034220	Ctrl	50.1.13	Enzyme classification.EC_1 oxidoreductases.EC_1-14 oxidoreductase acting on paired donor with incorporation or reduction of molecular oxygen	mercator4v7.0: EC_1.14 oxidoreductase acting on paired donor with incorporation or reduction of molecular oxygen & original description: none	0.68898	0.5016	0.0665616	0.279731	9.51326	3.73147	25.4597	5.57114	4.05598
scaffold296:383592-383626	promoter	CHH	Hyper	Hyper		yes	-	Cc034220	Ctrl	10.6.3.3	Phytohormone action.gibberellin.conjugation and degradation.gibberellin 2-oxidase *(Ga2-Ox)	mercator4v7.0: gibberellin 2-oxidase & original description: none	0.68898	0.5016	0.0665616	0.279731	9.51326	3.73147	25.4597	5.57114	4.05598
scaffold270:314571-314605	promoter	CHH	Hyper	Hyper		yes	-	Cc033209	Ctrl	20.7.1.2	Cytoskeleton organisation.endoplasmic reticulum (ER) - cell/organelle membrane contact.ER - plasma membrane interface.ER-anchored membrane contact site protein *(SRC2)	mercator4v7.0: ER-anchored membrane contact site protein *(SRC2) & original description: none	0.99167	0.85108	5.42631	9.96005	31.4857	62.5606	249.045	62.4661	78.1217
scaffold155:636328-636427	promoter	CHH	Hyper	Hyper		yes	-	Cc024847	Ctrl	14.5.7.5.5	RNA biosynthesis.DNA-binding transcriptional regulation.beta-hairpin exposed by alpha/beta-scaffold structure.WRKY transcription factor activity.regulatory protein *(JAV1)	mercator4v7.0: regulatory protein *(JAV1) of WRKY transcription factor activity & original description: none	0.54567	0.36808	205.394	261.64	3.62756	15.5263	57.6379	4.55946	5.14861
scaffold123:13251-13284	promoter	CHH	Hyper	Hyper		yes	-	Cc021515	Ctrl	22.3.1.5	Vesicle trafficking.endocytic trafficking.ESCRT-mediated sorting.regulatory protein *(ISTL)	mercator4v7.0: regulatory protein *(ISTL) of ESCRT-mediated sorting & original description: none	0.42935	0.20296	0.988886	3.94837	18.2727	29.6848	48.8402	29.3715	33.2339
scaffold119:172085-172154	promoter	CHH	Hyper	Hyper		yes	-	Cc021119	FRd3_Rd1_Rd3	10.11.1.12.1	Phytohormone action.signalling peptides.NCRP (non-cysteine-rich-peptide) category.PSY-peptide activity.PSY precursor polypeptide	mercator4v7.0: PSY precursor polypeptide & original description: none	0.43898	0.26501	0.309938	0.746408	15.9421	29.5412	23.6594	45.4933	51.1856
scaffold80:542186-542211	promoter	CHH	Hyper	Hyper		yes	-	Cc014612	FRd3_Rd1_Rd3	10.6.1.3	Phytohormone action.gibberellin.biosynthesis.ent-kaurene oxidase *(KAO)	mercator4v7.0: ent-kaurene oxidase *(KAO) & original description: none	0.92898	0.58196	4.64841	7.41766	36.5588	85.7238	39.6746	90.6573	130.234
scaffold80:542186-542211	promoter	CHH	Hyper	Hyper		yes	-	Cc014612	FRd3_Rd1_Rd3	50.1.13	Enzyme classification.EC_1 oxidoreductases.EC_1-14 oxidoreductase acting on paired donor with incorporation or reduction of molecular oxygen	mercator4v7.0: EC_1.14 oxidoreductase acting on paired donor with incorporation or reduction of molecular oxygen & original description: none	0.92898	0.58196	4.64841	7.41766	36.5588	85.7238	39.6746	90.6573	130.234
scaffold157:410436-410498	gene_body	CHH	Hyper	Hyper		yes	-	Cc024980	FRd3_Rd1_Rd3	24.3.1.2	Solute transport.channel-mediated transport.MIP-type intrinsic protein activities.plasma membrane intrinsic protein *(PIP)	mercator4v7.0: plasma membrane intrinsic protein *(PIP) & original description: none	0.6334	0.39479	0.186979	0.672417	24.5872	139.645	113.125	181.507	272.049
scaffold157:410436-410498	gene_body	CHH	Hyper	Hyper		yes	-	Cc024980	FRd3_Rd1_Rd3	18.12.1.4	Protein modification.targeting peptide maturation.endomembrane system.signal peptidase *(SPP)	mercator4v7.0: signal peptidase *(SPP) & original description: none	0.6334	0.39479	0.186979	0.672417	24.5872	139.645	113.125	181.507	272.049
scaffold16:1793964-1794273	gene_body	CHG	Hyper	Hyper		yes	-	Cc045679	FRd3_Rd1_Rd3	35.2	not assigned.not annotated	mercator4v7.0: not classified & original description: none	0.57125	0.40023	8.70671	13.2106	2.18141	7.08354	3.83983	12.337	18.9196
scaffold16:1793960-1794184	gene_body	CG	Hyper	Hyper		yes	-	Cc045679	FRd3_Rd1_Rd3	35.2	not assigned.not annotated	mercator4v7.0: not classified & original description: none	0.71866	0.42219	5.04305	7.0185	2.18141	7.08354	3.83983	12.337	18.9196
scaffold26:1742846-1742896	promoter	CHH	Hypo	Hyper		no	yes	Cc001703	Ctrl	35.2	not assigned.not annotated	mercator4v7.0: not classified & original description: none	0.2955	0.64454	103.849	147.997	0.790258	0.220082	19.1321	0.270837	0.290745
scaffold190a:22625-22674	promoter	CHH	Hypo	Hyper	Up	no	yes	Cc028296	FRd3_FRd1	35.2	not assigned.not annotated	mercator4v7.0: not classified & original description: none	0.19947	0.43411	0.973003	1.96616	11.6007	11.7195	5.07261	2.3337	2.42319
scaffold155:469260-469311	promoter	CHH	Hypo	Hyper	Up	no	yes	Cc024830	FRd3_FRd1	14.5.3.9.2.16	RNA biosynthesis.DNA-binding transcriptional regulation.helix-turn-helix DNA-binding domain.MYB transcription factor family.R2R3-MYB transcription factor family.subgroup-21 transcription factor *(LOF1/2)	mercator4v7.0: MYB class-R2R3 subgroup-21 transcription factor *(LOF1/2) & original description: none	0.39054	0.63026	0.571657	1.32494	14.7931	11.2773	5.13676	3.90661	2.38119
scaffold104:601805-601866	promoter	CHH	Hypo	Hyper	Up	no	yes	Cc018372	FRd3_FRd1	50.2.4	Enzyme classification.EC_2 transferases.EC_2-4 glycosyltransferase	mercator4v7.0: EC_2.4 glycosyltransferase & original description: none	0.087712	0.28017	6.79965	10.9951	36.4197	14.367	3.26977	3.06588	1.98035
scaffold104:601805-601866	promoter	CHH	Hypo	Hyper	Up	no	yes	Cc018372	FRd3_FRd1	6.2.2.1	Nucleotide metabolism.pyrimidines.salvage pathway.uridine/cytidine kinase *(UCK)	mercator4v7.0: uridine/cytidine kinase & original description: none	0.087712	0.28017	6.79965	10.9951	36.4197	14.367	3.26977	3.06588	1.98035
scaffold104:601805-601866	promoter	CHH	Hypo	Hyper	Up	no	yes	Cc018372	FRd3_FRd1	50.2.7	Enzyme classification.EC_2 transferases.EC_2-7 transferase transferring phosphorus-containing group	mercator4v7.0: EC_2.7 transferase transferring phosphorus-containing group & original description: none	0.087712	0.28017	6.79965	10.9951	36.4197	14.367	3.26977	3.06588	1.98035
scaffold87b:797463-797500	promoter	CHH	Hypo	Hyper	Up	no	yes	Cc015857	FRd3_FRd1	35.2	not assigned.not annotated	mercator4v7.0: not classified & original description: none	0.46559	0.74752	10.7467	16.9908	7.58597	7.46674	4.50969	1.53686	1.4908
scaffold154:456157-456303	gene_body	CHH	Hypo	Hyper	Up	no	yes	Cc024730	FRd3_FRd1	26.11.3.3.3.2	External stimuli response.pathogen.defense mechanisms.defense enzyme activities.defensin activities.defensin *(PDF2)	mercator4v7.0: defensin *(PDF2) & original description: none	0.18182	0.36106	1.02412	1.56701	19.3055	113.889	0.455694	0.0406423	0.142171
scaffold81:438430-438749	gene_body	CG	Hypo	Hyper	Up	no	yes	Cc014771	FRd3_FRd1	24.2.1.5	Solute transport.carrier-mediated transport.DMT-type transporter superfamily.solute transporter *(UmamiT1/2/++)	mercator4v7.0: solute transporter *(UmamiT1/2/++) & original description: none	0.86405	0.97036	74.195	99.8686	141.304	78.5398	46.3656	25.5253	28.8904
scaffold227:365968-366015	promoter	CHH	Hypo	Hyper	Up	no	yes	Cc030901	FRd3	50.1.13	Enzyme classification.EC_1 oxidoreductases.EC_1-14 oxidoreductase acting on paired donor with incorporation or reduction of molecular oxygen	mercator4v7.0: EC_1.14 oxidoreductase acting on paired donor with incorporation or reduction of molecular oxygen & original description: none	0.58228	0.92463	22.939	32.4023	3.44325	13.0064	7.22797	5.03413	8.14933
scaffold227:365968-366015	promoter	CHH	Hypo	Hyper	Up	no	yes	Cc030901	FRd3	5.1.7.2.2	Lipid metabolism.fatty acid metabolism.fatty acid desaturation.first desaturation.acyl-CoA desaturase *(ADS/FAD5)	mercator4v7.0: acyl-CoA desaturase *(ADS) & original description: none	0.58228	0.92463	22.939	32.4023	3.44325	13.0064	7.22797	5.03413	8.14933
scaffold168:713049-713146	promoter	CHH	Hypo	Hyper	Up	no	yes	Cc026013	FRd3	4.6.4.1	Amino acid metabolism.amino acid degradation.lysine degradation.bifunctional lysine ketoglutarate reductase and saccharopine dehydrogenase	mercator4v7.0: bifunctional lysine ketoglutarate reductase and saccharopine dehydrogenase & original description: none	0.78881	0.89413	1.01963	1.96915	55.1505	103.357	28.6384	40.3191	63.8827
scaffold168:713049-713146	promoter	CHH	Hypo	Hyper	Up	no	yes	Cc026013	FRd3	50.1.5	Enzyme classification.EC_1 oxidoreductases.EC_1-5 oxidoreductase acting on CH-NH group of donor	mercator4v7.0: EC_1.5 oxidoreductase acting on CH-NH group of donor & original description: none	0.78881	0.89413	1.01963	1.96915	55.1505	103.357	28.6384	40.3191	63.8827
scaffold148:156130-156160	promoter	CHH	Hypo	Hyper	Up	no	yes	Cc024233	FRd3	35.2	not assigned.not annotated	mercator4v7.0: not classified & original description: none	0.58856	0.79269	0.595718	1.50471	28.9203	103.691	45.2769	56.4704	74.5665
scaffold125:878043-878150	promoter	CHH	Hypo	Hyper	Up	no	yes	Cc021850	FRd3	25.3.2.1	Nutrient uptake.phosphorus assimilation.phosphate uptake.phosphate transporter *(PHT1)	mercator4v7.0: phosphate transporter *(PHT1) & original description: none	0.635	0.75439	4.46752	6.69224	3.57165	10.8907	7.40126	4.90939	6.19677
scaffold125:878043-878150	promoter	CHH	Hypo	Hyper	Up	no	yes	Cc021850	FRd3	24.2.2.16	Solute transport.carrier-mediated transport.MFS-type transporter superfamily.phosphate transporter *(PHT1)	mercator4v7.0: phosphate transporter *(PHT1) & original description: none	0.635	0.75439	4.46752	6.69224	3.57165	10.8907	7.40126	4.90939	6.19677
scaffold121:280319-280354	promoter	CHH	Hypo	Hyper	Up	no	yes	Cc021342	FRd3	35.2	not assigned.not annotated	mercator4v7.0: not classified & original description: none	0.60864	0.88217	5.93287	8.36446	1.82754	36.7098	7.25867	15.6264	12.4137
scaffold87b:1975635-1975676	promoter	CHH	Hypo	Hyper	Up	no	yes	Cc015962	FRd3	3.2.3.3.1.1	Carbohydrate metabolism.starch metabolism.degradation.hydrolysis and phosphorolysis.amylase activities.alpha amylase *(AMY1/2/3)	mercator4v7.0: alpha amylase *(AMY1/2/3) & original description: none	0.52444	0.69669	8.64888	14.0599	9.77914	108.135	13.0915	8.88079	29.9242
scaffold66:902104-902270	promoter	CHH	Hypo	Hyper	Up	no	yes	Cc012634	FRd3	35.2	not assigned.not annotated	mercator4v7.0: not classified & original description: none	0.39639	0.58197	111.902	142.839	0.22848	4.11704	0.358149	1.43711	2.2837
scaffold63:425442-425481	promoter	CHH	Hypo	Hyper	Up	no	yes	Cc011965	FRd3	2.4.4.1	Cellular respiration.oxidative phosphorylation.cytochrome c hemoprotein activity.cytochrome c electron shuttle hemoprotein *(CytC)	mercator4v7.0: cytochrome c electron shuttle hemoprotein *(CytC) & original description: none	0.076002	0.23354	0.0230623	0.121138	0.339767	14.6578	0.0984099	0	0.0248718
scaffold52:1023823-1023859	promoter	CHH	Hypo	Hyper	Up	no	yes	Cc008846	FRd3	50.1.13	Enzyme classification.EC_1 oxidoreductases.EC_1-14 oxidoreductase acting on paired donor with incorporation or reduction of molecular oxygen	mercator4v7.0: EC_1.14 oxidoreductase acting on paired donor with incorporation or reduction of molecular oxygen & original description: none	0.44764	0.67994	0.610206	1.27802	1.60674	12.6956	1.33072	1.82232	2.26273
scaffold47:308154-308185	promoter	CHH	Hypo	Hyper	Up	no	yes	Cc007544	FRd3	27.1.2.2	Multi-process regulation.circadian clock system.morning element regulation.transcriptional regulator *(TCP20)	mercator4v7.0: transcriptional regulator of circadian clock *(TCP20) & original description: none	0.21432	0.37589	1.67508	2.64652	9.53296	75.7857	17.7881	18.7136	33.5298
scaffold47:308154-308185	promoter	CHH	Hypo	Hyper	Up	no	yes	Cc007544	FRd3	14.5.7.7.1	RNA biosynthesis.DNA-binding transcriptional regulation.beta-hairpin exposed by alpha/beta-scaffold structure.TCP transcription factor activity.transcription factor *(TCP)	mercator4v7.0: transcription factor *(TCP) & original description: none	0.21432	0.37589	1.67508	2.64652	9.53296	75.7857	17.7881	18.7136	33.5298
scaffold47:308154-308185	promoter	CHH	Hypo	Hyper	Up	no	yes	Cc007544	FRd3	25.1.2.1.2	Nutrient uptake.nitrogen assimilation.nitrate uptake system.nitrate tranceptor activity.transcriptional regulator *(TCP20)	mercator4v7.0: transcriptional regulator *(TCP20) of nitrate tranceptor activity & original description: none	0.21432	0.37589	1.67508	2.64652	9.53296	75.7857	17.7881	18.7136	33.5298
scaffold28:680307-680346	promoter	CHH	Hypo	Hyper	Up	no	yes	Cc002110	FRd3	50.1.13	Enzyme classification.EC_1 oxidoreductases.EC_1-14 oxidoreductase acting on paired donor with incorporation or reduction of molecular oxygen	mercator4v7.0: EC_1.14 oxidoreductase acting on paired donor with incorporation or reduction of molecular oxygen & original description: none	0.64958	0.84793	0.668928	1.34065	3.57296	10.763	0.536542	0.382797	0.50441
scaffold25:30513-30552	promoter	CHH	Hypo	Hyper	Up	no	yes	Cc001199	FRd3	50.3.2	Enzyme classification.EC_3 hydrolases.EC_3-2 glycosylase	mercator4v7.0: EC_3.2 glycosylase & original description: none	0.63573	0.80263	5.42751	14.4247	3.06147	12.5681	6.15342	4.93978	6.98183
scaffold23:1934356-1934391	promoter	CHH	Hypo	Hyper	Up	no	yes	Cc000805	FRd3	35.2	not assigned.not annotated	mercator4v7.0: not classified & original description: none	0.63077	0.83982	0.44394	0.790429	2.96989	8.21461	6.87181	0.589336	1.74556
scaffold449:95668-95739	gene_body	CHH	Hypo	Hyper	Up	no	yes	Cc038471	FRd3	35.2	not assigned.not annotated	mercator4v7.0: not classified & original description: none	0.39783	0.80695	0.746762	1.96309	6.26779	14.1102	6.06074	5.52315	4.12855
scaffold339a:83283-83315	gene_body	CHH	Hypo	Hyper	Up	no	yes	Cc036279	FRd3	35.2	not assigned.not annotated	mercator4v7.0: not classified & original description: none	0.020539	0.1691	0.0494727	0.372456	0.293334	25.9394	0.130568	0.215563	0.0631264
scaffold5:1521726-1521803	gene_body	CHH	Hypo	Hyper	Up	no	yes	Cc019141	FRd3	14.5.2.5	RNA biosynthesis.DNA-binding transcriptional regulation.zinc-coordinating DNA-binding domain.AS2/LOB transcription factor	mercator4v7.0: AS2/LOB transcription factor & original description: none	0.056433	0.17822	0.335433	0.753695	1.54638	7.46448	3.04194	1.66299	0.876982
scaffold26:1742846-1742896	gene_body	CHH	Hypo	Hyper	Up	no	yes	Cc001702	FRd3	25.1.3.2	Nutrient uptake.nitrogen assimilation.nitrate assimilation.nitrite reductase *(NIR1)	mercator4v7.0: nitrite reductase *(NIR1) & original description: none	0.2955	0.64454	103.849	147.997	0.37093	9.65673	3.89604	0.282176	0.57881
scaffold26:1742846-1742896	gene_body	CHH	Hypo	Hyper	Up	no	yes	Cc001702	FRd3	50.1.7	Enzyme classification.EC_1 oxidoreductases.EC_1-7 oxidoreductase acting on other nitrogenous compound as donor	mercator4v7.0: EC_1.7 oxidoreductase acting on other nitrogenous compound as donor & original description: none	0.2955	0.64454	103.849	147.997	0.37093	9.65673	3.89604	0.282176	0.57881
scaffold25:1407531-1407570	gene_body	CHH	Hypo	Hyper	Up	no	yes	Cc001339	FRd3	35.2	not assigned.not annotated	mercator4v7.0: not classified & original description: none	0.10867	0.27417	0	0.0776899	6.06746	23.4106	8.33409	7.42621	8.34878
scaffold23:1934356-1934391	gene_body	CHH	Hypo	Hyper	Up	no	yes	Cc000804	FRd3	24.2.2.7	Solute transport.carrier-mediated transport.MFS-type transporter superfamily.anion transporter *(NRT1/PTR)	mercator4v7.0: anion transporter *(NRT1/PTR) & original description: none	0.63077	0.83982	0.44394	0.790429	1.6163	14.1336	3.07848	0.662605	1.51159
scaffold18:2012953-2013027	promoter	CHH	Hypo	Hyper	Up	no	yes	Cc046305	FRd1	14.5.1.1.13	RNA biosynthesis.DNA-binding transcriptional regulation.basic DNA-binding domain.basic leucine zipper (bZIP) domain.bZIP class-S/SE transcription factor	mercator4v7.0: bZIP class-S/SE transcription factor & original description: none	0.53035	0.81536	2.52932	4.47445	28.6822	9.33597	14.081	9.74957	6.29456
scaffold485a:73748-73772	promoter	CHH	Hypo	Hyper	Up	no	yes	Cc038962	FRd1	35.2	not assigned.not annotated	mercator4v7.0: not classified & original description: none	0.3567	0.59247	0	0.0776899	21.6564	8.58297	5.20705	4.45636	5.95777
scaffold326:40248-40285	promoter	CHH	Hypo	Hyper	Up	no	yes	Cc035902	FRd1	35.2	not assigned.not annotated	mercator4v7.0: not classified & original description: none	0.39516	0.63182	10.3221	14.3979	21.7596	10.7482	12.8038	8.13466	6.11153
scaffold247:89201-89261	promoter	CHH	Hypo	Hyper	Up	no	yes	Cc032043	FRd1	28.2.9	Plant reproduction.pollination and fertilization.gamete viability factor *(DEM1/2)	mercator4v7.0: gamete viability factor *(DEM1/2) & original description: none	0.16553	0.4754	2.6016	4.88204	13.0391	5.25744	4.39337	2.92452	4.08908
scaffold215:475343-475422	promoter	CHH	Hypo	Hyper	Up	no	yes	Cc030050	FRd1	35.2	not assigned.not annotated	mercator4v7.0: not classified & original description: none	0.12604	0.25745	0.604161	1.13343	6.1384	3.35793	3.53637	3.6774	1.93927
scaffold198:59551-59582	promoter	CHH	Hypo	Hyper	Up	no	yes	Cc028898	FRd1	50.6.3	Enzyme classification.EC_6 ligases.EC_6-3 ligase forming carbon-nitrogen bond	mercator4v7.0: EC_6.3 ligase forming carbon-nitrogen bond & original description: none	0.37569	0.68349	0.499579	0.892833	132.483	67.5535	75.9749	42.2899	46.4288
scaffold198:59551-59582	promoter	CHH	Hypo	Hyper	Up	no	yes	Cc028898	FRd1	6.2.1.6	Nucleotide metabolism.pyrimidines.de novo biosynthesis.CTP synthetase *(CTPS)	mercator4v7.0: CTP synthetase *(CTPS) & original description: none	0.37569	0.68349	0.499579	0.892833	132.483	67.5535	75.9749	42.2899	46.4288
scaffold177:1039025-1039074	promoter	CHH	Hypo	Hyper	Up	no	yes	Cc027506	FRd1	35.2	not assigned.not annotated	mercator4v7.0: not classified & original description: none	0.84396	0.97919	0.430007	0.955337	19.786	9.93497	9.71914	6.11016	11.3433
scaffold121:638113-638190	promoter	CHH	Hypo	Hyper	Up	no	yes	Cc021382	FRd1	35.2	not assigned.not annotated	mercator4v7.0: not classified & original description: none	0.60863	0.82302	0	0.189299	46.5823	16.2167	18.849	13.6144	12.4988
scaffold77:1327618-1327656	promoter	CHH	Hypo	Hyper	Up	no	yes	Cc014129	FRd1	14.5.1.1.13	RNA biosynthesis.DNA-binding transcriptional regulation.basic DNA-binding domain.basic leucine zipper (bZIP) domain.bZIP class-S/SE transcription factor	mercator4v7.0: bZIP class-S/SE transcription factor & original description: none	0.74908	0.91428	1.01819	1.91279	37.8305	12.9943	14.787	12.5267	10.34
scaffold76:251910-251977	promoter	CHH	Hypo	Hyper	Up	no	yes	Cc013820	FRd1	15.6.2.1	RNA processing.RNA pseudouridylation.H/ACA snoRNP RNA pseudouridylation complex.pseudouridine synthase component *(Nap57/CBF5)	mercator4v7.0: pseudouridine synthase component *(Nap57/CBF5) of H/ACA snoRNP RNA pseudouridylation complex & original description: none	0.34074	0.52064	4.06374	5.76368	98.3974	43.3218	42.6834	17.0287	23.0341
scaffold72:616514-616558	promoter	CHH	Hypo	Hyper	Up	no	yes	Cc013343	FRd1	6.2.1.6	Nucleotide metabolism.pyrimidines.de novo biosynthesis.CTP synthetase *(CTPS)	mercator4v7.0: CTP synthetase *(CTPS) & original description: none	0.80079	0.92111	45.2377	59.3213	132.075	41.7004	65.3638	31.5877	26.6043
scaffold72:616514-616558	promoter	CHH	Hypo	Hyper	Up	no	yes	Cc013343	FRd1	50.6.3	Enzyme classification.EC_6 ligases.EC_6-3 ligase forming carbon-nitrogen bond	mercator4v7.0: EC_6.3 ligase forming carbon-nitrogen bond & original description: none	0.80079	0.92111	45.2377	59.3213	132.075	41.7004	65.3638	31.5877	26.6043
scaffold343:120114-120185	gene_body	CHH	Hypo	Hyper	Up	no	yes	Cc036391	FRd1	35.2	not assigned.not annotated	mercator4v7.0: not classified & original description: none	0.11082	0.32462	0.256961	0.876015	48.8151	17.0345	7.52199	2.5606	2.39234
scaffold343:119581-119621	gene_body	CHH	Hypo	Hyper	Up	no	yes	Cc036391	FRd1	35.2	not assigned.not annotated	mercator4v7.0: not classified & original description: none	0.31746	0.6235	0.377259	0.613013	48.8151	17.0345	7.52199	2.5606	2.39234
scaffold73:365020-365051	gene_body	CHH	Hypo	Hyper	Up	no	yes	Cc013451	FRd1	50.3.4	Enzyme classification.EC_3 hydrolases.EC_3-4 hydrolase acting on peptide bond (peptidase)	mercator4v7.0: EC_3.4 hydrolase acting on peptide bond (peptidase) & original description: none	0.24651	0.44599	0.425141	0.8484	130.742	64.8393	130.047	52.0224	28.2145
scaffold74:693660-693758	gene_body	CHG	Hypo	Hyper	Up	no	yes	Cc013587	FRd1	35.2	not assigned.not annotated	mercator4v7.0: not classified & original description: none	0.8582	0.98057	80.6667	125.178	6.19987	3.9218	4.39802	1.11603	0.572246
scaffold77:444170-444210	gene_body	CHH	Hyper	Hypo	Down	no	yes	Cc014006	Ctrl_Rd1_Rd3	20.2.3.4	Cytoskeleton organisation.microfilament network.actin organisation.actin-bundling factor *(WLIM/PLIM)	mercator4v7.0: actin-bundling factor *(WLIM/PLIM) & original description: none	0.18834	0.06021	0.0708249	0	3.80292	8.36801	8.77145	14.8198	9.58745
scaffold71:463544-463576	promoter	CHH	Hypo	Hyper		no	no	Cc013165	FRd3_Rd1_Rd3	35.2	not assigned.not annotated	mercator4v7.0: not classified & original description: none	0.58364	0.8093	2.32508	4.1663	2.07613	3.48445	1.27849	4.22929	3.76711
scaffold19:827234-827325	promoter	CHH	Hypo	Hyper	Down	no	no	Cc046513	Ctrl_Rd1_Rd3	35.2	not assigned.not annotated	mercator4v7.0: not classified & original description: none	0.31171	0.56053	15.2825	24.2313	12.5658	13.0262	25.1336	35.1442	43.5215
scaffold16:2331332-2331364	promoter	CHH	Hypo	Hyper	Down	no	no	Cc045748	Ctrl_Rd1_Rd3	35.2	not assigned.not annotated	mercator4v7.0: not classified & original description: none	0.45074	0.72221	6.91798	10.417	1.95921	3.71917	5.03937	59.8175	83.1493
scaffold10:242293-242350	promoter	CHH	Hypo	Hyper	Down	no	no	Cc041334	Ctrl_Rd1_Rd3	50.3.2	Enzyme classification.EC_3 hydrolases.EC_3-2 glycosylase	mercator4v7.0: EC_3.2 glycosylase & original description: none	0.3917	0.6067	1.20169	2.2782	10.8402	14.3256	19.2149	27.29	39.5037
scaffold418:90913-90980	promoter	CHH	Hypo	Hyper	Down	no	no	Cc037982	Ctrl_Rd1_Rd3	20.2.1	Cytoskeleton organisation.microfilament network.actin filament protein	mercator4v7.0: actin filament protein & original description: none	0.44079	0.62977	161.884	204.624	11.0356	10.6907	52.9221	73.0684	76.6766
scaffold321b:151280-151335	promoter	CHH	Hypo	Hyper	Down	no	no	Cc035790	Ctrl_Rd1_Rd3	35.2	not assigned.not annotated	mercator4v7.0: not classified & original description: none	0.73586	0.86796	13.8755	16.5347	377.442	93.7973	950.787	1009.25	653.158
scaffold277:327204-327241	promoter	CHH	Hypo	Hyper	Down	no	no	Cc033519	Ctrl_Rd1_Rd3	12.4.1.2.2	Cell division.cytokinesis.preprophase microtubule organization.TON1-TRM-PP2A (TTP) preprophase band formation complex.component *(TRM)	mercator4v7.0: component *(TRM) of TON1-TRM-PP2A (TTP) preprophase band formation complex & original description: none	0.85945	0.99405	0.395154	1.19964	5.93482	7.54954	9.31702	24.6389	19.9999
scaffold246a:175316-175348	promoter	CHH	Hypo	Hyper	Down	no	no	Cc032010	Ctrl_Rd1_Rd3	10.5.2.4.2	Phytohormone action.ethylene.perception and signal transduction.EIN3 transcription factor activity.substrate adaptor *(EBF) of SCF E3 ubiquitin ligase activity	mercator4v7.0: substrate adaptor *(EBF) of SCF E3 ubiquitin ligase complex & original description: none	0.16715	0.37109	5.7516	8.52738	26.1892	42.4421	71.9749	102.689	112.689
scaffold239a:349748-349780	promoter	CHH	Hypo	Hyper	Down	no	no	Cc031597	Ctrl_Rd1_Rd3	35.2	not assigned.not annotated	mercator4v7.0: not classified & original description: none	0.092648	0.33347	1.91834	3.18604	2.66266	2.03692	13.8962	24.8358	25.4114
scaffold147:406563-406666	promoter	CHH	Hypo	Hyper	Down	no	no	Cc024189	Ctrl_Rd1_Rd3	35.2	not assigned.not annotated	mercator4v7.0: not classified & original description: none	0.38259	0.66099	0.1861	0.422369	1.31609	1.42299	4.34387	7.20181	9.6577
scaffold119:792965-792988	promoter	CHH	Hypo	Hyper	Down	no	no	Cc021189	Ctrl_Rd1_Rd3	50.1.10	Enzyme classification.EC_1 oxidoreductases.EC_1-10 oxidoreductase acting on diphenol or related substance as donor	mercator4v7.0: EC_1.10 oxidoreductase acting on diphenol or related substance as donor & original description: none	0.62021	0.84032	0.0247364	0.289348	114.259	50.5916	126.856	127.281	96.9925
scaffold117a:723880-723912	promoter	CHH	Hypo	Hyper	Down	no	no	Cc020767	Ctrl_Rd1_Rd3	50.2.4	Enzyme classification.EC_2 transferases.EC_2-4 glycosyltransferase	mercator4v7.0: EC_2.4 glycosyltransferase & original description: none	0.11798	0.27447	0.517198	0.971382	330.716	171.756	269.312	520.534	631.344
scaffold111:2076420-2076483	promoter	CHH	Hypo	Hyper	Down	no	no	Cc020028	Ctrl_Rd1_Rd3	14.5.3.9.2.15	RNA biosynthesis.DNA-binding transcriptional regulation.helix-turn-helix DNA-binding domain.MYB transcription factor family.R2R3-MYB transcription factor family.subgroup-19/20 transcription factor	mercator4v7.0: MYB class-R2R3 subgroup-19/20 transcription factor & original description: none	0.48133	0.75515	6.49562	10.7717	1.07924	6.29526	9.42937	9.72003	11.7203
scaffold100:633245-633272	promoter	CHH	Hypo	Hyper	Down	no	no	Cc017851	Ctrl_Rd1_Rd3	21.4.1.1.2.6	Cell wall organisation.cell wall proteins.hydroxyproline-rich glycoprotein activities.arabinogalactan-protein activities.Fasciclin-type arabinogalactan protein activities.Fasciclin-type arabinogalactan protein *(FLA15-FLA18)	mercator4v7.0: Fasciclin-type arabinogalactan protein & original description: none	0.85618	0.96009	0	0.0950794	105.862	50.4642	158.285	130.829	97.1716
scaffold95:346842-346911	promoter	CHH	Hypo	Hyper	Down	no	no	Cc017166	Ctrl_Rd1_Rd3	50.3.2	Enzyme classification.EC_3 hydrolases.EC_3-2 glycosylase	mercator4v7.0: EC_3.2 glycosylase & original description: none	0.042287	0.21893	3.07259	4.87806	2.50444	3.1166	6.66633	8.84942	14.3537
scaffold91:1272827-1272951	promoter	CHH	Hypo	Hyper	Down	no	no	Cc016553	Ctrl_Rd1_Rd3	50.2.4	Enzyme classification.EC_2 transferases.EC_2-4 glycosyltransferase	mercator4v7.0: EC_2.4 glycosyltransferase & original description: none	0.52886	0.6943	0.293536	0.856098	49.9148	181.348	248.629	622.75	824.959
scaffold91:145424-145464	promoter	CHH	Hypo	Hyper	Down	no	no	Cc016425	Ctrl_Rd1_Rd3	35.2	not assigned.not annotated	mercator4v7.0: not classified & original description: none	0.7596	0.91279	6.05022	9.47888	17.5829	13.9424	42.766	107.849	122.537
scaffold71:463544-463576	promoter	CHH	Hypo	Hyper	Down	no	no	Cc013166	Ctrl_Rd1_Rd3	35.2	not assigned.not annotated	mercator4v7.0: not classified & original description: none	0.58364	0.8093	2.32508	4.1663	2.81247	5.11475	13.1055	17.1576	18.763
scaffold63:1441346-1441471	promoter	CHH	Hypo	Hyper	Down	no	no	Cc012084	Ctrl_Rd1_Rd3	35.2	not assigned.not annotated	mercator4v7.0: not classified & original description: none	0.43089	0.63127	4.96858	7.11528	2.90792	2.49987	6.6966	6.79868	3.9799
scaffold2:2945930-2945984	promoter	CHH	Hypo	Hyper	Down	no	no	Cc009861	Ctrl_Rd1_Rd3	26.1.4.4	External stimuli response.light.multiple photoreceptor signalling.phototropin/phytochrome signalling kinase *(PKS)	mercator4v7.0: phototropin/phytochrome signalling kinase *(PKS) & original description: none	0.16782	0.3448	0.364169	0.693468	2.80525	1.62228	6.73078	7.98881	9.7964
scaffold51:1619774-1619852	promoter	CHH	Hypo	Hyper	Down	no	no	Cc008688	Ctrl_Rd1_Rd3	35.2	not assigned.not annotated	mercator4v7.0: not classified & original description: none	0.49047	0.6832	102.654	137.474	8.93263	13.9051	13.0136	19.6085	23.606
scaffold51:1512545-1512639	promoter	CHH	Hypo	Hyper	Down	no	no	Cc008678	Ctrl_Rd1_Rd3	10.7.2.2.3	Phytohormone action.jasmonic acid.perception and signal transduction.jasmonate-mediated regulatory activity.regulatory transcription factor *(ARF10/ARF16)	mercator4v7.0: transcriptional regulator *(ARF10/ARF16) involved in jasmonate-mediated signal transduction & original description: none	0.4819	0.663	12.7108	19.5072	7.72425	6.4771	30.9549	20.7606	22.3023
scaffold51:1512545-1512639	promoter	CHH	Hypo	Hyper	Down	no	no	Cc008678	Ctrl_Rd1_Rd3	14.5.9.1	RNA biosynthesis.DNA-binding transcriptional regulation.beta-barrel DNA-binding domain.ARF transcription factor	mercator4v7.0: ARF transcription factor & original description: none	0.4819	0.663	12.7108	19.5072	7.72425	6.4771	30.9549	20.7606	22.3023
scaffold48:2920930-2920958	promoter	CHH	Hypo	Hyper	Down	no	no	Cc008027	Ctrl_Rd1_Rd3	50.2.4	Enzyme classification.EC_2 transferases.EC_2-4 glycosyltransferase	mercator4v7.0: EC_2.4 glycosyltransferase & original description: none	0.42702	0.66512	0.227697	0.771134	1.86647	2.46798	3.51681	6.86515	6.92672
scaffold48:2920930-2920958	promoter	CHH	Hypo	Hyper	Down	no	no	Cc008027	Ctrl_Rd1_Rd3	10.4.3.1	Phytohormone action.cytokinin.conjugation and degradation.zeatin O-glucosyltransferase *(ZOG)	mercator4v7.0: zeatin O-glucosyltransferase *(ZOG) & original description: none	0.42702	0.66512	0.227697	0.771134	1.86647	2.46798	3.51681	6.86515	6.92672
scaffold41:2057113-2057211	promoter	CHH	Hypo	Hyper	Down	no	no	Cc006206	Ctrl_Rd1_Rd3	35.2	not assigned.not annotated	mercator4v7.0: not classified & original description: none	0.18862	0.40296	11.2121	14.3205	2.45811	2.90326	4.67697	9.26343	7.82006
scaffold39:197329-197426	promoter	CHH	Hypo	Hyper	Down	no	no	Cc005470	Ctrl_Rd1_Rd3	35.2	not assigned.not annotated	mercator4v7.0: not classified & original description: none	0.2583	0.58209	6.10322	7.81438	1.67905	1.51989	14.4666	34.2179	36.1482
scaffold39:197329-197426	promoter	CHH	Hypo	Hyper	Down	no	no	Cc005468	Ctrl_Rd1_Rd3	35.2	not assigned.not annotated	mercator4v7.0: not classified & original description: none	0.2583	0.58209	6.10322	7.81438	0.863793	0.332906	8.89915	15.115	14.6642
scaffold29:1481136-1481186	promoter	CHH	Hypo	Hyper	Down	no	no	Cc002453	Ctrl_Rd1_Rd3	14.5.1.2.15	RNA biosynthesis.DNA-binding transcriptional regulation.basic DNA-binding domain.basic helix-loop-helix (bHLH) domain.bHLH class-Vb transcription factor	mercator4v7.0: bHLH class-Vb transcription factor & original description: none	0.27371	0.4693	0.635099	1.09557	1.21753	1.69696	4.70443	4.18681	3.23229
scaffold28:879568-879625	promoter	CHH	Hypo	Hyper	Down	no	no	Cc002131	Ctrl_Rd1_Rd3	26.1.2.1.4.1	External stimuli response.light.UV-A/blue light.cryptochrome-mediated photoperception.cryptochrome signalling.regulatory protein *(BIC1/2)	mercator4v7.0: regulatory protein *(BIC1/2) of cryptochrome signalling & original description: none	0.40616	0.63583	0.0948022	0.378921	6.79845	8.02031	21.7727	31.4627	32.4566
scaffold23:1248023-1248086	promoter	CHH	Hypo	Hyper	Down	no	no	Cc000729	Ctrl_Rd1_Rd3	14.5.1.2.16	RNA biosynthesis.DNA-binding transcriptional regulation.basic DNA-binding domain.basic helix-loop-helix (bHLH) domain.bHLH class-VIIa/b transcription factor	mercator4v7.0: bHLH class-VIIa/b transcription factor & original description: none	0.75302	0.88839	14.4724	18.5346	6.70975	6.78627	80.9302	119.212	120.962
scaffold9:2039232-2039278	gene_body	CHH	Hypo	Hyper	Down	no	no	Cc034815	Ctrl_Rd1_Rd3	50.3.4	Enzyme classification.EC_3 hydrolases.EC_3-4 hydrolase acting on peptide bond (peptidase)	mercator4v7.0: EC_3.4 hydrolase acting on peptide bond (peptidase) & original description: none	0.60807	0.81475	0.297799	0.699746	16.3715	23.8751	29.0377	24.7806	45.572
scaffold241:185276-185386	gene_body	CHH	Hypo	Hyper	Down	no	no	Cc031724	Ctrl_Rd1_Rd3	35.2	not assigned.not annotated	mercator4v7.0: not classified & original description: none	0.5502	0.74027	0.35245	0.756672	16.2571	9.50362	31.6489	24.349	22.2014
scaffold113:254931-254975	gene_body	CHH	Hypo	Hyper	Down	no	no	Cc020267	Ctrl_Rd1_Rd3	35.2	not assigned.not annotated	mercator4v7.0: not classified & original description: none	0.6791	0.85214	0.0974275	0.375707	4.64938	7.46375	21.9603	39.8115	42.6692
scaffold103:288151-288197	gene_body	CHH	Hypo	Hyper	Down	no	no	Cc018172	Ctrl_Rd1_Rd3	21.3.5.4.2	Cell wall organisation.pectin.modification and degradation.pectin acetylation.polysaccharide O-acetyltransferase *(TBR)	mercator4v7.0: polysaccharide O-acetyltransferase *(TBR) & original description: none	0.52815	0.77927	0.0743652	0.242275	1.81712	1.98792	3.06446	6.09439	5.99622
scaffold2:634273-634325	gene_body	CHH	Hypo	Hyper	Down	no	no	Cc009612	Ctrl_Rd1_Rd3	50.2.1	Enzyme classification.EC_2 transferases.EC_2-1 transferase transferring one-carbon group	mercator4v7.0: EC_2.1 transferase transferring one-carbon group & original description: none	0.045998	0.26253	0.233863	0.613909	156.808	197.386	407.723	407.088	355.567
scaffold2:634273-634325	gene_body	CHH	Hypo	Hyper	Down	no	no	Cc009612	Ctrl_Rd1_Rd3	21.6.1.4	Cell wall organisation.lignin.monolignol biosynthesis.caffeoyl-CoA 3-O-methyltransferase *(CCoA-OMT)	mercator4v7.0: caffeoyl-CoA 3-O-methyltransferase *(CCoA-OMT) & original description: none	0.045998	0.26253	0.233863	0.613909	156.808	197.386	407.723	407.088	355.567
scaffold269:145546-145598	promoter	CHH	Hyper	Hypo	Up	no	no	Cc033140	FRd3	35.2	not assigned.not annotated	mercator4v7.0: not classified & original description: none	0.40114	0.13541	9.77695	7.93817	8.80799	33.8167	10.6162	15.9335	20.0026
scaffold48:1371855-1371886	gene_body	CHH	Hyper	Hypo	Up	no	no	Cc007886	FRd3	50.1.11	Enzyme classification.EC_1 oxidoreductases.EC_1-11 oxidoreductase acting on peroxide as acceptor	mercator4v7.0: EC_1.11 oxidoreductase acting on peroxide as acceptor & original description: none	0.58968	0.39464	0.319151	0.0740278	4.74684	50.7601	7.95564	3.33382	7.93383
scaffold42:1556448-1556495	gene_body	CG	Hyper	Hypo	Up	no	no	Cc006375	FRd3	50.1.11	Enzyme classification.EC_1 oxidoreductases.EC_1-11 oxidoreductase acting on peroxide as acceptor	mercator4v7.0: EC_1.11 oxidoreductase acting on peroxide as acceptor & original description: none	0.13024	0.02153	0.605835	0.280591	41.3542	157.769	73.7358	23.3659	17.638
scaffold154:740718-740756	promoter	CHH	Hyper	Hypo	Up	no	no	Cc024768	FRd1	10.5.2.4.2	Phytohormone action.ethylene.perception and signal transduction.EIN3 transcription factor activity.substrate adaptor *(EBF) of SCF E3 ubiquitin ligase activity	mercator4v7.0: substrate adaptor *(EBF) of SCF E3 ubiquitin ligase complex & original description: none	0.61136	0.31948	0.188533	0	41.4364	23.788	21.2813	8.35772	10.3482
scaffold124:723565-723596	promoter	CHH	Hyper	Hypo	Up	no	no	Cc021720	FRd1	14.1.1.5	RNA biosynthesis.DNA-dependent RNA polymerase complexes.RNA polymerase I complex.component *(NRPA7)	mercator4v7.0: component *(NRPA7) of RNA polymerase I complex & original description: none	0.15084	0.02827	0.186859	0.0301317	20.2231	7.38803	8.50834	3.4125	4.37952
scaffold10:2985167-2985194	gene_body	CHH	Hyper	Hypo	Up	no	no	Cc041640	FRd1	29.5.3.6	Plant organogenesis.flower formation.floral transition regulation.transcriptional regulator *(AGL22/24)	mercator4v7.0: transcriptional regulator *(AGL22/24) of floral transition & original description: none	0.67117	0.38273	0.470387	0.124388	42.8024	34.5904	10.4866	17.8577	21.0348
scaffold10:2985167-2985194	gene_body	CHH	Hyper	Hypo	Up	no	no	Cc041640	FRd1	14.5.6.1	RNA biosynthesis.DNA-binding transcriptional regulation.alpha-helix exposed by beta-structure.MADS/AGL transcription factor	mercator4v7.0: MADS/AGL transcription factor & original description: none	0.67117	0.38273	0.470387	0.124388	42.8024	34.5904	10.4866	17.8577	21.0348
scaffold90:1244750-1244883	promoter	CHG	Hyper	Hypo	Up	no	no	Cc016394	FRd1	17.1.1.1.1	Protein biosynthesis.ribosome biogenesis.rRNA maturation.rRNA transcription control.regulatory protein *(NCL)	mercator4v7.0: regulatory protein *(NCL) of rRNA transcription & original description: none	0.93559	0.82297	46.02	32.8887	414.716	186.435	179.983	100.71	112.96
scaffold39:1668031-1668088	promoter	CHH	Hypo	Hyper		no	-	Cc005671	Ctrl	14.5.2.8	RNA biosynthesis.DNA-binding transcriptional regulation.zinc-coordinating DNA-binding domain.ZAT transcription factor	mercator4v7.0: ZAT transcription factor & original description: none	0.14703	0.34722	0.169011	0.3707	9.32732	30.3179	84.5358	14.9017	21.1111
scaffold29:2558111-2558488	promoter	CHH	Hypo	Hyper		no	-	Cc002602	Ctrl	14.5.7.10.3	RNA biosynthesis.DNA-binding transcriptional regulation.beta-hairpin exposed by alpha/beta-scaffold structure.ERF transcription factor activity.subgroup ERF-III transcription factor	mercator4v7.0: subgroup ERF-III transcription factor & original description: none	0.40891	0.61568	315.069	354.871	0.0937113	0.52791	55.1047	5.39602	5.99712
scaffold29:2558111-2558488	promoter	CHH	Hypo	Hyper		no	-	Cc002602	Ctrl	26.5.3.4.2	External stimuli response.temperature.cold response.ICE-CBF-COR cold acclimation signalling.transcription factor *(CBF/DREB1)	mercator4v7.0: transcription factor *(CBF/DREB1) & original description: none	0.40891	0.61568	315.069	354.871	0.0937113	0.52791	55.1047	5.39602	5.99712
scaffold32a:675473-675509	gene_body	CHH	Hypo	Hyper		no	-	Cc003497	Ctrl	14.5.4.5.5	RNA biosynthesis.DNA-binding transcriptional regulation.other all-alpha-helix DNA-binding domain.BBX family.class-V transcription factor	mercator4v7.0: BBX class-V transcription factor & original description: none	0.1075	0.36955	0.604197	1.25571	9.12261	5.10322	27.4947	4.54114	4.82208
scaffold85:982468-982512	promoter	CHG	Hypo	Hyper		no	-	Cc015624	Ctrl	3.13.4.1	Carbohydrate metabolism.nucleotide sugar biosynthesis.UDP-D-galacturonic acid biosynthesis.UDP-D-glucuronic acid 4-epimerase	mercator4v7.0: UDP-D-glucuronic acid 4-epimerase & original description: none	0.85686	0.99405	2.27045	3.1542	157.775	148.741	290.621	124.79	60.1397
scaffold18:542672-542749	promoter	CHH	Hypo	Hyper		no	-	Cc046175	FRd3_Rd1_Rd3	27.3.3	Multi-process regulation.SnRK1-kinase regulatory system.regulatory protein *(FLZ) of SnRK1 complex	mercator4v7.0: regulatory protein *(FLZ) of SnRK1 complex & original description: none	0.69829	0.90102	14.0021	19.1731	1.19609	11.1027	4.28549	10.7903	19.4717
scaffold16:1000979-1001017	promoter	CHH	Hypo	Hyper		no	-	Cc045610	FRd3_Rd1_Rd3	50.5.1	Enzyme classification.EC_5 isomerases.EC_5-1 racemase or epimerase	mercator4v7.0: EC_5.1 racemase or epimerase & original description: none	0.23761	0.55019	0.133846	0.358892	4.59277	6.11913	3.50036	6.57253	11.1084
scaffold218:1181424-1181471	promoter	CHH	Hypo	Hyper		no	-	Cc030298	FRd3_Rd1_Rd3	35.2	not assigned.not annotated	mercator4v7.0: not classified & original description: none	0.77915	0.88054	6.94951	9.56067	2.61516	8.73924	5.56539	8.94645	2.71397
scaffold159:200331-200360	promoter	CHH	Hypo	Hyper		no	-	Cc025151	FRd3_Rd1_Rd3	35.2	not assigned.not annotated	mercator4v7.0: not classified & original description: none	0.46745	0.7647	0.580412	1.44973	38.3389	137.69	91.0785	76.6405	99.8661
scaffold155:782507-782631	promoter	CHH	Hypo	Hyper		no	-	Cc024856	FRd3_Rd1_Rd3	35.2	not assigned.not annotated	mercator4v7.0: not classified & original description: none	0.30647	0.57311	38.9649	52.9594	8.05068	17.574	8.98653	15.0049	25.2794
scaffold47:1356248-1356330	promoter	CHH	Hypo	Hyper		no	-	Cc007674	FRd3_Rd1_Rd3	19.2.2.8.4.5	Protein homeostasis.ubiquitin-proteasome system.ubiquitin-fold protein conjugation.RING E3 ubiquitin ligase activities.RING-v-class.E3 ubiquitin protein ligase	mercator4v7.0: E3 ubiquitin protein ligase & original description: none	0.65422	0.84854	16.119	21.1379	22.0512	40.6166	28.9884	51.5886	63.1809
scaffold39:1801015-1801193	promoter	CHH	Hypo	Hyper		no	-	Cc005691	FRd3_Rd1_Rd3	14.5.7.10.2.1	RNA biosynthesis.DNA-binding transcriptional regulation.beta-hairpin exposed by alpha/beta-scaffold structure.ERF transcription factor activity.subgroup ERF-II transcriptional regulator activities.subgroup ERF-II-DEAR transcription factor	mercator4v7.0: subgroup ERF-II-DEAR transcription factor & original description: none	0.19555	0.37991	38.6778	50.0654	4.51353	32.3994	11.1229	18.5279	41.3856
scaffold10:1555915-1555960	gene_body	CHH	Hypo	Hyper		no	-	Cc041467	FRd3_Rd1_Rd3	35.2	not assigned.not annotated	mercator4v7.0: not classified & original description: none	0.10111	0.32078	0.301339	0.59966	4.30072	13.9725	6.73838	10.0274	12.9471
scaffold95:567467-567510	gene_body	CHH	Hypo	Hyper		no	-	Cc017183	FRd3_Rd1_Rd3	24.2.2.1.3	Solute transport.carrier-mediated transport.MFS-type transporter superfamily.SP-type sugar transporter activities.inositol transporter *(INT1/2/++)	mercator4v7.0: inositol transporter *(INT1/2/++) & original description: none	0.11465	0.33076	0.230551	0.616226	2.15836	11.9093	8.63578	6.83841	7.37891
scaffold59:42780-42887	gene_body	CG	Hyper	Hypo		no	-	Cc011138	Ctrl	35.2	not assigned.not annotated	mercator4v7.0: not classified & original description: none	0.3016	0.0882	1.94692	0.552587	195.91	178.833	573.519	218.537	210.744
scaffold136:908351-908375	gene_body	CHH	Hyper	Hypo		no	-	Cc023025	FRd3_Rd1_Rd3	35.2	not assigned.not annotated	mercator4v7.0: not classified & original description: none	0.32126	0.16508	0.121213	0	3.87585	10.5268	5.374	6.22201	11.2247
